# Supplementary material for: Bis[bis­(penta­methyl­cyclo­penta­dien­yl)cobalt(III)] tetra­chlorido­cobaltate(II) di­chloro­methane disolvate
Source: Acta Crystallogr Sect E Struct Rep Online. 2013 Aug 17;69(Pt 9):m504. doi: 10.1107/S160053681302254X (PMC3884476; doi:10.1107/S160053681302254X)
Supplement: Supplementary file 1 [file e-69-0m504-sup1.cif]

##############################################################################
#                                                                            #
# This CIF contains the data in a paper accepted for publication in          #
# Acta Crystallographica Section E. It conforms to the requirements of       #
# Notes for Authors for Acta Crystallographica Section E, and has been       #
# peer reviewed under the auspices of the IUCr Commission on Journals.       #
#                                                                            #
# Full details of the Crystallographic Information File format               #
# are given in the paper "The Crystallographic Information File (CIF):       #
# a New Standard Archive File for Crystallography" by S. R. Hall, F. H.      #
# Allen and I. D. Brown [Acta Cryst. (1991), A47, 655-685].                  #
#                                                                            #
# The current version of the core CIF dictionary is obtainable from          #
# ftp://ftp.iucr.org/pub/cif_core.dic.                                       #
#                                                                            #
# Software is freely available for graphical display of the structure(s)     #
# in this CIF. For information consult the CIF software page                 #
# http://www.iucr.org/resources/cif/software.                                #
#                                                                            #
# This file may be used for bona fide research purposes within the           #
# scientific community so long as proper attribution is given to the journal # 
# article from which it was obtained.                                        #
#                                                                            #
##############################################################################
data_I
_audit_creation_method
;
  Olex2 1.2
  (compiled 2013.04.25 svn.r2679, GUI svn.r4466)
;
_journal_date_recd_electronic     2013-08-09
_journal_date_accepted     2013-08-10
_journal_name_full     'Acta Crystallographica, Section E'
_journal_year     2013
_journal_volume     69
_journal_issue      9
_journal_page_first     m504
_journal_page_last     m504
_journal_paper_category     QM
_journal_paper_doi     10.1107/S160053681302254X
_journal_coeditor_code     ZL2564
_publ_contact_author_name     'Joseph S. Merola'
_publ_contact_author_address
;
Department of Chemistry
Virginia Tech
Blacksburg, VA 24061
USA
;
_publ_contact_author_email     jmerola@vt.edu
_publ_contact_author_fax     '+1 540 231-3255'
_publ_contact_author_phone     '+1 540-231-4510'
_publ_section_title
;
Bis[bis(pentamethylcyclopentadienyl)cobalt(III)] tetrachloridocobaltate(II)
dichloromethane disolvate
;
_publ_section_title_footnote     .
loop_
    _publ_author_name
    _publ_author_address
    'Joseph S. Merola'
;
Department of Chemistry
Virginia Tech
Blacksburg, VA 24061
USA
;
    'Mai Ngo'
;
Department of Chemistry
Virginia Tech
Blacksburg, VA 24061
USA
;
    'George W. Karpin'
;
Department of Chemistry
Virginia Tech
Blacksburg, VA 24061
USA
;
_chemical_name_systematic
;
Bis[bis(pentamethylcyclopentadienyl)cobalt(III)] tetrachloridocobaltate(II)
dichloromethane disolvate
;
_chemical_name_common     ?
_chemical_formula_moiety     '2(C20 H30 Co +), Cl4 Co 2-, 2(C H2 Cl2)'
_chemical_formula_sum     'C42 H64 Cl8 Co3'
_chemical_formula_iupac     '[Co (C10 H15)2]2 [Co Cl4] , 2C H2 Cl2'
_chemical_formula_weight     1029.32
_chemical_melting_point     ?
_space_group_crystal_system     tetragonal
_space_group_name_H-M_alt     'P 42/n'
_space_group_name_Hall     '-P 4bc'
loop_
    _space_group_symop_id
    _space_group_symop_operation_xyz
    1 'x, y, z'
    2 '-y, x+1/2, z+1/2'
    3 '-x+1/2, -y+1/2, z'
    4 'y+1/2, -x, z+1/2'
    5 '-x, -y, -z'
    6 'y, -x-1/2, -z-1/2'
    7 'x-1/2, y-1/2, -z'
    8 '-y-1/2, x, -z-1/2'
_cell_length_a     12.20980(12)
_cell_length_b     12.20980(12)
_cell_length_c     16.2811(3)
_cell_angle_alpha     90.00
_cell_angle_beta     90.00
_cell_angle_gamma     90.00
_cell_volume     2427.17(7)
_cell_formula_units_Z     2
_cell_measurement_reflns_used     8251
_cell_measurement_theta_min     4.1530
_cell_measurement_theta_max     32.2370
_cell_measurement_temperature     100.6(9)
_exptl_crystal_description     prism
_exptl_crystal_colour     'clear green'
_exptl_crystal_size_max     0.2655
_exptl_crystal_size_mid     0.2401
_exptl_crystal_size_min     0.182
_exptl_crystal_density_diffrn     1.408
_exptl_crystal_density_meas     ?
_exptl_crystal_density_method     'not measured'
_exptl_crystal_F_000     1066
loop_
    _exptl_crystal_face_index_h
    _exptl_crystal_face_index_k
    _exptl_crystal_face_index_l
    _exptl_crystal_face_perp_dist
    4 -16 5 0.0882
    -13 -11 2 0.1183
    13 12 -1 0.0591
    8 -10 -16 0.1217
    -13 4 15 0.1105
    9 1 19 0.0855
    -9 -3 -19 0.0909
    -2 17 -2 0.0898
_exptl_absorpt_coefficient_mu     1.481
_exptl_absorpt_correction_type     gaussian
_exptl_absorpt_process_details     '(CrysAlisPro; Agilent, 2013)'
_exptl_absorpt_correction_T_min     0.755
_exptl_absorpt_correction_T_max     0.821
_exptl_special_details     ?
_diffrn_ambient_temperature     100.6(9)
_diffrn_radiation_type     'Mo K\a'
_diffrn_radiation_wavelength     0.7107
_diffrn_radiation_monochromator     graphite
_diffrn_measurement_device_type     'Agilent Xcalibur (Eos, Gemini ultra)'
_diffrn_measurement_method     '\w scans'
_diffrn_detector_area_resol_mean     16.0122
_diffrn_reflns_number     26858
_diffrn_reflns_av_R_equivalents     0.0373
_diffrn_reflns_theta_min     3.44
_diffrn_reflns_theta_max     32.51
_diffrn_reflns_theta_full     25.00
_diffrn_measured_fraction_theta_max     0.9428
_diffrn_measured_fraction_theta_full     0.997
_diffrn_reflns_limit_h_min     -18
_diffrn_reflns_limit_h_max     17
_diffrn_reflns_limit_k_min     -18
_diffrn_reflns_limit_k_max     12
_diffrn_reflns_limit_l_min     -24
_diffrn_reflns_limit_l_max     21
_diffrn_standards_number     ?
_diffrn_standards_interval_count     ?
_diffrn_standards_interval_time     ?
_diffrn_standards_decay_%     ?
_refine_special_details
;
 Refinement of F^2^ against ALL reflections.  The weighted R-factor wR and
 goodness of fit S are based on F^2^, conventional R-factors R are based
 on F, with F set to zero for negative F^2^. The threshold expression of
 F^2^ > 2sigma(F^2^) is used only for calculating R-factors(gt) etc. and is
 not relevant to the choice of reflections for refinement.  R-factors based
 on F^2^ are statistically about twice as large as those based on F, and R-
 factors based on ALL data will be even larger.
;
_reflns_number_total     4161
_reflns_number_gt     3394
_reflns_threshold_expression     >2sigma(I)
_refine_ls_structure_factor_coef     Fsqd
_refine_ls_matrix_type     full
_refine_ls_R_factor_all     0.0501
_refine_ls_R_factor_gt     0.0367
_refine_ls_wR_factor_gt     0.0835
_refine_ls_wR_factor_ref     0.0909
_refine_ls_goodness_of_fit_ref     1.040
_refine_ls_restrained_S_all     1.040
_refine_ls_number_reflns     4161
_refine_ls_number_parameters     130
_refine_ls_number_restraints     0
_refine_ls_hydrogen_treatment     constr
_refine_ls_weighting_scheme     calc
_refine_ls_weighting_details
         'calc w=1/[\s^2^(Fo^2^)+(0.0319P)^2^+2.9104P] where P=(Fo^2^+2Fc^2^)/3'
_atom_sites_solution_hydrogens     constr
_atom_sites_solution_primary     heavy
_atom_sites_solution_secondary     difmap
_refine_ls_shift/su_max     0.001
_refine_ls_shift/su_mean     0.000
_refine_diff_density_max     1.213
_refine_diff_density_min     -1.069
_refine_ls_extinction_method     none
_refine_ls_extinction_coef     ?
loop_
    _atom_type_symbol
    _atom_type_description
    _atom_type_scat_dispersion_real
    _atom_type_scat_dispersion_imag
    _atom_type_scat_source
    'C' 'C' 0.0033 0.0016
                         'International Tables Vol C Tables 4.2.6.8 and 6.1.1.4'
    'H' 'H' 0.0000 0.0000
                         'International Tables Vol C Tables 4.2.6.8 and 6.1.1.4'
    'Co' 'Co' 0.3494 0.9721
                         'International Tables Vol C Tables 4.2.6.8 and 6.1.1.4'
    'Cl' 'Cl' 0.1484 0.1585
                         'International Tables Vol C Tables 4.2.6.8 and 6.1.1.4'
_computing_data_collection
;
CrysAlisPro (Agilent, 2013)
;
_computing_cell_refinement
;
CrysAlisPro (Agilent, 2013)
;
_computing_data_reduction
;
CrysAlisPro (Agilent, 2013)
;
_computing_structure_solution
;
SHELXS (Sheldrick, 2008)
;
_computing_structure_refinement
;
SHELXL-2013 (Sheldrick, 2008)
;
_computing_molecular_graphics
;
OLEX2 (Dolomanov <i>et al.</i>, 2009)
;
_computing_publication_material
;
OLEX2 (Dolomanov <i>et al.</i>, 2009)
;
loop_
    _atom_site_type_symbol
    _atom_site_label
    _atom_site_fract_x
    _atom_site_fract_y
    _atom_site_fract_z
    _atom_site_U_iso_or_equiv
    _atom_site_adp_type
    _atom_site_calc_flag
    _atom_site_refinement_flags
    _atom_site_occupancy
    _atom_site_symmetry_multiplicity
    _atom_site_disorder_assembly
    _atom_site_disorder_group
    Co Co1 0.7500 0.2500 0.361342(19) 0.01381(8) Uani d S 1 2 . .
    C C1 0.86792(13) 0.37038(14) 0.36190(10) 0.0171(3) Uani d . 1 1 . .
    C C2 0.79973(13) 0.38033(14) 0.29066(10) 0.0169(3) Uani d . 1 1 . .
    C C3 0.68885(14) 0.39523(14) 0.31700(11) 0.0193(3) Uani d . 1 1 . .
    C C4 0.68838(14) 0.39480(15) 0.40471(11) 0.0206(3) Uani d . 1 1 . .
    C C5 0.79870(14) 0.37984(14) 0.43257(10) 0.0188(3) Uani d . 1 1 . .
    C C6 0.98932(14) 0.35672(16) 0.36341(11) 0.0221(3) Uani d . 1 1 . .
    H H6A 1.0095 0.3102 0.4085 0.033 Uiso calc R 1 1 . .
    H H6B 1.0235 0.4270 0.3699 0.033 Uiso calc R 1 1 . .
    H H6C 1.0131 0.3242 0.3128 0.033 Uiso calc R 1 1 . .
    C C7 0.83672(15) 0.38171(16) 0.20305(11) 0.0231(4) Uani d . 1 1 . .
    H H7A 0.9052 0.3436 0.1984 0.035 Uiso calc R 1 1 . .
    H H7B 0.8459 0.4561 0.1853 0.035 Uiso calc R 1 1 . .
    H H7C 0.7828 0.3464 0.1693 0.035 Uiso calc R 1 1 . .
    C C8 0.59249(15) 0.41374(17) 0.26198(13) 0.0268(4) Uani d . 1 1 . .
    H H8A 0.5987 0.3678 0.2144 0.040 Uiso calc R 1 1 . .
    H H8B 0.5906 0.4891 0.2452 0.040 Uiso calc R 1 1 . .
    H H8C 0.5263 0.3962 0.2910 0.040 Uiso calc R 1 1 . .
    C C9 0.59133(16) 0.41372(19) 0.45881(14) 0.0318(4) Uani d . 1 1 . .
    H H9A 0.5256 0.3966 0.4292 0.048 Uiso calc R 1 1 . .
    H H9B 0.5896 0.4891 0.4756 0.048 Uiso calc R 1 1 . .
    H H9C 0.5965 0.3676 0.5064 0.048 Uiso calc R 1 1 . .
    C C10 0.83534(17) 0.38163(18) 0.52022(12) 0.0281(4) Uani d . 1 1 . .
    H H10A 0.7814 0.3462 0.5539 0.042 Uiso calc R 1 1 . .
    H H10B 0.8443 0.4561 0.5379 0.042 Uiso calc R 1 1 . .
    H H10C 0.9039 0.3437 0.5251 0.042 Uiso calc R 1 1 . .
    Co Co2 1.2500 0.2500 0.2500 0.01550(10) Uani d S 1 4 . .
    Cl Cl1 1.11315(3) 0.29420(4) 0.15956(3) 0.02050(9) Uani d . 1 1 . .
    C C11 1.2500 0.2500 0.5298(2) 0.0505(9) Uani d S 1 2 . .
    H H 1.2150 0.1964 0.4946 0.061 Uiso calc PR 0.3825(19) 1 A 1
    H HA 1.2850 0.3036 0.4946 0.061 Uiso calc PR 0.3825(19) 1 A 1
    H HB 1.2469 0.1859 0.4946 0.061 Uiso calc PR 0.1175(19) 1 A 2
    H HC 1.2531 0.3141 0.4946 0.061 Uiso calc PR 0.1175(19) 1 A 2
    Cl Cl2 1.35262(12) 0.1830(2) 0.58797(8) 0.0726(5) Uani d P 0.765(4) 1 A 1
    Cl Cl2A 1.3635(4) 0.2446(6) 0.5851(3) 0.0726(5) Uani d P 0.235(4) 1 A 2
loop_
    _atom_site_aniso_label
    _atom_site_aniso_U_11
    _atom_site_aniso_U_22
    _atom_site_aniso_U_33
    _atom_site_aniso_U_12
    _atom_site_aniso_U_13
    _atom_site_aniso_U_23
    Co1 0.01106(14) 0.01787(15) 0.01251(14) 0.00152(11) 0.000 0.000
    C1 0.0155(7) 0.0193(7) 0.0167(7) -0.0010(6) -0.0006(6) -0.0008(6)
    C2 0.0162(7) 0.0183(7) 0.0163(7) 0.0004(6) -0.0001(6) 0.0012(6)
    C3 0.0172(7) 0.0186(7) 0.0221(8) 0.0032(6) -0.0017(6) -0.0003(6)
    C4 0.0186(8) 0.0208(8) 0.0224(8) 0.0032(6) 0.0015(6) -0.0042(6)
    C5 0.0177(7) 0.0217(8) 0.0171(7) -0.0002(6) 0.0007(6) -0.0042(6)
    C6 0.0151(7) 0.0317(9) 0.0195(8) -0.0029(7) -0.0005(6) 0.0007(7)
    C7 0.0219(8) 0.0304(9) 0.0169(8) -0.0021(7) 0.0005(6) 0.0031(7)
    C8 0.0191(8) 0.0298(9) 0.0316(10) 0.0068(7) -0.0050(7) 0.0037(8)
    C9 0.0223(9) 0.0390(11) 0.0342(11) 0.0054(8) 0.0083(8) -0.0124(9)
    C10 0.0272(9) 0.0399(11) 0.0171(8) -0.0027(8) -0.0007(7) -0.0060(8)
    Co2 0.01459(13) 0.01459(13) 0.0173(2) 0.000 0.000 0.000
    Cl1 0.01695(18) 0.0238(2) 0.02071(18) 0.00320(14) -0.00162(14) -0.00033(15)
    C11 0.056(2) 0.069(3) 0.0266(16) 0.000(2) 0.000 0.000
    Cl2 0.0681(7) 0.0970(14) 0.0527(5) 0.0388(9) -0.0021(5) 0.0055(8)
    Cl2A 0.0681(7) 0.0970(14) 0.0527(5) 0.0388(9) -0.0021(5) 0.0055(8)
_geom_special_details
;
 All esds (except the esd in the dihedral angle between two l.s. planes)
 are estimated using the full covariance matrix.  The cell esds are taken
 into account individually in the estimation of esds in distances, angles
 and torsion angles; correlations between esds in cell parameters are only
 used when they are defined by crystal symmetry.  An approximate (isotropic)
 treatment of cell esds is used for estimating esds involving l.s. planes.
;
loop_
    _geom_bond_atom_site_label_1
    _geom_bond_atom_site_label_2
    _geom_bond_site_symmetry_2
    _geom_bond_distance
    _geom_bond_publ_flag
    Co1 C1 3_655 2.0576(17) ?
    Co1 C1 . 2.0576(17) ?
    Co1 C2 3_655 2.0556(17) ?
    Co1 C2 . 2.0556(17) ?
    Co1 C3 . 2.0550(17) ?
    Co1 C3 3_655 2.0550(17) ?
    Co1 C4 3_655 2.0470(17) ?
    Co1 C4 . 2.0470(17) ?
    Co1 C5 3_655 2.0521(17) ?
    Co1 C5 . 2.0522(17) ?
    C1 C2 . 1.433(2) ?
    C1 C5 . 1.432(2) ?
    C1 C6 . 1.492(2) ?
    C2 C3 . 1.432(2) ?
    C2 C7 . 1.496(2) ?
    C3 C4 . 1.428(3) ?
    C3 C8 . 1.496(2) ?
    C4 C5 . 1.433(2) ?
    C4 C9 . 1.494(3) ?
    C5 C10 . 1.496(3) ?
    C6 H6A . 0.9600 ?
    C6 H6B . 0.9600 ?
    C6 H6C . 0.9600 ?
    C7 H7A . 0.9600 ?
    C7 H7B . 0.9600 ?
    C7 H7C . 0.9600 ?
    C8 H8A . 0.9600 ?
    C8 H8B . 0.9600 ?
    C8 H8C . 0.9600 ?
    C9 H9A . 0.9600 ?
    C9 H9B . 0.9600 ?
    C9 H9C . 0.9600 ?
    C10 H10A . 0.9600 ?
    C10 H10B . 0.9600 ?
    C10 H10C . 0.9600 ?
    Co2 Cl1 6_676 2.2915(4) ?
    Co2 Cl1 3_755 2.2915(4) ?
    Co2 Cl1 . 2.2915(4) ?
    Co2 Cl1 8_746 2.2915(4) ?
    C11 H . 0.9700 ?
    C11 HA . 0.9700 ?
    C11 HB . 0.9700 ?
    C11 HC . 0.9700 ?
    C11 Cl2 3_755 1.771(2) ?
    C11 Cl2 . 1.771(2) ?
    C11 Cl2A 3_755 1.654(5) ?
    C11 Cl2A . 1.654(5) ?
loop_
    _geom_angle_atom_site_label_1
    _geom_angle_atom_site_label_2
    _geom_angle_atom_site_label_3
    _geom_angle_site_symmetry_1
    _geom_angle_site_symmetry_3
    _geom_angle
    _geom_angle_publ_flag
    C1 Co1 C1 . 3_655 179.49(9) ?
    C2 Co1 C1 . 3_655 139.66(7) ?
    C2 Co1 C1 3_655 3_655 40.78(6) ?
    C2 Co1 C1 . . 40.78(6) ?
    C2 Co1 C1 3_655 . 139.66(7) ?
    C2 Co1 C2 . 3_655 111.91(9) ?
    C3 Co1 C1 . 3_655 111.33(7) ?
    C3 Co1 C1 3_655 3_655 68.86(7) ?
    C3 Co1 C1 3_655 . 111.33(7) ?
    C3 Co1 C1 . . 68.86(7) ?
    C3 Co1 C2 3_655 . 111.35(7) ?
    C3 Co1 C2 . . 40.77(7) ?
    C3 Co1 C2 . 3_655 111.35(7) ?
    C3 Co1 C2 3_655 3_655 40.77(7) ?
    C3 Co1 C3 . 3_655 138.87(10) ?
    C4 Co1 C1 3_655 . 110.99(7) ?
    C4 Co1 C1 . . 68.82(7) ?
    C4 Co1 C1 . 3_655 110.99(7) ?
    C4 Co1 C1 3_655 3_655 68.82(7) ?
    C4 Co1 C2 3_655 3_655 68.47(7) ?
    C4 Co1 C2 3_655 . 138.86(7) ?
    C4 Co1 C2 . . 68.47(7) ?
    C4 Co1 C2 . 3_655 138.86(7) ?
    C4 Co1 C3 3_655 . 179.56(8) ?
    C4 Co1 C3 . . 40.75(7) ?
    C4 Co1 C3 3_655 3_655 40.74(7) ?
    C4 Co1 C3 . 3_655 179.56(8) ?
    C4 Co1 C4 3_655 . 139.65(11) ?
    C4 Co1 C5 3_655 3_655 40.92(7) ?
    C4 Co1 C5 3_655 . 111.46(7) ?
    C4 Co1 C5 . 3_655 111.46(7) ?
    C4 Co1 C5 . . 40.92(7) ?
    C5 Co1 C1 . . 40.79(7) ?
    C5 Co1 C1 3_655 . 138.77(7) ?
    C5 Co1 C1 3_655 3_655 40.79(7) ?
    C5 Co1 C1 . 3_655 138.77(7) ?
    C5 Co1 C2 . 3_655 179.55(7) ?
    C5 Co1 C2 3_655 3_655 68.45(7) ?
    C5 Co1 C2 3_655 . 179.55(7) ?
    C5 Co1 C2 . . 68.45(7) ?
    C5 Co1 C3 3_655 . 139.45(7) ?
    C5 Co1 C3 . . 68.73(7) ?
    C5 Co1 C3 . 3_655 139.45(7) ?
    C5 Co1 C3 3_655 3_655 68.72(7) ?
    C5 Co1 C5 3_655 . 111.19(10) ?
    C2 C1 Co1 . . 69.54(9) ?
    C2 C1 C6 . . 126.87(15) ?
    C5 C1 Co1 . . 69.40(10) ?
    C5 C1 C2 . . 107.49(14) ?
    C5 C1 C6 . . 125.60(15) ?
    C6 C1 Co1 . . 127.98(13) ?
    C1 C2 Co1 . . 69.69(9) ?
    C1 C2 C7 . . 126.67(15) ?
    C3 C2 Co1 . . 69.59(10) ?
    C3 C2 C1 . . 108.52(14) ?
    C3 C2 C7 . . 124.72(15) ?
    C7 C2 Co1 . . 129.17(13) ?
    C2 C3 Co1 . . 69.64(9) ?
    C2 C3 C8 . . 125.70(16) ?
    C4 C3 Co1 . . 69.33(10) ?
    C4 C3 C2 . . 107.63(15) ?
    C4 C3 C8 . . 126.60(16) ?
    C8 C3 Co1 . . 128.79(13) ?
    C3 C4 Co1 . . 69.93(10) ?
    C3 C4 C5 . . 108.25(15) ?
    C3 C4 C9 . . 126.30(17) ?
    C5 C4 Co1 . . 69.73(10) ?
    C5 C4 C9 . . 125.35(17) ?
    C9 C4 Co1 . . 128.93(14) ?
    C1 C5 Co1 . . 69.81(9) ?
    C1 C5 C4 . . 108.10(15) ?
    C1 C5 C10 . . 126.23(16) ?
    C4 C5 Co1 . . 69.34(10) ?
    C4 C5 C10 . . 125.54(16) ?
    C10 C5 Co1 . . 129.57(14) ?
    C1 C6 H6A . . 109.5 ?
    C1 C6 H6B . . 109.5 ?
    C1 C6 H6C . . 109.5 ?
    H6A C6 H6B . . 109.5 ?
    H6A C6 H6C . . 109.5 ?
    H6B C6 H6C . . 109.5 ?
    C2 C7 H7A . . 109.5 ?
    C2 C7 H7B . . 109.5 ?
    C2 C7 H7C . . 109.5 ?
    H7A C7 H7B . . 109.5 ?
    H7A C7 H7C . . 109.5 ?
    H7B C7 H7C . . 109.5 ?
    C3 C8 H8A . . 109.5 ?
    C3 C8 H8B . . 109.5 ?
    C3 C8 H8C . . 109.5 ?
    H8A C8 H8B . . 109.5 ?
    H8A C8 H8C . . 109.5 ?
    H8B C8 H8C . . 109.5 ?
    C4 C9 H9A . . 109.5 ?
    C4 C9 H9B . . 109.5 ?
    C4 C9 H9C . . 109.5 ?
    H9A C9 H9B . . 109.5 ?
    H9A C9 H9C . . 109.5 ?
    H9B C9 H9C . . 109.5 ?
    C5 C10 H10A . . 109.5 ?
    C5 C10 H10B . . 109.5 ?
    C5 C10 H10C . . 109.5 ?
    H10A C10 H10B . . 109.5 ?
    H10A C10 H10C . . 109.5 ?
    H10B C10 H10C . . 109.5 ?
    Cl1 Co2 Cl1 3_755 6_676 114.385(12) ?
    Cl1 Co2 Cl1 3_755 . 100.04(2) ?
    Cl1 Co2 Cl1 6_676 . 114.385(11) ?
    Cl1 Co2 Cl1 3_755 8_746 114.386(11) ?
    Cl1 Co2 Cl1 6_676 8_746 100.04(2) ?
    Cl1 Co2 Cl1 . 8_746 114.385(11) ?
    H C11 HA . . 107.5 ?
    H C11 HC . . 102.2 ?
    HA C11 HB . . 102.2 ?
    HB C11 HC . . 107.6 ?
    Cl2 C11 H 3_755 . 108.4 ?
    Cl2 C11 H . . 108.4 ?
    Cl2 C11 HA 3_755 . 108.4 ?
    Cl2 C11 HA . . 108.4 ?
    Cl2 C11 HB 3_755 . 131.4 ?
    Cl2 C11 HB . . 88.3 ?
    Cl2 C11 HC 3_755 . 88.3 ?
    Cl2 C11 HC . . 131.4 ?
    Cl2 C11 Cl2 . 3_755 115.3(2) ?
    Cl2A C11 H 3_755 . 88.8 ?
    Cl2A C11 H . . 131.6 ?
    Cl2A C11 HA 3_755 . 131.6 ?
    Cl2A C11 HA . . 88.8 ?
    Cl2A C11 HB . . 108.7 ?
    Cl2A C11 HB 3_755 . 108.7 ?
    Cl2A C11 HC . . 108.7 ?
    Cl2A C11 HC 3_755 . 108.7 ?
    Cl2A C11 Cl2 . 3_755 108.7(2) ?
    Cl2A C11 Cl2 3_755 . 108.7(2) ?
    Cl2A C11 Cl2A . 3_755 114.1(4) ?
loop_
    _geom_hbond_atom_site_label_D
    _geom_hbond_atom_site_label_H
    _geom_hbond_atom_site_label_A
    _geom_hbond_site_symmetry_A
    _geom_hbond_distance_DH
    _geom_hbond_distance_HA
    _geom_hbond_distance_DA
    _geom_hbond_angle_DHA
    C11 H Cl1 8_746 0.97 2.71 3.548(3) 145.0
    C11 HA Cl1 6_676 0.97 2.71 3.548(3) 145.0
_iucr_refine_instructions_details
;
TITL JDMCpCo100abs in P42/n #86
CELL 0.71073 12.2098 12.2098 16.28109 90 90 90
ZERR 2 0.00012 0.00012 0.00026 0 0 0
LATT 1
SYMM -Y,0.5+X,0.5+Z
SYMM 0.5-X,0.5-Y,+Z
SYMM 0.5+Y,-X,0.5+Z
SFAC C H Co Cl
UNIT 84 128 6 16
EQIV $1 1+Y,1.5-X,0.5-Z
EQIV $2 1.5-Y,-1+X,0.5-Z
EADP Cl2 Cl2A
L.S. 20
PLAN  20
HTAB C11 Cl1_$1
HTAB C11 Cl1_$2
REM reset to P42/n #86
BOND $H
fmap 2
acta 50
REM <HKL>/Users/chemprofjoe/Dropbox/CpCo100a/JDMCpCo100abs.hkl</HKL>
WGHT    0.031900    2.910400
FVAR       3.28676   0.76503
CO1   3    0.750000    0.250000    0.361342    10.50000    0.01106    0.01787 =
         0.01251    0.00000    0.00000    0.00152
C1    1    0.867919    0.370385    0.361903    11.00000    0.01548    0.01926 =
         0.01667   -0.00075   -0.00057   -0.00105
C2    1    0.799732    0.380331    0.290660    11.00000    0.01618    0.01833 =
         0.01629    0.00124   -0.00014    0.00037
C3    1    0.688852    0.395228    0.317000    11.00000    0.01715    0.01860 =
         0.02211   -0.00028   -0.00174    0.00320
C4    1    0.688375    0.394795    0.404709    11.00000    0.01857    0.02083 =
         0.02242   -0.00418    0.00146    0.00318
C5    1    0.798697    0.379842    0.432565    11.00000    0.01769    0.02171 =
         0.01714   -0.00416    0.00065   -0.00019
C6    1    0.989320    0.356721    0.363408    11.00000    0.01515    0.03169 =
         0.01954    0.00067   -0.00052   -0.00286
AFIX 137
H6A   2    1.009468    0.310207    0.408482    11.00000   -1.50000
H6B   2    1.023465    0.427012    0.369908    11.00000   -1.50000
H6C   2    1.013147    0.324150    0.312803    11.00000   -1.50000
AFIX   0
C7    1    0.836718    0.381713    0.203053    11.00000    0.02186    0.03037 =
         0.01693    0.00313    0.00049   -0.00213
AFIX 137
H7A   2    0.905179    0.343558    0.198352    11.00000   -1.50000
H7B   2    0.845914    0.456115    0.185279    11.00000   -1.50000
H7C   2    0.782792    0.346352    0.169318    11.00000   -1.50000
AFIX   0
C8    1    0.592488    0.413743    0.261976    11.00000    0.01910    0.02982 =
         0.03160    0.00374   -0.00500    0.00677
AFIX 137
H8A   2    0.598657    0.367755    0.214375    11.00000   -1.50000
H8B   2    0.590640    0.489111    0.245237    11.00000   -1.50000
H8C   2    0.526327    0.396246    0.291008    11.00000   -1.50000
AFIX   0
C9    1    0.591327    0.413722    0.458806    11.00000    0.02232    0.03899 =
         0.03421   -0.01236    0.00831    0.00537
AFIX 137
H9A   2    0.525552    0.396608    0.429159    11.00000   -1.50000
H9B   2    0.589601    0.489076    0.475586    11.00000   -1.50000
H9C   2    0.596483    0.367639    0.506424    11.00000   -1.50000
AFIX   0
C10   1    0.835344    0.381630    0.520220    11.00000    0.02724    0.03989 =
         0.01712   -0.00598   -0.00065   -0.00266
AFIX 137
H10A  2    0.781389    0.346242    0.553913    11.00000   -1.50000
H10B  2    0.844274    0.456118    0.537866    11.00000   -1.50000
H10C  2    0.903890    0.343677    0.525138    11.00000   -1.50000
AFIX   0
CO2   3    1.250000    0.250000    0.250000    10.25000    0.01459    0.01459 =
         0.01731    0.00000    0.00000    0.00000
CL1   4    1.113152    0.294201    0.159562    11.00000    0.01695    0.02384 =
         0.02071   -0.00033   -0.00162    0.00320
C11   1    1.250000    0.250000    0.529796    10.50000    0.05589    0.06900 =
         0.02660    0.00000    0.00000    0.00025
PART 1
AFIX  23
H     2    1.214969    0.196369    0.494558    20.50000   -1.20000
HA    2    1.285032    0.303631    0.494558    20.50000   -1.20000
AFIX  23
PART 0
PART 2
HB    2    1.246942    0.185949    0.494625   -20.50000   -1.20000
HC    2    1.253057    0.314054    0.494628   -20.50000   -1.20000
AFIX   0
PART 0
PART 1
CL2   4    1.352623    0.182967    0.587973    21.00000    0.06806    0.09698 =
         0.05271    0.00550   -0.00205    0.03885
PART 0
PART 2
CL2A  4    1.363506    0.244580    0.585080   -21.00000    0.06806    0.09698 =
         0.05271    0.00550   -0.00205    0.03885
HKLF 4
REM  JDMCpCo100abs in P42/n #86
REM R1 =  0.0367 for   3394 Fo > 4sig(Fo)  and  0.0501 for all   4161 data
REM    130 parameters refined using      0 restraints
END
WGHT      0.0319      2.9103
REM Highest difference peak  1.213,  deepest hole -1.069,  1-sigma level  0.078
Q1    1   1.2954  0.1585  0.5893  11.00000  0.05    1.21
Q2    1   1.3790  0.1554  0.5890  11.00000  0.05    0.59
Q3    1   1.2500  0.2500  0.7500  10.25000  0.05    0.59
Q4    1   1.3554  0.3043  0.5738  11.00000  0.05    0.56
Q5    1   1.2500  0.2500  0.4748  10.50000  0.05    0.55
Q6    1   0.8344  0.3816  0.3980  11.00000  0.05    0.46
Q7    1   0.6814  0.3981  0.3586  11.00000  0.05    0.45
Q8    1   0.8217  0.3776  0.2489  11.00000  0.05    0.44
Q9    1   0.7529  0.4004  0.4168  11.00000  0.05    0.41
Q10   1   0.7444  0.3880  0.3002  11.00000  0.05    0.38
Q11   1   0.7168  0.2512  0.4002  11.00000  0.05    0.37
Q12   1   0.6380  0.3949  0.4286  11.00000  0.05    0.37
Q13   1   0.6471  0.4007  0.2890  11.00000  0.05    0.36
Q14   1   0.9265  0.3677  0.3616  11.00000  0.05    0.35
Q15   1   1.0620  0.3000  0.1808  11.00000  0.05    0.34
Q16   1   0.8157  0.3849  0.4767  11.00000  0.05    0.34
Q17   1   0.8267  0.3674  0.3252  11.00000  0.05    0.30
Q18   1   1.2987  0.3660  0.5859  11.00000  0.05    0.28
Q19   1   0.5888  0.4440  0.5171  11.00000  0.05    0.28
Q20   1   1.0187  0.4426  0.4079  11.00000  0.05    0.25
REM The information below was added by Olex2.
REM
REM R1 = 0.0367 for 3394 Fo > 4sig(Fo) and 0.0501 for all 27322 data
REM n/a parameters refined using n/a restraints
REM Highest difference peak 1.21, deepest hole -1.07
REM Mean Shift 0, Max Shift 0.
REM +++ Tabular Listing of Refinement Information +++
REM R1_all = 0.0501
REM R1_gt = 0.0367
REM wR_ref = 0.0909
REM GOOF = 1.040
REM Shift_max = 0
REM Shift_mean = 0
REM Reflections_all = 27322
REM Reflections_gt = 3394
REM Parameters = n/a
REM Hole = 1.21
REM Peak = -1.07
REM Flack = n/a
;
