# Supplementary material for: Bis[bis­(penta­methyl­cyclo­penta­dien­yl)cobalt(III)] tetra­chlorido­cobaltate(II) di­chloro­methane disolvate
Source: Acta Crystallogr Sect E Struct Rep Online. 2013 Aug 17;69(Pt 9):m504. doi: 10.1107/S160053681302254X (PMC3884476; doi:10.1107/S160053681302254X)
Supplement: Supplementary file 2 [file e-69-0m504-Isup2.hkl]

data_I


_publ_section_figure_captions
;
Figure 1. Plot of the title compound displaying the complete molecular fragments
with thermal ellipsoids shown at 50% probability level. Only the major
component (76.3(4)%) of the disordered dichloromethane solvate is shown.
Symmetry codes: (1) 3/2 - <i>x</i>, 1/2 - <i>y</i>, <i>z</i>;
(2) 3/2 - <i>x</i>, 3/2 -<i>y</i>, <i>z</i>; (3) <i>y</i>, 3/2 - <i>x</i>,
3/2 - <i>z</i>; (4) 3/2 -<i>y</i>, <i>x</i>, 3/2 - <i>z</i>

Figure 2. Thermal ellipsoid plot of the CoCl~4~^-2^ ion showing C---H...Cl
interactions with the dichloromethane solvate. Atoms are named with the
symmetry operation that generated them. Only the major component (76.3(4)%)
of the disordered dichloromethane solvate is shown.
;
#Added by publCIF


_publ_section_references
;
Agilent  (2013). <i>CrysAlis PRO</i>. Agilent Technologies UK Ltd,
Yarnton, England.

Allen, F. H., Wood, P. A. & Galek, P. T. A. (2013). <i>Acta Cryst.</i>
B<b>69</b>, 379--388.

Dehnen, S. & Zimmermann, C. (2000). <i>Chem. Eur. J.</i> <b>6</b>,
2256--2261.

Dolomanov, O. V., Bourhis, L. J., Gildea, R. J., Howard, J. A. K. &
Puschmann, H. (2009). <i>J. Appl. Cryst.</i> <b>42</b>, 339--341.

Koelle, U., Fuss, B., Belting, M. & Raabe, E. (1986).
<i>Organometallics</i>, <b>5</b>, 980--987.

Olson, W. L. & Dahl, L. F. (1986). <i>Acta Cryst.</i> C<b>42</b>,
541--544.

Sheldrick, G. M. (2008). <i>Acta Cryst.</i> A<b>64</b>, 112--122.

Sheldrick, G. M. (2008). <i>Acta Cryst.</i> A<b>64</b>, 112--122.
;
#Added by publCIF


_publ_section_acknowledgements
;
We thank the National Science Foundation for funds (CHE-01311288) for the
purchase of the Oxford Diffraction XCalibur2 single-crystal diffractometer.
;
#Added by publCIF

_publ_section_exptl_prep
;
The procedure described by Koelle <i>et al.</i>(1986) was followed using
lithium
pentamethylcyclopentadienide (LiCp*) and anhydrous cobalt(II) chloride in
tetrahydrofuran. Instead of obtaining the hexane soluble brown dimer as
described, the reaction produced a green solid. Dissolution of the solid in
dichloromethane followed by slow diffusion of diethyl ether produced well
formed green prisms of the title compound that are very air stable and retain
the dichloromethane of solvation even after several weeks exposure to the open
atmosphere at room temperature.
;


_publ_section_related_literature 
;
For a related structure with a (THF)~2~LiCl~2~CoCl~2~ mono anion and the
decamethylcobaltocenium ion, see Dehnen & Zimmermann (2000) (CCDC
135478).The
structure of a related dimer synthesized by Koelle <i>et al.</i> (1986)
was
determined by Olson & Dahl (1986) (CCDC 566220). Allen <i>et al.</i>
(2013)
discuss the role of chloroform and dichloromethane solvent molecules in
crystal packing.
;


_publ_contact_letter 
;
Please consider this CIF for publication. I certify that this contibution is the
original work of those listed as authors; that it has not been published
before (in any language or medium) and is not being considered for publication
elsewhere; that all authors concur with and are aware of the submission; that
all workers involved in the study are listed as authors or given proper credit
in the acknowledgements; that I have obtained permission for and acknowledged
the source of any excerpts from other copyright works; and that to the best of
my knowledge the paper contains no statements which are libellous, unlawful or
in any way actionable. All coauthors have made significant scientific
contributions to the work reported, including the ideas and their execution,
and share responsibility and accountability for the results.
;


_publ_requested_category QM

_publ_contact_author_fax '+1 540 231-3255'


_publ_section_abstract
;
The title compound [C~20~H~30~Co]~2~[CoCl~4~] was isolated as a dichloromethane
solvate and was formed in the reaction between
lithiumpentamethylcyclopentadienide and anyhydrous cobalt(II) chloride in
tetrahydrofuran. There are two decamethylcobaltocenium ions, one
tetrachlorocobalt(II) dianion and two dichloromethane solvent molecules in the
formula unit. There is a slight disorder of the dichloromethane moieties that
was treated with a two site model (occupancy rates 0.765(4) and 0.235(4).
Further, the dichloromethane molecules display significant C---H...Cl
interactions with the tetrachlorocobalt(II) dianion. The cobalt atom of the
decamethylcobaltocenium cation sits on a twofold axis with only one
pentamethylcyclopentadiene ligand being unique and the second generated by the
C~2~ rotation. The cobalt atom of the CoCl~4~^-2^ ion sits on a special site
with \=4 symmetry with one unique chloride ligand and the others generated by
the 4-fold rotation and inversion operators.
;
#Added by publCIF


_publ_section_title
;
Bis[bis(pentamethylcyclopentadienyl)cobalt(III)] tetrachloridocobaltate(II)
dichloromethane disolvate
;
#Added by publCIF

_publ_section_comment
;
Koelle <i>et al.</i> (1986) reported on the preparation of a
pentamethylcyclopentadienylcobalt chloro-bridged dimeric compound that
represents an excellent precursor to other mononuclear complexes <i>via</i>
bridge-splitting reactions. There is no doubt that Koelle <i>et al.</i> made
the described bridged complex since  Olson &  Dahl (1986) published a
crystal
structure of the dimer. However, in our laboratories, regardless of the
stoichiometry used in attempts to make the chloro bridged dimer described by
Koelle <i>et al.</i> (1986), the title compound was the only material
isolated. The composition of the title compound consists of two
decamethylcobaltocenium cations, one tetrachlorocobalt(II) dianion, and two
molecules of dichloromethane. The dichloromethane molecules were slightly
disordered and the disorder was treated successfully by a two site model with
occupancies of 76.5(4) and 23.5(4)%. Dehnen & Zimmerman (2000) noted
a similar
product in attempts to make selenium-bridged compounds and noted the
decamethylcoblatocenium ion was formed depending on the temperature of the
reaction. In their case, the CoCl~4~^-2^ ion was linked <i>via</i> chloride
bridges to a bis-THF Li^+^ cation.

In the structure reported here, the CoCl~4~^-2^ ion shows significant
interaction with the dichloromethane of solvation. Recently, Allen <i>et
al.</i> (2013) examined the Cambridge Crystallographic Data Base and
analyzed
crystallographic evidence of C---H...Cl hydrogen bonding for both CH~2~Cl~2~
and CHCl~3~. In that paper, for the specific case of CH~2~Cl~2~ interacting
with Cl-, they note C---H...Cl interactions with H...Cl distances ranging from
2.33 to 2.95 \%A and C---H...Cl angles ranging from 120\% to 170\% for a
set of 63 structures. In the title structure, the H...Cl distance is 2.72 \%A
with a C---H...Cl angle of 145.0\%. These parameters would place the
C---H...Cl interaction for the title structure very nearly at the median of
the structures analyzed by Allen <i>et al.</i> (2013).

In the structure reported here, the CoCl~4~^2-^ ion is also distorted from
perfect tetrahedral geometry with the Cl---Co---Cl angles involved in the
hydrogen bonding compressed to 100.04(2)\% and the remaining Cl---Co---Cl
angles are 114.385(12)\%. While it is important not to make too much of a
qualitative observation, the strength of the C---H...Cl interaction may also be
responsible for the relative stability of these crystals in open air. Our
experience is that, in the abence of a significant attractive interaction,
dichlromethane molecules quite easily evaporate from crystals with loss of
crystallinity at room temperature.
;
_audit_creation_date              2013-08-14
_audit_creation_method
;
  Olex2 1.2
  (compiled 2013.04.25 svn.r2679, GUI svn.r4466)
;
loop_
  _publ_author_name
  _publ_author_email
  _publ_author_address
 'Joseph S. Merola' jmerola@vt.edu
;
Department of Chemistry
Virginia Tech
Blacksburg, VA 24061
USA
;
 'Mai Ngo' nmai11@vt.edu
;
Department of Chemistry
Virginia Tech
Blacksburg, VA 24061
USA
;
 'George W. Karpin' gkarpin@vt.edu
;
Department of Chemistry
Virginia Tech
Blacksburg, VA 24061
USA
;

_publ_contact_author_address
;
Department of Chemistry
Virginia Tech
Blacksburg, VA 24061
USA
;
_publ_contact_author_email        jmerola@vt.edu
_publ_contact_author_name         'Joseph S. Merola'
_publ_contact_author_phone        '+1 540-231-4510'
_publ_requested_journal           'Acta Crystallogr.,Sect.E:Struct.Rep.Online'
_chemical_name_common             
?
_chemical_name_systematic
;
Bis[bis(pentamethylcyclopentadienyl)cobalt(III)] tetrachloridocobaltate(II)
dichloromethane disolvate
;
_chemical_formula_iupac           '[Co (C10 H15)2]2 [Co Cl4] , 2C H2 Cl2'
_chemical_formula_moiety          '2(C20 H30 Co +), Cl4 Co 2-, 2(C H4 Cl2)'
_chemical_formula_sum             'C42 H64 Cl8 Co3'
_chemical_formula_weight          1029.32
_chemical_melting_point           ?
_chemical_oxdiff_formula          'C10.5 H17 Co0.75 Cl2'
loop_
  _atom_type_symbol
  _atom_type_description
  _atom_type_scat_dispersion_real
  _atom_type_scat_dispersion_imag
  _atom_type_scat_source
 'C' 'C' 0.0033 0.0016 'International Tables Vol C Tables 4.2.6.8 and 6.1.1.4'
 'H' 'H' 0.0000 0.0000 'International Tables Vol C Tables 4.2.6.8 and 6.1.1.4'
 'Co' 'Co' 0.3494 0.9721 'International Tables Vol C Tables 4.2.6.8 and 6.1.1.4'
 'Cl' 'Cl' 0.1484 0.1585 'International Tables Vol C Tables 4.2.6.8 and 6.1.1.4'

_space_group_crystal_system       tetragonal
_space_group_IT_number            86
_space_group_name_H-M_alt         'P 42/n'
_space_group_name_Hall            '-P 4bc'
loop_
  _space_group_symop_id
  _space_group_symop_operation_xyz
 1 'x, y, z'
 2 '-y, x+1/2, z+1/2'
 3 '-x+1/2, -y+1/2, z'
 4 'y+1/2, -x, z+1/2'
 5 '-x, -y, -z'
 6 'y, -x-1/2, -z-1/2'
 7 'x-1/2, y-1/2, -z'
 8 '-y-1/2, x, -z-1/2'

_cell_length_a                    12.20980(12)
_cell_length_b                    12.20980(12)
_cell_length_c                    16.2811(3)
_cell_angle_alpha                 90.00
_cell_angle_beta                  90.00
_cell_angle_gamma                 90.00
_cell_volume                      2427.17(7)
_cell_formula_units_Z             2
_cell_measurement_reflns_used     8251
_cell_measurement_temperature     100.6(9)
_cell_measurement_theta_max       32.2370
_cell_measurement_theta_min       4.1530
_exptl_absorpt_coefficient_mu     1.481
_exptl_absorpt_correction_T_max   0.821
_exptl_absorpt_correction_T_min   0.755
_exptl_absorpt_correction_type    gaussian
_exptl_absorpt_process_details
'(CrysAlisPro; Agilent, 2013)'
_exptl_crystal_colour             'clear green'
_exptl_crystal_colour_lustre      clear
_exptl_crystal_colour_primary     green
_exptl_crystal_density_diffrn     1.408
_exptl_crystal_density_meas       ?
_exptl_crystal_density_method     'not measured'
_exptl_crystal_description        prism
_exptl_crystal_F_000              1066
_exptl_crystal_preparation
;
Reaction between lithiumcyclopentadienide
 and cobalt(II)chloride in tetrahydrofuran.
;
_exptl_crystal_recrystallization_method
;
Slow diffusion of hexane into a 
dichloromethane solution.
;
_exptl_crystal_size_max           0.2655
_exptl_crystal_size_mid           0.2401
_exptl_crystal_size_min           0.182
_exptl_special_details
?
_diffrn_reflns_av_R_equivalents   0.0373
_diffrn_reflns_av_unetI/netI      0.0260
_diffrn_reflns_limit_h_max        17
_diffrn_reflns_limit_h_min        -18
_diffrn_reflns_limit_k_max        12
_diffrn_reflns_limit_k_min        -18
_diffrn_reflns_limit_l_max        21
_diffrn_reflns_limit_l_min        -24
_diffrn_reflns_number             26858
_diffrn_reflns_theta_full         25.00
_diffrn_reflns_theta_max          32.51
_diffrn_reflns_theta_min          3.44
_diffrn_ambient_temperature       100.6(9)
_diffrn_detector_area_resol_mean  16.0122
_diffrn_measured_fraction_theta_full 0.997
_diffrn_measured_fraction_theta_max 0.9428
_diffrn_measurement_details
;
#__ type_ start__ end____ width___ exp.time_
  1 omega  -50.00   35.00   1.0000   25.0000
omega____ theta____ kappa____ phi______ frames
    -      -29.3753   57.0000  -90.0000 85

#__ type_ start__ end____ width___ exp.time_
  2 omega  -60.00   31.00   1.0000   25.0000
omega____ theta____ kappa____ phi______ frames
    -      -29.3753   77.0000 -180.0000 91

#__ type_ start__ end____ width___ exp.time_
  3 omega  -60.00   37.00   1.0000   25.0000
omega____ theta____ kappa____ phi______ frames
    -      -29.3753   77.0000   30.0000 97

#__ type_ start__ end____ width___ exp.time_
  4 omega  -62.00   32.00   1.0000   25.0000
omega____ theta____ kappa____ phi______ frames
    -      -29.3753   77.0000  -30.0000 94

#__ type_ start__ end____ width___ exp.time_
  5 omega  -60.00   39.00   1.0000   25.0000
omega____ theta____ kappa____ phi______ frames
    -      -29.3753   80.0000  106.0000 99
;
_diffrn_measurement_device_type   'Agilent Xcalibur (Eos, Gemini ultra)'
_diffrn_measurement_method        '\w scans'
_diffrn_orient_matrix_UB_11       0.0274486000
_diffrn_orient_matrix_UB_12       0.0190331000
_diffrn_orient_matrix_UB_13       -0.0356262000
_diffrn_orient_matrix_UB_21       0.0496807000
_diffrn_orient_matrix_UB_22       -0.0229040000
_diffrn_orient_matrix_UB_23       0.0146436000
_diffrn_orient_matrix_UB_31       -0.0123447000
_diffrn_orient_matrix_UB_32       -0.0498858000
_diffrn_orient_matrix_UB_33       -0.0203562000
_diffrn_radiation_monochromator   graphite
_diffrn_radiation_type            'Mo K\a'
_diffrn_radiation_wavelength      0.7107
_diffrn_source                    'Enhance (Mo) X-ray Source'
_diffrn_standards_decay_%         ?
_diffrn_standards_interval_count  ?
_diffrn_standards_interval_time   ?
_diffrn_standards_number          ?
_reflns_number_gt                 3394
_reflns_number_total              4161
_reflns_threshold_expression      >2sigma(I)
_computing_cell_refinement
;
CrysAlisPro (Agilent, 2013)
;
_computing_data_collection
;
CrysAlisPro (Agilent, 2013)
;
_computing_data_reduction
;
CrysAlisPro (Agilent, 2013)
;
_computing_molecular_graphics
;
OLEX2 (Dolomanov <i>et al.</i>, 2009)
;
_computing_publication_material
;
OLEX2 (Dolomanov <i>et al.</i>, 2009)
;
_computing_structure_refinement
;
SHELXL-2013 (Sheldrick, 2008)
;
_computing_structure_solution
;
SHELXS (Sheldrick, 2008)
;
_refine_diff_density_max          1.213
_refine_diff_density_min          -1.069
_refine_diff_density_rms          0.078
_refine_ls_extinction_coef        ?
_refine_ls_extinction_method      none
_refine_ls_goodness_of_fit_ref    1.040
_refine_ls_hydrogen_treatment     constr
_refine_ls_matrix_type            full
_refine_ls_number_parameters      130
_refine_ls_number_reflns          4161
_refine_ls_number_restraints      0
_refine_ls_R_factor_all           0.0501
_refine_ls_R_factor_gt            0.0367
_refine_ls_restrained_S_all       1.040
_refine_ls_shift/su_max           0.001
_refine_ls_shift/su_mean          0.000
_refine_ls_structure_factor_coef  Fsqd
_refine_ls_weighting_details
'calc w=1/[\s^2^(Fo^2^)+(0.0319P)^2^+2.9104P] where P=(Fo^2^+2Fc^2^)/3'
_refine_ls_weighting_scheme       calc
_refine_ls_wR_factor_gt           0.0835
_refine_ls_wR_factor_ref          0.0909
_refine_special_details
;
 Refinement of F^2^ against ALL reflections.  The weighted R-factor wR and 
 goodness of fit S are based on F^2^, conventional R-factors R are based 
 on F, with F set to zero for negative F^2^. The threshold expression of 
 F^2^ > 2sigma(F^2^) is used only for calculating R-factors(gt) etc. and is 
 not relevant to the choice of reflections for refinement.  R-factors based 
 on F^2^ are statistically about twice as large as those based on F, and R- 
 factors based on ALL data will be even larger. 
;
_atom_sites_solution_hydrogens    constr
_atom_sites_solution_primary      heavy
_atom_sites_solution_secondary    difmap
loop_
  _atom_site_label
  _atom_site_type_symbol
  _atom_site_fract_x
  _atom_site_fract_y
  _atom_site_fract_z
  _atom_site_U_iso_or_equiv
  _atom_site_adp_type
  _atom_site_occupancy
  _atom_site_symmetry_multiplicity
  _atom_site_calc_flag
  _atom_site_refinement_flags
  _atom_site_disorder_assembly
  _atom_site_disorder_group
 Co1 Co 0.7500 0.2500 0.361342(19) 0.01381(8) Uani 1 2 d S . .
 C1 C 0.86792(13) 0.37038(14) 0.36190(10) 0.0171(3) Uani 1 1 d . . .
 C2 C 0.79973(13) 0.38033(14) 0.29066(10) 0.0169(3) Uani 1 1 d . . .
 C3 C 0.68885(14) 0.39523(14) 0.31700(11) 0.0193(3) Uani 1 1 d . . .
 C4 C 0.68838(14) 0.39480(15) 0.40471(11) 0.0206(3) Uani 1 1 d . . .
 C5 C 0.79870(14) 0.37984(14) 0.43257(10) 0.0188(3) Uani 1 1 d . . .
 C6 C 0.98932(14) 0.35672(16) 0.36341(11) 0.0221(3) Uani 1 1 d . . .
 H6A H 1.0095 0.3102 0.4085 0.033 Uiso 1 1 calc R . .
 H6B H 1.0235 0.4270 0.3699 0.033 Uiso 1 1 calc R . .
 H6C H 1.0131 0.3242 0.3128 0.033 Uiso 1 1 calc R . .
 C7 C 0.83672(15) 0.38171(16) 0.20305(11) 0.0231(4) Uani 1 1 d . . .
 H7A H 0.9052 0.3436 0.1984 0.035 Uiso 1 1 calc R . .
 H7B H 0.8459 0.4561 0.1853 0.035 Uiso 1 1 calc R . .
 H7C H 0.7828 0.3464 0.1693 0.035 Uiso 1 1 calc R . .
 C8 C 0.59249(15) 0.41374(17) 0.26198(13) 0.0268(4) Uani 1 1 d . . .
 H8A H 0.5987 0.3678 0.2144 0.040 Uiso 1 1 calc R . .
 H8B H 0.5906 0.4891 0.2452 0.040 Uiso 1 1 calc R . .
 H8C H 0.5263 0.3962 0.2910 0.040 Uiso 1 1 calc R . .
 C9 C 0.59133(16) 0.41372(19) 0.45881(14) 0.0318(4) Uani 1 1 d . . .
 H9A H 0.5256 0.3966 0.4292 0.048 Uiso 1 1 calc R . .
 H9B H 0.5896 0.4891 0.4756 0.048 Uiso 1 1 calc R . .
 H9C H 0.5965 0.3676 0.5064 0.048 Uiso 1 1 calc R . .
 C10 C 0.83534(17) 0.38163(18) 0.52022(12) 0.0281(4) Uani 1 1 d . . .
 H10A H 0.7814 0.3462 0.5539 0.042 Uiso 1 1 calc R . .
 H10B H 0.8443 0.4561 0.5379 0.042 Uiso 1 1 calc R . .
 H10C H 0.9039 0.3437 0.5251 0.042 Uiso 1 1 calc R . .
 Co2 Co 1.2500 0.2500 0.2500 0.01550(10) Uani 1 4 d S . .
 Cl1 Cl 1.11315(3) 0.29420(4) 0.15956(3) 0.02050(9) Uani 1 1 d . . .
 C11 C 1.2500 0.2500 0.5298(2) 0.0505(9) Uani 1 2 d S . .
 H H 1.2150 0.1964 0.4946 0.061 Uiso 0.3825(19) 1 calc PR A 1
 HA H 1.2850 0.3036 0.4946 0.061 Uiso 0.3825(19) 1 calc PR A 1
 HB H 1.2469 0.1859 0.4946 0.061 Uiso 0.1175(19) 1 calc PR A 2
 HC H 1.2531 0.3141 0.4946 0.061 Uiso 0.1175(19) 1 calc PR A 2
 Cl2 Cl 1.35262(12) 0.1830(2) 0.58797(8) 0.0726(5) Uani 0.765(4) 1 d P A 1
 Cl2A Cl 1.3635(4) 0.2446(6) 0.5851(3) 0.0726(5) Uani 0.235(4) 1 d P A 2

loop_
  _atom_site_aniso_label
  _atom_site_aniso_U_11
  _atom_site_aniso_U_22
  _atom_site_aniso_U_33
  _atom_site_aniso_U_23
  _atom_site_aniso_U_13
  _atom_site_aniso_U_12
 Co1 0.01106(14) 0.01787(15) 0.01251(14) 0.000 0.000 0.00152(11)
 C1 0.0155(7) 0.0193(7) 0.0167(7) -0.0008(6) -0.0006(6) -0.0010(6)
 C2 0.0162(7) 0.0183(7) 0.0163(7) 0.0012(6) -0.0001(6) 0.0004(6)
 C3 0.0172(7) 0.0186(7) 0.0221(8) -0.0003(6) -0.0017(6) 0.0032(6)
 C4 0.0186(8) 0.0208(8) 0.0224(8) -0.0042(6) 0.0015(6) 0.0032(6)
 C5 0.0177(7) 0.0217(8) 0.0171(7) -0.0042(6) 0.0007(6) -0.0002(6)
 C6 0.0151(7) 0.0317(9) 0.0195(8) 0.0007(7) -0.0005(6) -0.0029(7)
 C7 0.0219(8) 0.0304(9) 0.0169(8) 0.0031(7) 0.0005(6) -0.0021(7)
 C8 0.0191(8) 0.0298(9) 0.0316(10) 0.0037(8) -0.0050(7) 0.0068(7)
 C9 0.0223(9) 0.0390(11) 0.0342(11) -0.0124(9) 0.0083(8) 0.0054(8)
 C10 0.0272(9) 0.0399(11) 0.0171(8) -0.0060(8) -0.0007(7) -0.0027(8)
 Co2 0.01459(13) 0.01459(13) 0.0173(2) 0.000 0.000 0.000
 Cl1 0.01695(18) 0.0238(2) 0.02071(18) -0.00033(15) -0.00162(14) 0.00320(14)
 C11 0.056(2) 0.069(3) 0.0266(16) 0.000 0.000 0.000(2)
 Cl2 0.0681(7) 0.0970(14) 0.0527(5) 0.0055(8) -0.0021(5) 0.0388(9)
 Cl2A 0.0681(7) 0.0970(14) 0.0527(5) 0.0055(8) -0.0021(5) 0.0388(9)

_geom_special_details
;
 All esds (except the esd in the dihedral angle between two l.s. planes) 
 are estimated using the full covariance matrix.  The cell esds are taken 
 into account individually in the estimation of esds in distances, angles 
 and torsion angles; correlations between esds in cell parameters are only 
 used when they are defined by crystal symmetry.  An approximate (isotropic) 
 treatment of cell esds is used for estimating esds involving l.s. planes. 
;
loop_
  _geom_bond_atom_site_label_1
  _geom_bond_atom_site_label_2
  _geom_bond_distance
  _geom_bond_site_symmetry_2
  _geom_bond_publ_flag
 Co1 C1 2.0576(17) 3_655 ?
 Co1 C1 2.0576(17) . ?
 Co1 C2 2.0556(17) 3_655 ?
 Co1 C2 2.0556(17) . ?
 Co1 C3 2.0550(17) . ?
 Co1 C3 2.0550(17) 3_655 ?
 Co1 C4 2.0470(17) 3_655 ?
 Co1 C4 2.0470(17) . ?
 Co1 C5 2.0521(17) 3_655 ?
 Co1 C5 2.0522(17) . ?
 C1 C2 1.433(2) . ?
 C1 C5 1.432(2) . ?
 C1 C6 1.492(2) . ?
 C2 C3 1.432(2) . ?
 C2 C7 1.496(2) . ?
 C3 C4 1.428(3) . ?
 C3 C8 1.496(2) . ?
 C4 C5 1.433(2) . ?
 C4 C9 1.494(3) . ?
 C5 C10 1.496(3) . ?
 C6 H6A 0.9600 . ?
 C6 H6B 0.9600 . ?
 C6 H6C 0.9600 . ?
 C7 H7A 0.9600 . ?
 C7 H7B 0.9600 . ?
 C7 H7C 0.9600 . ?
 C8 H8A 0.9600 . ?
 C8 H8B 0.9600 . ?
 C8 H8C 0.9600 . ?
 C9 H9A 0.9600 . ?
 C9 H9B 0.9600 . ?
 C9 H9C 0.9600 . ?
 C10 H10A 0.9600 . ?
 C10 H10B 0.9600 . ?
 C10 H10C 0.9600 . ?
 Co2 Cl1 2.2915(4) 6_676 ?
 Co2 Cl1 2.2915(4) 3_755 ?
 Co2 Cl1 2.2915(4) . ?
 Co2 Cl1 2.2915(4) 8_746 ?
 C11 H 0.9700 . ?
 C11 HA 0.9700 . ?
 C11 HB 0.9700 . ?
 C11 HC 0.9700 . ?
 C11 Cl2 1.771(2) 3_755 ?
 C11 Cl2 1.771(2) . ?
 C11 Cl2A 1.654(5) 3_755 ?
 C11 Cl2A 1.654(5) . ?

loop_
  _geom_angle_atom_site_label_1
  _geom_angle_atom_site_label_2
  _geom_angle_atom_site_label_3
  _geom_angle
  _geom_angle_site_symmetry_1
  _geom_angle_site_symmetry_3
  _geom_angle_publ_flag
 C1 Co1 C1 179.49(9) . 3_655 ?
 C2 Co1 C1 139.66(7) . 3_655 ?
 C2 Co1 C1 40.78(6) 3_655 3_655 ?
 C2 Co1 C1 40.78(6) . . ?
 C2 Co1 C1 139.66(7) 3_655 . ?
 C2 Co1 C2 111.91(9) . 3_655 ?
 C3 Co1 C1 111.33(7) . 3_655 ?
 C3 Co1 C1 68.86(7) 3_655 3_655 ?
 C3 Co1 C1 111.33(7) 3_655 . ?
 C3 Co1 C1 68.86(7) . . ?
 C3 Co1 C2 111.35(7) 3_655 . ?
 C3 Co1 C2 40.77(7) . . ?
 C3 Co1 C2 111.35(7) . 3_655 ?
 C3 Co1 C2 40.77(7) 3_655 3_655 ?
 C3 Co1 C3 138.87(10) . 3_655 ?
 C4 Co1 C1 110.99(7) 3_655 . ?
 C4 Co1 C1 68.82(7) . . ?
 C4 Co1 C1 110.99(7) . 3_655 ?
 C4 Co1 C1 68.82(7) 3_655 3_655 ?
 C4 Co1 C2 68.47(7) 3_655 3_655 ?
 C4 Co1 C2 138.86(7) 3_655 . ?
 C4 Co1 C2 68.47(7) . . ?
 C4 Co1 C2 138.86(7) . 3_655 ?
 C4 Co1 C3 179.56(8) 3_655 . ?
 C4 Co1 C3 40.75(7) . . ?
 C4 Co1 C3 40.74(7) 3_655 3_655 ?
 C4 Co1 C3 179.56(8) . 3_655 ?
 C4 Co1 C4 139.65(11) 3_655 . ?
 C4 Co1 C5 40.92(7) 3_655 3_655 ?
 C4 Co1 C5 111.46(7) 3_655 . ?
 C4 Co1 C5 111.46(7) . 3_655 ?
 C4 Co1 C5 40.92(7) . . ?
 C5 Co1 C1 40.79(7) . . ?
 C5 Co1 C1 138.77(7) 3_655 . ?
 C5 Co1 C1 40.79(7) 3_655 3_655 ?
 C5 Co1 C1 138.77(7) . 3_655 ?
 C5 Co1 C2 179.55(7) . 3_655 ?
 C5 Co1 C2 68.45(7) 3_655 3_655 ?
 C5 Co1 C2 179.55(7) 3_655 . ?
 C5 Co1 C2 68.45(7) . . ?
 C5 Co1 C3 139.45(7) 3_655 . ?
 C5 Co1 C3 68.73(7) . . ?
 C5 Co1 C3 139.45(7) . 3_655 ?
 C5 Co1 C3 68.72(7) 3_655 3_655 ?
 C5 Co1 C5 111.19(10) 3_655 . ?
 C2 C1 Co1 69.54(9) . . ?
 C2 C1 C6 126.87(15) . . ?
 C5 C1 Co1 69.40(10) . . ?
 C5 C1 C2 107.49(14) . . ?
 C5 C1 C6 125.60(15) . . ?
 C6 C1 Co1 127.98(13) . . ?
 C1 C2 Co1 69.69(9) . . ?
 C1 C2 C7 126.67(15) . . ?
 C3 C2 Co1 69.59(10) . . ?
 C3 C2 C1 108.52(14) . . ?
 C3 C2 C7 124.72(15) . . ?
 C7 C2 Co1 129.17(13) . . ?
 C2 C3 Co1 69.64(9) . . ?
 C2 C3 C8 125.70(16) . . ?
 C4 C3 Co1 69.33(10) . . ?
 C4 C3 C2 107.63(15) . . ?
 C4 C3 C8 126.60(16) . . ?
 C8 C3 Co1 128.79(13) . . ?
 C3 C4 Co1 69.93(10) . . ?
 C3 C4 C5 108.25(15) . . ?
 C3 C4 C9 126.30(17) . . ?
 C5 C4 Co1 69.73(10) . . ?
 C5 C4 C9 125.35(17) . . ?
 C9 C4 Co1 128.93(14) . . ?
 C1 C5 Co1 69.81(9) . . ?
 C1 C5 C4 108.10(15) . . ?
 C1 C5 C10 126.23(16) . . ?
 C4 C5 Co1 69.34(10) . . ?
 C4 C5 C10 125.54(16) . . ?
 C10 C5 Co1 129.57(14) . . ?
 C1 C6 H6A 109.5 . . ?
 C1 C6 H6B 109.5 . . ?
 C1 C6 H6C 109.5 . . ?
 H6A C6 H6B 109.5 . . ?
 H6A C6 H6C 109.5 . . ?
 H6B C6 H6C 109.5 . . ?
 C2 C7 H7A 109.5 . . ?
 C2 C7 H7B 109.5 . . ?
 C2 C7 H7C 109.5 . . ?
 H7A C7 H7B 109.5 . . ?
 H7A C7 H7C 109.5 . . ?
 H7B C7 H7C 109.5 . . ?
 C3 C8 H8A 109.5 . . ?
 C3 C8 H8B 109.5 . . ?
 C3 C8 H8C 109.5 . . ?
 H8A C8 H8B 109.5 . . ?
 H8A C8 H8C 109.5 . . ?
 H8B C8 H8C 109.5 . . ?
 C4 C9 H9A 109.5 . . ?
 C4 C9 H9B 109.5 . . ?
 C4 C9 H9C 109.5 . . ?
 H9A C9 H9B 109.5 . . ?
 H9A C9 H9C 109.5 . . ?
 H9B C9 H9C 109.5 . . ?
 C5 C10 H10A 109.5 . . ?
 C5 C10 H10B 109.5 . . ?
 C5 C10 H10C 109.5 . . ?
 H10A C10 H10B 109.5 . . ?
 H10A C10 H10C 109.5 . . ?
 H10B C10 H10C 109.5 . . ?
 Cl1 Co2 Cl1 114.385(12) 3_755 6_676 ?
 Cl1 Co2 Cl1 100.04(2) 3_755 . ?
 Cl1 Co2 Cl1 114.385(11) 6_676 . ?
 Cl1 Co2 Cl1 114.386(11) 3_755 8_746 ?
 Cl1 Co2 Cl1 100.04(2) 6_676 8_746 ?
 Cl1 Co2 Cl1 114.385(11) . 8_746 ?
 H C11 HA 107.5 . . ?
 H C11 HC 102.2 . . ?
 HA C11 HB 102.2 . . ?
 HB C11 HC 107.6 . . ?
 Cl2 C11 H 108.4 3_755 . ?
 Cl2 C11 H 108.4 . . ?
 Cl2 C11 HA 108.4 3_755 . ?
 Cl2 C11 HA 108.4 . . ?
 Cl2 C11 HB 131.4 3_755 . ?
 Cl2 C11 HB 88.3 . . ?
 Cl2 C11 HC 88.3 3_755 . ?
 Cl2 C11 HC 131.4 . . ?
 Cl2 C11 Cl2 115.3(2) . 3_755 ?
 Cl2A C11 H 88.8 3_755 . ?
 Cl2A C11 H 131.6 . . ?
 Cl2A C11 HA 131.6 3_755 . ?
 Cl2A C11 HA 88.8 . . ?
 Cl2A C11 HB 108.7 . . ?
 Cl2A C11 HB 108.7 3_755 . ?
 Cl2A C11 HC 108.7 . . ?
 Cl2A C11 HC 108.7 3_755 . ?
 Cl2A C11 Cl2 108.7(2) . 3_755 ?
 Cl2A C11 Cl2 108.7(2) 3_755 . ?
 Cl2A C11 Cl2A 114.1(4) . 3_755 ?

loop_
  _geom_hbond_atom_site_label_D
  _geom_hbond_atom_site_label_H
  _geom_hbond_atom_site_label_A
  _geom_hbond_distance_DH
  _geom_hbond_distance_HA
  _geom_hbond_distance_DA
  _geom_hbond_angle_DHA
  _geom_hbond_site_symmetry_A
 C11 H Cl1 0.97 2.71 3.548(3) 145.0 8_746
 C11 HA Cl1 0.97 2.71 3.548(3) 145.0 6_676

loop_
  _exptl_crystal_face_index_h
  _exptl_crystal_face_index_k
  _exptl_crystal_face_index_l
  _exptl_crystal_face_perp_dist
  _exptl_oxdiff_crystal_face_indexfrac_h
  _exptl_oxdiff_crystal_face_indexfrac_k
  _exptl_oxdiff_crystal_face_indexfrac_l
  _exptl_oxdiff_crystal_face_x
  _exptl_oxdiff_crystal_face_y
  _exptl_oxdiff_crystal_face_z
 4 -16 5 0.0882 3.9878 -15.9908 5.0088 -0.3733 0.6377 0.6465
 -13 -11 2 0.1183 -13.0004 -10.9903 2.0021 -0.6374 -0.3648 0.6680
 13 12 -1 0.0591 13.0004 11.9892 -1.0027 0.6208 0.3566 -0.7382
 8 -10 -16 0.1217 7.9987 -9.9885 -15.9925 0.5992 0.3920 0.7251
 -13 4 15 0.1105 -12.9989 3.9941 14.9942 -0.8150 -0.5177 -0.3440
 9 1 19 0.0855 8.9875 0.9910 19.0011 -0.4114 0.7021 -0.5472
 -9 -3 -19 0.0909 -8.9885 -2.9895 -19.0001 0.3733 -0.6563 0.6469
 -2 17 -2 0.0898 -1.9896 16.9886 -2.0089 0.3403 -0.5174 -0.7820

_iucr_refine_instructions_details
;
TITL JDMCpCo100abs in P42/n #86
CELL 0.71073 12.2098 12.2098 16.28109 90 90 90
ZERR 2 0.00012 0.00012 0.00026 0 0 0
LATT 1
SYMM -Y,0.5+X,0.5+Z
SYMM 0.5-X,0.5-Y,+Z
SYMM 0.5+Y,-X,0.5+Z
 
SFAC C H Co Cl
UNIT 84 128 6 16
EQIV $1 1+Y,1.5-X,0.5-Z
EQIV $2 1.5-Y,-1+X,0.5-Z
EADP Cl2 Cl2A
 
L.S. 20
PLAN  20
HTAB C11 Cl1_$1
HTAB C11 Cl1_$2
REM reset to P42/n #86
BOND $H
fmap 2
acta 50
REM <HKL>/Users/chemprofjoe/Dropbox/CpCo100a/JDMCpCo100abs.hkl</HKL>
 
WGHT    0.031900    2.910400
FVAR       3.28676   0.76503
CO1   3    0.750000    0.250000    0.361342    10.50000    0.01106    0.01787 =
         0.01251    0.00000    0.00000    0.00152
C1    1    0.867919    0.370385    0.361903    11.00000    0.01548    0.01926 =
         0.01667   -0.00075   -0.00057   -0.00105
C2    1    0.799732    0.380331    0.290660    11.00000    0.01618    0.01833 =
         0.01629    0.00124   -0.00014    0.00037
C3    1    0.688852    0.395228    0.317000    11.00000    0.01715    0.01860 =
         0.02211   -0.00028   -0.00174    0.00320
C4    1    0.688375    0.394795    0.404709    11.00000    0.01857    0.02083 =
         0.02242   -0.00418    0.00146    0.00318
C5    1    0.798697    0.379842    0.432565    11.00000    0.01769    0.02171 =
         0.01714   -0.00416    0.00065   -0.00019
C6    1    0.989320    0.356721    0.363408    11.00000    0.01515    0.03169 =
         0.01954    0.00067   -0.00052   -0.00286
AFIX 137
H6A   2    1.009468    0.310207    0.408482    11.00000   -1.50000
H6B   2    1.023465    0.427012    0.369908    11.00000   -1.50000
H6C   2    1.013147    0.324150    0.312803    11.00000   -1.50000
AFIX   0
C7    1    0.836718    0.381713    0.203053    11.00000    0.02186    0.03037 =
         0.01693    0.00313    0.00049   -0.00213
AFIX 137
H7A   2    0.905179    0.343558    0.198352    11.00000   -1.50000
H7B   2    0.845914    0.456115    0.185279    11.00000   -1.50000
H7C   2    0.782792    0.346352    0.169318    11.00000   -1.50000
AFIX   0
C8    1    0.592488    0.413743    0.261976    11.00000    0.01910    0.02982 =
         0.03160    0.00374   -0.00500    0.00677
AFIX 137
H8A   2    0.598657    0.367755    0.214375    11.00000   -1.50000
H8B   2    0.590640    0.489111    0.245237    11.00000   -1.50000
H8C   2    0.526327    0.396246    0.291008    11.00000   -1.50000
AFIX   0
C9    1    0.591327    0.413722    0.458806    11.00000    0.02232    0.03899 =
         0.03421   -0.01236    0.00831    0.00537
AFIX 137
H9A   2    0.525552    0.396608    0.429159    11.00000   -1.50000
H9B   2    0.589601    0.489076    0.475586    11.00000   -1.50000
H9C   2    0.596483    0.367639    0.506424    11.00000   -1.50000
AFIX   0
C10   1    0.835344    0.381630    0.520220    11.00000    0.02724    0.03989 =
         0.01712   -0.00598   -0.00065   -0.00266
AFIX 137
H10A  2    0.781389    0.346242    0.553913    11.00000   -1.50000
H10B  2    0.844274    0.456118    0.537866    11.00000   -1.50000
H10C  2    0.903890    0.343677    0.525138    11.00000   -1.50000
AFIX   0
 
CO2   3    1.250000    0.250000    0.250000    10.25000    0.01459    0.01459 =
         0.01731    0.00000    0.00000    0.00000
CL1   4    1.113152    0.294201    0.159562    11.00000    0.01695    0.02384 =
         0.02071   -0.00033   -0.00162    0.00320
C11   1    1.250000    0.250000    0.529796    10.50000    0.05589    0.06900 =
         0.02660    0.00000    0.00000    0.00025
PART 1
AFIX  23
H     2    1.214969    0.196369    0.494558    20.50000   -1.20000
HA    2    1.285032    0.303631    0.494558    20.50000   -1.20000
AFIX  23
PART 0
PART 2
HB    2    1.246942    0.185949    0.494625   -20.50000   -1.20000
HC    2    1.253057    0.314054    0.494628   -20.50000   -1.20000
AFIX   0
PART 0
PART 1
CL2   4    1.352623    0.182967    0.587973    21.00000    0.06806    0.09698 =
         0.05271    0.00550   -0.00205    0.03885
PART 0
PART 2
CL2A  4    1.363506    0.244580    0.585080   -21.00000    0.06806    0.09698 =
         0.05271    0.00550   -0.00205    0.03885
HKLF 4
 
REM  JDMCpCo100abs in P42/n #86
REM R1 =  0.0367 for   3394 Fo > 4sig(Fo)  and  0.0501 for all   4161 data
REM    130 parameters refined using      0 restraints
 
END  
     
WGHT      0.0319      2.9103 
REM Highest difference peak  1.213,  deepest hole -1.069,  1-sigma level  0.078
Q1    1   1.2954  0.1585  0.5893  11.00000  0.05    1.21
Q2    1   1.3790  0.1554  0.5890  11.00000  0.05    0.59
Q3    1   1.2500  0.2500  0.7500  10.25000  0.05    0.59
Q4    1   1.3554  0.3043  0.5738  11.00000  0.05    0.56
Q5    1   1.2500  0.2500  0.4748  10.50000  0.05    0.55
Q6    1   0.8344  0.3816  0.3980  11.00000  0.05    0.46
Q7    1   0.6814  0.3981  0.3586  11.00000  0.05    0.45
Q8    1   0.8217  0.3776  0.2489  11.00000  0.05    0.44
Q9    1   0.7529  0.4004  0.4168  11.00000  0.05    0.41
Q10   1   0.7444  0.3880  0.3002  11.00000  0.05    0.38
Q11   1   0.7168  0.2512  0.4002  11.00000  0.05    0.37
Q12   1   0.6380  0.3949  0.4286  11.00000  0.05    0.37
Q13   1   0.6471  0.4007  0.2890  11.00000  0.05    0.36
Q14   1   0.9265  0.3677  0.3616  11.00000  0.05    0.35
Q15   1   1.0620  0.3000  0.1808  11.00000  0.05    0.34
Q16   1   0.8157  0.3849  0.4767  11.00000  0.05    0.34
Q17   1   0.8267  0.3674  0.3252  11.00000  0.05    0.30
Q18   1   1.2987  0.3660  0.5859  11.00000  0.05    0.28
Q19   1   0.5888  0.4440  0.5171  11.00000  0.05    0.28
Q20   1   1.0187  0.4426  0.4079  11.00000  0.05    0.25

REM The information below was added by Olex2.
REM
REM R1 = 0.0367 for 3394 Fo > 4sig(Fo) and 0.0501 for all 27322 data
REM n/a parameters refined using n/a restraints
REM Highest difference peak 1.21, deepest hole -1.07
REM Mean Shift 0, Max Shift 0.

REM +++ Tabular Listing of Refinement Information +++
REM R1_all = 0.0501
REM R1_gt = 0.0367
REM wR_ref = 0.0909
REM GOOF = 1.040
REM Shift_max = 0
REM Shift_mean = 0
REM Reflections_all = 27322
REM Reflections_gt = 3394
REM Parameters = n/a
REM Hole = 1.21
REM Peak = -1.07
REM Flack = n/a

;
loop_
  _refln_index_h
  _refln_index_k
  _refln_index_l
  _refln_F_squared_meas
  _refln_F_squared_sigma
  _refln_scale_group_code
 0 0 -3 -66.3012 67.6835 3
 0 0 -4 185924 1604.22 3
 0 0 -4 186987 1639.66 4
 0 0 -5 85.4574 119.094 4
 0 0 -5 434.931 149.555 3
 0 0 -6 6565.17 386.071 3
 0 0 -6 6678.35 397.95 4
 0 0 -7 12.8608 128.626 3
 0 0 -7 135.275 159.383 4
 0 0 -8 14362.7 640.737 3
 0 0 -8 13727.5 658.225 4
 0 0 -9 -111.913 162.495 3
 0 0 -9 -227.195 205.472 4
 0 0 -10 83944.9 1800.18 4
 0 0 -10 85909.3 1760.83 3
 0 0 -11 622.437 270.16 4
 0 0 -11 279.565 191.617 3
 0 0 -12 25728.3 1122.38 4
 0 0 -12 24623.1 1054.96 3
 0 0 -13 -280.128 229.567 3
 0 0 -13 -133.251 239.991 4
 0 0 -14 21754.5 1089.4 3
 0 0 -14 22724 1139.42 4
 0 0 -15 -431.025 272.937 3
 0 0 -15 100.952 223.506 4
 0 0 -16 8513.81 783.587 4
 0 0 -16 8276.62 732.562 3
 0 0 -17 82.4666 239.348 3
 0 0 -17 -144.357 250.264 4
 0 0 -18 61421.3 2089.07 3
 0 0 -18 58143.7 2156.5 4
 0 0 -19 1185.41 450.005 4
 0 0 -19 266.217 232.394 3
 0 0 -20 9233.6 891.985 3
 0 0 -20 9284.41 936.045 4
 0 0 -21 -14.9547 229.083 3
 0 0 -21 -43.8756 308.569 4
 0 0 -22 -249.963 299.813 3
 0 0 -22 4.53278 363.159 4
 0 0 -23 -567.475 362.511 3
 0 0 -23 -287.545 324.492 4
 0 1 -3 204708 1249.75 3
 0 -1 -3 206475 1507.37 4
 1 0 -3 203518 1488.82 3
 -1 0 -3 195413 1515.92 4
 0 -1 -3 201512 1601.03 3
 -1 0 -3 200942 1525.33 3
 0 -1 3 208300 1317.33 2
 0 -1 -4 2053.76 205.344 3
 0 1 -4 2255.83 175.647 3
 0 -1 -4 2168.82 200.154 4
 0 -1 4 2117.44 159.87 2
 -1 0 -4 2169.48 209.699 4
 1 0 -4 2377.81 204.569 3
 -1 0 -4 2251.59 204.864 3
 1 0 -5 98340.1 1315.42 3
 -1 0 -5 97095.1 1324.33 3
 0 -1 -5 97724.4 1342.38 4
 -1 0 -5 98549.9 1349.3 4
 0 -1 -5 96818.8 1385.33 3
 0 1 -5 95452.5 1188.84 3
 0 -1 -6 82860 1360.53 4
 -1 0 -6 89660.6 1381.58 3
 1 0 -6 83939.2 1332.84 3
 0 1 -6 85254.6 1251.38 3
 0 -1 -6 84610.3 1401.65 3
 -1 0 -6 85240.2 1381.74 4
 0 1 -6 86410.9 1382.92 4
 1 0 -7 13802.5 584.682 3
 1 0 -7 12591.1 582.54 4
 -1 0 -7 13374.8 588.855 3
 0 1 -7 13239.2 543.512 3
 0 -1 -7 12799.9 586.046 4
 0 1 -7 13478.8 604.389 4
 0 -1 -7 12314.2 590.738 3
 -1 0 -7 13140 598.817 4
 1 0 -8 1487.78 249.954 4
 0 -1 -8 2403.55 307.416 4
 0 -1 -8 1635.15 256.918 3
 -1 0 -8 2215.96 298.789 4
 -1 0 -8 2199.89 282.162 3
 1 0 -8 2439.7 291.763 3
 0 1 -8 1542.1 241.818 4
 0 1 -8 2316.24 271.033 3
 -1 0 -9 133183 2080.63 3
 0 1 -9 135041 1970.26 3
 1 0 -9 134017 2065.53 3
 0 -1 -9 138262 2177.3 3
 -1 0 -9 134067 2140.42 4
 0 1 -9 130821 2110.34 4
 0 -1 -9 138255 2152.88 4
 1 0 -9 135249 2141.49 4
 1 0 -10 15577.3 786.877 4
 0 -1 -10 14468 760.041 4
 0 1 -10 16363 806.418 4
 0 -1 -10 15821.6 794.06 3
 -1 0 -10 16381.8 804.887 4
 0 1 -10 16431.9 753.631 3
 -1 0 -10 16558.7 785.496 3
 1 0 -10 15759.5 761.025 3
 1 0 -11 56606.1 1501.08 3
 1 0 -11 56890.2 1563.38 4
 -1 0 -11 58791.7 1590.43 4
 -1 0 -11 58737.5 1533.75 3
 0 -1 -11 59547.1 1598.58 3
 0 1 -11 56977 1457.15 3
 0 -1 -11 57457.5 1575.96 4
 0 -1 11 57961.7 1194.22 2
 0 1 -11 59982.2 1595.26 4
 0 -1 -12 52086.6 1570.69 3
 0 -1 12 57262.6 1238.03 2
 0 1 -12 55104.9 1617.01 4
 0 1 -12 53559.2 1497.42 3
 1 0 -12 51443.6 1515.99 3
 -1 0 -12 52641.1 1589.8 4
 -1 0 -12 51680.4 1526.88 3
 1 0 -12 53861.4 1605.82 4
 0 -1 -12 52726 1585.08 4
 1 0 -13 2583.14 387.042 3
 -1 0 -13 2858.41 430.851 3
 1 0 13 2846.47 265.402 2
 0 1 -13 2152.14 396.82 4
 -1 0 -13 2834.71 440.229 4
 0 -1 -13 2287.6 412.769 4
 1 0 -13 2131.61 388.598 4
 0 -1 13 2943.97 309.778 2
 0 1 -13 2993.94 397.105 3
 0 -1 -13 2632.16 411.081 3
 0 -1 -14 11836.4 832.707 3
 1 0 -14 12813.8 882.371 4
 -1 0 -14 11182.6 785.883 3
 1 0 -14 12740.6 849.645 3
 -1 0 -14 11542.6 844.846 4
 0 1 -14 11199.3 756.962 3
 0 -1 14 12164.5 617.33 2
 0 -1 -14 11340 818.201 4
 0 1 -14 13138.2 888.63 4
 1 0 -15 3512.6 515.858 4
 0 -1 -15 3536.21 495.372 3
 1 0 -15 3205.44 462.783 3
 0 -1 -15 3129.48 489.302 4
 -1 0 -15 3653.72 525.286 4
 0 1 -15 3951.71 485.965 3
 0 1 -15 3807 539.905 4
 -1 0 -15 3944.8 512.727 3
 1 0 -16 16109.5 1016.05 3
 0 1 -16 16709.2 1084.81 4
 1 0 -16 16173.4 1049.69 4
 -1 0 -16 17268.7 1043.95 3
 0 -1 -16 16831.3 1084.28 4
 0 -1 -16 16138.3 1038.17 3
 -1 0 -16 15173.4 1034.8 4
 0 1 -16 15076.1 942.945 3
 -1 0 -17 1179.36 368.909 4
 0 -1 -17 979.405 359.031 4
 0 1 -17 1335.4 413.484 4
 0 1 -17 1746.6 389.735 3
 -1 0 -17 1225.32 354.469 3
 0 -1 -17 1194.15 366.62 3
 1 0 -17 1822.08 409.868 3
 1 0 -17 1611.68 419.887 4
 -1 0 -18 720.827 254.852 3
 0 1 -18 224.508 247.71 3
 1 0 -18 54.9864 240.819 4
 -1 0 -18 287.43 305.886 4
 0 -1 -18 922.497 353.041 3
 0 -1 -18 793.96 338.188 4
 1 0 -18 -150.013 259.066 3
 0 1 -18 362.669 322.371 4
 -1 0 -19 -26.3407 289.776 4
 0 1 -19 158.233 261.968 3
 1 0 -19 19.7774 282.556 4
 0 1 -19 393.792 263.93 4
 -1 0 -19 93.8608 232.612 3
 0 -1 -19 185.942 295.723 4
 0 -1 -19 703.606 331.856 3
 1 0 -19 50.4912 250.44 3
 0 1 -20 23585.8 1379.22 3
 -1 0 -20 24365.6 1490.25 4
 0 -1 -20 24926.5 1504.74 4
 0 1 -20 25939.1 1542.03 4
 -1 0 -20 22419.1 1393.41 3
 0 -1 -20 25189.5 1491.57 3
 1 0 -20 22898.5 1454.15 4
 1 0 -20 24375 1437.62 3
 0 1 -21 15056.7 1149.37 3
 -1 0 -21 13265.8 1159.07 4
 1 0 -21 14185.3 1133.15 3
 -1 0 -21 12409.6 1078.04 3
 0 -1 -21 14967.6 1228.04 4
 1 0 -21 15082.7 1242.11 4
 0 -1 -21 13260 1133.4 3
 0 1 -21 15419 1249.24 4
 0 1 -22 789.572 426.479 4
 -1 0 -22 158.941 303.694 4
 0 -1 -22 923.46 425.697 3
 1 0 -22 210.651 259.622 4
 1 0 -22 467.525 315.627 3
 -1 0 -22 1403.94 446.35 3
 0 -1 -22 1744.74 553.079 4
 1 0 -23 5596.68 829.773 4
 0 -1 -23 4657.11 758.719 4
 0 1 -23 7092.75 915.53 4
 0 -1 -23 4557.55 737.988 3
 -1 0 -23 3811.25 694.578 4
 1 0 -23 5161.99 736.702 3
 -1 0 -23 5206.7 745.837 3
 0 -1 -24 8267.18 964.635 3
 -1 -1 -2 1325.67 82.3029 2
 1 -1 3 225.475 56.4726 2
 1 -1 -3 280.153 117.816 3
 1 1 -3 685.002 106.08 3
 -1 1 -3 410.226 103.393 4
 -1 -1 -3 440.183 93.116 1
 1 -1 -3 409.287 108.687 5
 -1 1 -3 289.004 84.8575 3
 1 -1 -3 372.457 103.782 4
 -1 -1 -3 169.184 100.232 4
 -1 -1 -3 430.826 130.763 3
 1 -1 -4 21066.2 557.781 4
 1 -1 -4 19583.5 583.305 3
 1 -1 4 21731.1 393.95 2
 1 1 -4 20322.3 494.403 3
 -1 1 -4 19022.9 527.46 4
 -1 1 -4 20602.2 513.096 3
 -1 -1 -4 19396.1 564.613 4
 -1 -1 -4 21276.7 606.565 3
 -1 1 -5 36079.8 818.89 4
 -1 1 -5 35676 760.139 3
 1 1 -5 34809.9 727.762 3
 1 -1 -5 33615.1 793.112 4
 1 -1 -5 36576.6 858.52 3
 1 -1 5 36301.5 562.532 2
 -1 -1 -5 34330 823.733 4
 -1 -1 -5 34504.4 852.514 3
 -1 1 -6 69650.3 1161.63 3
 1 -1 -6 75323.1 1333.14 3
 1 1 -6 73521.6 1168.28 3
 -1 1 -6 74322.6 1275.76 4
 1 -1 6 74973.1 875.345 2
 -1 -1 -6 72221.6 1325.37 3
 -1 -1 -6 70614.1 1279.48 4
 1 -1 -6 72558.6 1268.34 4
 1 1 -7 8020.99 427.534 3
 -1 1 -7 7345.98 420.824 3
 -1 -1 -7 8969.48 509.759 4
 -1 -1 -7 8696.12 509.456 3
 1 -1 -7 8731.98 495.399 4
 1 -1 7 7873.75 316.915 2
 -1 1 -7 8492.26 486.11 4
 1 -1 -7 7809.53 483.211 3
 1 -1 8 2370.46 192.661 2
 1 -1 -8 2102.92 289.504 3
 -1 -1 -8 2088.75 293.675 3
 -1 -1 -8 2823.82 335.296 4
 -1 1 -8 2214.18 289.021 4
 1 -1 -8 2521.87 295.512 4
 1 1 -8 2372.49 268.139 3
 -1 1 -8 2081.1 271.3 3
 1 1 -9 3994.93 358.817 3
 -1 -1 -9 3717.12 386.25 4
 -1 1 -9 3655.09 348.828 3
 1 -1 -9 4056.77 396.753 3
 1 -1 9 3713.18 254.534 2
 -1 1 -9 3697.69 385.851 4
 1 1 -9 3611.5 370.752 4
 -1 -1 -9 3697.76 384.462 3
 1 -1 -9 3632.85 382.022 4
 1 -1 -10 549.306 193.821 3
 1 1 -10 698.289 199.293 3
 -1 1 -10 930.329 221.424 3
 1 -1 10 1051.03 150.75 2
 1 -1 -10 603.587 220.761 4
 1 1 -10 1008.29 242.747 4
 -1 -1 -10 1145.3 266.902 3
 -1 -1 -10 712.398 228.824 4
 -1 1 -10 864.334 246.228 4
 1 1 -11 283.388 183.262 3
 1 -1 11 176.963 86.7244 2
 1 -1 -11 229.274 211.791 3
 1 1 -11 91.2764 200.843 4
 -1 1 -11 464.902 225.107 4
 -1 1 -11 162.325 147.746 3
 1 -1 -11 151.519 204.062 4
 -1 -1 -11 -85.9 211.706 3
 -1 -1 -11 286.909 206.847 4
 1 -1 -12 155741 2697.95 4
 1 -1 12 153756 1836.12 2
 -1 1 -12 156120 2530.76 3
 1 1 -12 154217 2509.69 3
 -1 -1 -12 152206 2715.96 4
 -1 -1 -12 155238 2723.85 3
 -1 1 -12 150733 2665.09 4
 1 1 -12 154604 2713.34 4
 1 -1 -12 153251 2684.63 3
 -1 1 -13 128.179 244.841 3
 -1 -1 -13 370.394 283.184 4
 1 1 -13 -359.112 250.699 3
 1 -1 13 331.941 136.335 2
 -1 1 -13 891.773 353.683 4
 -1 -1 -13 692.764 289.397 3
 1 -1 -13 174.726 260.034 4
 1 1 -13 549.452 259.205 4
 1 -1 -13 384.661 241.955 3
 -1 1 -14 56535.4 1807.85 4
 1 1 -14 59137.8 1723.07 3
 -1 -1 -14 54237.8 1750.67 3
 1 1 -14 58181.2 1839.52 4
 -1 -1 -14 57154.1 1814.08 4
 1 -1 -14 57113.9 1819.65 4
 1 -1 -14 54782.1 1763.56 3
 -1 1 -14 58592 1709.04 3
 -1 -1 15 6997.27 535.684 2
 -1 -1 -15 7927.62 750.327 4
 1 1 -15 6778.8 624.707 3
 1 -1 -15 6453.14 663.823 3
 -1 -1 -15 6503.82 664.271 3
 1 1 -15 6563.05 686.759 4
 1 -1 -15 7249.25 706.78 4
 -1 1 -15 6338.48 682.574 4
 -1 1 -15 6829.97 629.556 3
 1 1 -16 11088.8 816.272 3
 1 1 -16 8928.39 803.53 4
 -1 -1 -16 8503.49 791.99 4
 -1 1 -16 9338.66 757.779 3
 -1 -1 -16 7863.85 738.396 3
 1 -1 -16 10146.9 833.229 4
 1 -1 -16 10361.2 844.771 3
 -1 1 -16 9767.58 828.048 4
 -1 1 -17 1453.63 387.006 3
 -1 -1 -17 908.536 330.321 3
 1 -1 -17 632.802 303.791 4
 -1 -1 -17 652.104 306.998 4
 -1 1 -17 1469.34 353.776 4
 1 1 -17 1516.87 373.151 3
 1 1 -17 1539.63 411.411 4
 1 -1 -17 796.389 326.684 3
 -1 -1 -18 11906.5 976.611 3
 -1 1 -18 10074.9 920.256 4
 1 1 -18 10634.9 941.076 4
 -1 -1 -18 11441.3 950.567 4
 1 -1 -18 11201.8 971.521 4
 1 1 -18 12008.7 933.653 3
 -1 1 -18 11307 901.156 3
 1 -1 -18 13045.9 1008.29 3
 1 1 -19 1997 450.976 3
 -1 1 -19 2349.43 462.428 3
 1 1 -19 1278.38 371.777 4
 1 -1 -19 1566.54 419.619 4
 1 -1 -19 1371.89 410.102 3
 -1 1 -19 1772.68 484.532 4
 -1 -1 -19 1835.41 435.4 3
 -1 -1 -19 2282.02 516.09 4
 1 -1 -20 1364.12 469.762 4
 -1 1 -20 1470.87 446.74 4
 -1 -1 -20 1628.17 439.031 4
 -1 -1 -20 1413.9 400.396 3
 1 1 -20 728.314 343.6 4
 1 -1 -20 872.612 329.537 3
 1 1 -20 805.311 332.856 3
 -1 1 -20 880.642 338.672 3
 1 1 -21 -363.016 337.024 3
 -1 -1 -21 -90.367 300.068 3
 1 -1 -21 429.146 283.488 3
 -1 -1 -21 365.508 398.233 4
 -1 1 -21 375.351 323.315 4
 -1 1 -21 -318.021 299.461 3
 1 1 -21 325.288 322.312 4
 1 -1 -21 -205.996 310.929 4
 -1 -1 -22 18655.7 1404.08 4
 1 -1 -22 17215.8 1342.29 4
 -1 -1 -22 17919.4 1350.92 3
 -1 1 -22 16946.3 1343.4 4
 1 1 -22 17511.3 1367.96 4
 1 -1 -22 18149.5 1342.61 3
 1 -1 -23 689.593 382.74 3
 -1 -1 -23 84.861 293.177 3
 1 -1 -23 180.454 347.659 4
 -1 -1 -23 743.889 396.954 4
 -1 1 -23 341.11 370.443 4
 1 1 -23 524.75 417.033 4
 1 -1 -24 10787.9 1108.98 3
 -1 -1 -24 9436.25 1025.26 3
 -1 -2 0 -12.6087 86.5088 1
 -1 -2 0 115.362 58.7962 5
 -1 -2 0 126.083 72.2798 2
 2 -1 0 226.168 71.5645 5
 -1 -2 -1 79576.9 894.691 2
 2 -1 1 81487.9 848.795 5
 -1 -2 -1 80567.7 926.126 4
 -1 -2 1 81598.6 976.49 2
 -1 -2 -1 81550.7 897.611 1
 -1 -2 -1 81539.3 785.326 5
 -1 -2 1 83773.7 772.876 5
 -1 -2 -1 82155.8 887.142 3
 2 -1 -1 82182.9 832.548 5
 -2 1 -1 82496.9 698.314 4
 -1 -2 1 80427.4 977.165 1
 -2 1 2 355851 1446.06 1
 -1 -2 -2 348971 1809.99 2
 2 -1 -2 346677 1868.98 5
 -1 -2 2 350375 2134.91 2
 -1 -2 -2 343673 2071.5 4
 -1 -2 -2 341744 1820.55 1
 -2 1 -2 350798 1711.5 4
 2 -1 -2 354174 2174 3
 -1 -2 -2 351234 1858.63 5
 2 -1 -3 124515 1255.15 5
 -1 -2 -3 122925 1103.68 1
 -2 1 3 125240 807.231 1
 2 -1 -3 120040 1384.07 3
 -1 -2 -3 126540 1080.48 2
 -2 1 -3 121095 1199.76 4
 -1 -2 -3 123025 1348.71 4
 -1 -2 -3 121125 1242.83 5
 2 -1 3 124068 811.123 2
 1 2 -3 123159 887.903 3
 -1 -2 3 119429 1326.96 2
 -1 -2 -3 122571 1408.32 3
 2 -1 -4 21021.2 584.61 5
 -2 1 -4 19683.1 557.011 4
 -1 -2 -4 21586.9 661.884 3
 2 -1 4 21337.8 330.918 2
 -2 1 4 21630.2 335.743 1
 1 2 -4 21660.3 450.942 3
 2 -1 -4 20108.2 617.319 3
 -1 -2 -4 20317.5 607.672 4
 -1 -2 4 20335.1 590.116 2
 -1 -2 -4 22136.9 487.811 1
 -1 -2 -4 20595.9 448.358 2
 2 -1 5 64117.8 605.828 2
 1 2 -5 62364.4 890.685 3
 2 -1 -5 62605.3 1163.98 3
 -1 -2 -5 64341.7 1149.72 4
 -1 -2 5 65094 1098.86 2
 -1 -2 -5 64663.2 1229.77 3
 -1 -2 -5 62833.9 855.091 1
 -2 1 -5 63259.9 1090.47 4
 -2 1 -6 68441.9 1241.96 4
 -1 -2 -6 65398 937.085 1
 -2 1 -6 68061.4 1212.89 3
 -1 -2 -6 65699.7 1335.05 3
 1 2 -6 68457.1 1047.07 3
 2 -1 6 72182.8 699.684 2
 2 -1 -6 69531.7 1321.11 3
 -1 -2 -6 69327.5 1282.05 4
 -1 -2 6 68218.8 1170.39 2
 1 2 -7 4218.7 303.482 3
 2 -1 -7 3746.21 335.386 4
 -2 1 -7 4165 333.233 3
 -1 -2 7 4051.09 311.353 2
 -1 -2 -7 4042.05 349.196 4
 2 -1 7 4192.72 188.165 2
 -2 1 -7 4351.4 360.455 4
 2 -1 -7 3632.32 350.573 3
 -1 -2 -7 3912.39 247.676 1
 -1 -2 -7 4239.56 386.513 3
 -2 1 -8 24935.3 876.87 4
 -1 -2 -8 23161.5 854.814 4
 2 -1 -8 22987.3 847.687 4
 -1 -2 -8 24677.4 928.79 3
 -1 -2 -8 24434.4 631.63 1
 -1 -2 8 25068.7 779.58 2
 1 2 -8 24655.4 758.327 3
 2 -1 -8 24553.2 893.433 3
 2 -1 8 25371.8 494.419 2
 -2 1 -8 24029 832.472 3
 -1 -2 -9 1103.67 262.928 3
 2 -1 -9 1522.52 273.41 4
 -1 -2 -9 1121.09 154.327 1
 2 -1 -9 1189.8 267.542 3
 -2 1 -9 1226.81 245.206 4
 -1 -2 9 1188.27 201.371 2
 -1 -2 -9 1362.42 274.5 4
 2 -1 9 1349 128.503 2
 1 2 -9 1155.03 201.693 3
 -2 1 -9 1625.55 271.365 3
 -1 -2 10 3970.56 353.909 2
 -2 1 -10 3396.29 378.413 3
 -1 -2 -10 3064.39 258.739 1
 2 -1 -10 3684.5 400.081 4
 -1 -2 -10 3292.58 372.651 4
 1 2 -10 3809.39 353.066 3
 2 -1 -10 4073.62 448.526 3
 -1 -2 -10 2913.89 382.387 3
 2 -1 10 3847.8 228.967 2
 -2 1 -10 4060.08 419.248 4
 2 -1 11 19603.3 535.729 2
 1 2 -11 21319.3 857.183 3
 -1 -2 11 21820.3 825.534 2
 2 -1 -11 22041.2 987.793 4
 -2 1 -11 19996.8 941.1 4
 -1 -2 -11 20821.9 1003.62 3
 1 2 -11 21926.6 990.785 4
 -2 1 -11 20143.6 895.329 3
 2 -1 -11 21051.6 963.565 3
 -1 -2 -11 19856.9 951.066 4
 -1 -2 12 35872.5 1095.59 2
 2 -1 -12 37280.7 1333.23 3
 -2 1 -12 33372.9 1267.27 4
 -2 1 -12 35589.2 1244.17 3
 -1 -2 -12 34653.6 1312.97 4
 2 -1 -12 34510 1293.28 4
 -1 -2 -12 37607.6 1390.58 3
 1 2 -12 34536 1307.8 4
 1 2 -12 36273.3 1177.66 3
 2 -1 12 33934.6 734.475 2
 2 -1 -13 7000.51 612.254 3
 2 -1 -13 6414.55 603.644 4
 -1 -2 -13 6973.8 659.429 3
 -1 -2 -13 5991.55 604.589 4
 1 2 -13 6438.61 539.111 3
 1 2 -13 6936.55 637.842 4
 -1 -2 -13 6118.4 407.785 1
 -1 -2 13 7189.44 511.476 2
 -2 1 -13 7328.43 649.042 4
 -2 1 -13 5648.68 541.163 3
 -2 1 -14 9737.6 774.381 4
 1 2 -14 8693.17 737.023 4
 2 -1 -14 8308.01 705.008 4
 -1 -2 -14 8366.37 721.548 4
 -1 -2 14 9616.43 609.775 2
 -2 1 -14 9218.94 715.209 3
 1 2 -14 8467.18 644.069 3
 -1 -2 -14 8581.79 494.201 1
 2 -1 -14 8928.15 735.622 3
 -1 -2 -14 8616.05 750.197 3
 1 2 -15 2180.34 385.433 3
 2 -1 -15 1600.66 346.812 3
 -2 1 -15 2036.92 442.344 4
 -1 -2 -15 1493.46 379.609 4
 -1 -2 -15 1785.02 389.597 3
 2 -1 -15 1941.59 388.05 4
 1 2 -15 1644.72 396.775 4
 -2 1 -15 1401.94 325.9 3
 -1 -2 15 1776.33 296.457 2
 2 -1 -16 12763.3 943.375 3
 1 2 -16 13159.1 872.361 3
 -1 -2 -16 12065 934.925 3
 -2 1 -16 13068.1 970.638 4
 -2 1 -16 11906.8 856.801 3
 2 -1 -16 11412.4 902.464 4
 1 2 -16 11710 917.696 4
 -1 -2 -16 11099.3 888.728 4
 -2 1 -17 2313.95 488.454 4
 1 2 -17 2377.36 414.9 3
 1 2 -17 2432.83 476.19 4
 -1 -2 -17 2370.56 462.52 4
 -2 1 -17 2568.4 457.398 3
 -1 -2 -17 2551.96 485.98 3
 2 -1 -17 3061.02 492.776 3
 2 -1 -17 1983.81 415.889 4
 -2 1 -18 4369.63 595.786 3
 1 2 -18 4033.56 533.631 3
 1 2 -18 4875.2 668.38 4
 -1 -2 -18 3311.51 555.091 3
 2 -1 -18 4491.49 648.71 4
 -1 -2 -18 4152.32 593.915 4
 -2 1 -18 4333.96 624.628 4
 2 -1 -18 4816.4 640.062 3
 2 -1 -19 1471.21 448.306 4
 -2 1 -19 1360.24 399.96 3
 1 2 -19 1026.18 372.797 4
 -1 -2 -19 559.058 313.207 3
 -1 -2 -19 1248.44 411.71 4
 2 -1 -19 1325.37 365.312 3
 1 2 -19 2353.59 459.478 3
 -2 1 -19 1419.65 468.26 4
 -2 1 -20 585.133 287.66 3
 -1 -2 -20 183.738 286.152 3
 1 2 -20 749.12 383.391 4
 -1 -2 -20 584.758 338.905 4
 2 -1 -20 -429.809 370.908 4
 -2 1 -20 -123.659 275.684 4
 2 -1 -20 311.952 276.915 3
 1 2 -21 8030.77 923.584 4
 2 -1 -21 8219.54 949.326 4
 -2 1 -21 8152.38 920.93 4
 -2 1 -21 10547.8 970.564 3
 2 -1 -21 10728.8 1034.06 3
 -1 -2 -21 8622 952.019 4
 -1 -2 -21 9284.92 989.604 3
 -1 -2 -22 338.076 429.189 4
 2 -1 -22 525.449 378.393 4
 -1 -2 -22 -138.892 308.036 3
 -2 1 -22 88.0792 315.932 4
 1 2 -22 115.691 276.703 4
 2 -1 -22 -258.601 341.804 3
 2 -1 -23 3207.88 653.374 4
 -1 -2 -23 4595.16 757.886 3
 -2 1 -23 3147.98 630.434 4
 1 2 -23 4198.18 743.27 4
 -1 -2 -23 3152.5 635.64 4
 2 -1 -23 3248.11 631.866 3
 -1 -2 -24 434.323 306.413 3
 2 -1 -24 -101.499 279.359 3
 0 -2 -1 22229.4 449.161 5
 0 -2 1 20944.8 437.161 5
 0 -2 -1 21247.1 457.525 2
 2 0 -1 22369.9 321.282 5
 -2 0 -2 12896.1 373.794 4
 0 -2 -2 13325.6 354.043 4
 -2 0 2 13293.7 332.528 1
 0 -2 -2 13017.5 364.902 2
 0 -2 -2 13171.1 277.491 1
 2 0 -2 13243.9 314.4 5
 0 -2 -2 12859 385.078 5
 0 -2 -2 12560.3 385.628 3
 0 -2 2 13046.8 383.089 2
 0 2 -3 16558.8 289.84 3
 -2 0 -3 15552.3 457.023 4
 -2 0 3 14940.2 359.627 1
 0 -2 -3 16313.2 443.538 4
 0 -2 -3 15485.2 493.184 3
 0 -2 -3 15919.6 292.376 1
 0 -2 3 15451.2 441.389 2
 0 -2 -3 14896.5 460.902 5
 2 0 -3 14767.8 462.244 3
 2 0 -4 91934.5 1224.44 3
 -2 0 -4 92388.8 1210.12 4
 -2 0 -4 95575.5 1298.49 3
 0 2 -4 90635.7 880.221 3
 0 -2 -4 84762.8 1162.97 4
 0 -2 -4 88694.4 1222.52 5
 0 -2 -4 88722.4 1292.49 3
 0 -2 4 89704.3 1105.27 2
 0 -2 -4 93090.5 733.893 1
 0 -2 5 21164.9 568.859 2
 -2 0 -5 19208.3 621.538 4
 0 -2 -5 20711.1 375.778 1
 0 2 -5 19956.2 499.591 3
 0 -2 -5 20475.7 643.178 4
 2 0 -5 20073.3 628.063 3
 -2 0 -5 20296.4 653.182 3
 0 -2 -5 20331.6 684.366 3
 -2 0 -6 388.635 172.44 3
 0 -2 -6 218.28 64.6646 1
 0 -2 -6 -186.528 186.541 3
 2 0 -6 92.2344 123.194 3
 -2 0 -6 66.1428 142.252 4
 0 -2 -6 222.103 124.669 4
 0 2 -6 39.4222 89.0707 3
 0 -2 6 152.153 115.814 2
 -2 0 -7 1153.76 213.485 3
 0 -2 -7 1158.76 115.049 1
 2 0 7 1060.17 79.9933 2
 0 -2 -7 876.033 195.085 4
 0 -2 7 834.183 137.403 2
 0 2 -7 1312.42 183.307 3
 0 -2 -7 1318.54 233.577 3
 2 0 -7 1598.92 227.602 3
 -2 0 -7 911.678 204.773 4
 0 -2 -8 28545.9 985.015 3
 -2 0 -8 29072.8 946.237 3
 -2 0 -8 28158.9 938.298 4
 0 2 -8 29349.5 950.013 4
 0 2 -8 28929.8 817.095 3
 2 0 -8 29561.7 930.433 3
 2 0 8 27290.8 448.052 2
 0 -2 -8 28269.8 937.919 4
 0 -2 8 28963 774.078 2
 0 2 -9 14547.5 629.215 3
 -2 0 -9 15116.5 719.272 3
 -2 0 -9 13763.3 703.251 4
 2 0 9 14153.9 360.793 2
 2 0 -9 14363.1 721.528 4
 0 -2 9 14916 583.525 2
 0 -2 -9 14709.5 729.408 4
 2 0 -9 13703.8 688.215 3
 0 2 -9 14809.6 724.814 4
 0 -2 -9 14875.4 754.296 3
 2 0 -10 35530.7 1136.72 3
 0 -2 -10 35398.3 1171.93 4
 0 -2 -10 34809.4 1216.38 3
 2 0 10 35034.3 614.643 2
 0 2 -10 36163.2 1191.39 4
 -2 0 -10 34068.3 1163.66 4
 0 2 -10 34893.1 1025.56 3
 -2 0 -10 36913.9 1189.86 3
 2 0 -10 36533.2 1205.57 4
 0 -2 10 35591.2 933.608 2
 0 -2 11 751.548 168.139 2
 0 2 -11 609.212 180.772 3
 2 0 -11 705.973 251.825 4
 0 -2 -11 386.906 224.219 3
 -2 0 -11 845.994 227.474 4
 0 -2 -11 762.897 271.45 4
 0 2 -11 849.614 256.689 4
 2 0 -11 1072.48 263.844 3
 -2 0 -11 238.823 167.707 3
 2 0 11 588.253 95.431 2
 2 0 -12 10140.1 690.885 3
 2 0 12 10372.1 384.403 2
 0 2 -12 11507.4 755.865 4
 -2 0 -12 10022.1 701.088 3
 0 2 -12 10671.7 647.406 3
 2 0 -12 10907.4 743.252 4
 0 -2 12 10962.1 572.493 2
 0 -2 -12 10167.3 739.481 3
 0 -2 -12 10249.3 719.838 4
 -2 0 -12 11139.3 751.431 4
 2 0 -13 2849.04 424.055 4
 0 -2 13 3122.16 334.584 2
 0 -2 -13 2405.68 397.644 4
 2 0 -13 3197.14 421.833 3
 -2 0 -13 3244.53 460.086 4
 0 -2 -13 3367.94 474.308 3
 0 2 -13 1856.85 351.967 4
 0 2 -13 2596.61 376.412 3
 -2 0 -13 2675.27 413.283 3
 0 -2 -14 8507.22 741.83 3
 -2 0 -14 7504.88 679.378 4
 -2 0 -14 8885.64 704.334 3
 0 2 -14 8226.11 632.512 3
 2 0 -14 8148.77 707.557 4
 0 -2 14 8125.51 525.111 2
 0 -2 -14 8409.69 720.201 4
 2 0 -14 7850.44 673.333 3
 0 2 -14 7852.88 704.625 4
 -2 0 -15 5338.99 615.519 4
 2 0 -15 4679.29 557.172 3
 -2 0 -15 4118.81 533.573 3
 2 0 -15 3981.15 535.929 4
 0 2 -15 4392.54 568.215 4
 0 2 -15 4353.65 489.584 3
 0 -2 -15 4416.6 568.902 3
 0 -2 -15 4926.82 581.085 4
 2 0 -16 -372.968 315.045 3
 0 -2 -16 -167.49 264.566 4
 0 2 -16 -238.671 247.974 3
 -2 0 -16 379.394 280.821 4
 0 -2 -16 7.56498 251.139 3
 -2 0 -16 -62.1786 225.316 3
 2 0 -16 -52.4261 280.453 4
 0 2 -16 -66.158 278.288 4
 2 0 -17 324.774 241.98 4
 0 2 -17 51.3527 270.282 4
 0 -2 -17 -138.237 270.704 4
 -2 0 -17 -175.451 212.689 3
 0 2 -17 142.158 240.408 3
 0 -2 -17 217.971 308.548 3
 2 0 -17 170.57 215.654 3
 -2 0 -17 60.9683 244.443 4
 0 2 -18 28742.4 1376.61 3
 2 0 -18 25339.6 1382.21 3
 -2 0 -18 27196.3 1428.68 3
 2 0 -18 26254.4 1458.19 4
 -2 0 -18 26179.3 1446.75 4
 0 -2 -18 27693.9 1492.36 3
 0 -2 -18 26904.5 1453.93 4
 0 2 -18 27276.4 1482.45 4
 2 0 -19 2857.97 512.674 3
 0 2 -19 2930.77 531.805 4
 -2 0 -19 3439.42 579.096 4
 0 -2 -19 3899.73 621.598 3
 2 0 -19 3440.16 613.347 4
 0 2 -19 2288.77 448.654 3
 -2 0 -19 3629.69 572.481 3
 0 -2 -19 3429.96 582.665 4
 0 -2 -20 3513.04 589.409 3
 -2 0 -20 2008.18 472.072 4
 -2 0 -20 2523.96 509.655 3
 0 2 -20 2624.4 555.833 4
 0 -2 -20 3794.4 641.159 4
 2 0 -20 3625.9 615.26 4
 2 0 -20 2683.5 526.838 3
 2 0 -21 3068.05 560.252 3
 0 2 -21 2512.38 539.383 4
 0 -2 -21 1450.83 442.233 3
 -2 0 -21 1105.64 341.299 3
 0 -2 -21 2016.44 501.938 4
 2 0 -21 1792.25 497.41 4
 -2 0 -21 986.794 319.956 4
 2 0 -22 -80.3139 346.366 3
 2 0 -22 123.732 344.031 4
 0 -2 -22 3.76826 282.372 3
 -2 0 -22 7.61246 343.114 4
 -2 0 -22 51.5066 251.613 3
 0 -2 -22 -189.597 358.551 4
 0 2 -22 620.989 449.665 4
 2 0 -23 594.525 334.881 3
 0 2 -23 814.451 377.608 4
 -2 0 -23 918.632 451.038 4
 0 -2 -23 647.434 381.047 4
 2 0 -23 1077.06 409.513 4
 -2 0 -23 253.248 250.966 3
 0 -2 -23 817.976 403.916 3
 0 -2 -24 -599.553 420.663 3
 1 -2 0 6.48188 54.3184 3
 1 -2 0 25.2459 77.8591 2
 1 -2 -1 35794.3 624.934 5
 -2 -1 -1 35295.9 516.293 2
 1 -2 -1 34909.8 620.448 2
 -2 -1 1 36137.2 629.226 1
 1 -2 -1 34893.9 578.823 3
 1 -2 1 35387.4 621.003 5
 -2 -1 -1 34647.5 630.925 4
 1 -2 1 35395.3 596.072 2
 -2 -1 -1 35363.5 634.405 1
 1 -2 2 111438 1192.02 5
 1 -2 2 113005 1064.78 2
 -2 -1 -2 111599 1210.83 4
 1 -2 -2 113640 1185.07 3
 1 -2 -2 109341 904.738 4
 -2 -1 2 111987 1134.32 1
 1 -2 -2 109154 1164.4 5
 -2 -1 -2 113553 803.246 2
 -2 -1 -2 109904 1147.6 1
 -2 -1 -3 121961 722.468 2
 -2 -1 -3 115160 1327.54 4
 1 -2 3 119561 1129.24 2
 -2 -1 -3 118216 1254.76 1
 2 1 3 121404 721.345 2
 1 -2 -3 118808 1148.1 4
 -2 -1 -3 122053 1409.23 3
 -2 -1 3 114424 1200.23 1
 1 -2 -3 116414 1355.77 3
 2 1 -3 122482 1199.27 3
 1 -2 -3 120418 1317.72 5
 -2 -1 -4 28899.2 730.607 4
 -2 -1 4 27171.4 618.797 1
 2 1 -4 27078.8 628.533 3
 -2 -1 -4 28528.8 756.657 3
 1 -2 -4 28667.7 664.487 4
 1 -2 -4 28024.8 741.346 3
 -1 2 -4 28589.9 652.412 4
 1 -2 -4 27055.1 703.412 5
 -2 -1 -4 28588.9 656.432 1
 1 -2 4 29210.4 582.538 2
 -2 -1 -5 114258 1609.48 3
 1 -2 -5 117102 1542.18 5
 2 1 -5 113208 1388.63 3
 -1 2 -5 114944 1446.44 4
 1 -2 5 115195 1203.13 2
 1 -2 -5 110984 1432.56 4
 -2 -1 -5 113614 1538.69 4
 -1 2 -5 117221 1250.81 3
 1 -2 -5 115811 1621.13 3
 1 -2 -6 59935.8 1173.1 4
 1 -2 6 61030.2 923.394 2
 -2 -1 -6 60652.4 1258.4 3
 2 1 -6 61003 1106.56 3
 1 -2 -6 58403.5 1246.15 3
 -2 -1 -6 59660.8 1205.14 4
 -1 2 -6 60232.9 1004.35 3
 -1 2 -6 61971.2 1174.3 4
 1 -2 -7 309.412 137.449 4
 -2 -1 -7 685.771 190.311 4
 1 -2 7 580.36 120.943 2
 2 1 -7 584.913 150.007 3
 -1 2 -7 607.237 179.838 4
 1 -2 -7 335.046 172.783 3
 -1 2 -7 636.736 157.691 3
 -2 -1 -7 390.989 173.811 3
 1 -2 -8 27324 970.959 3
 -1 2 -8 27009.3 911.179 4
 2 1 -8 28093.7 872.837 3
 1 -2 -8 28412.4 927.076 4
 1 -2 8 27179.7 682.079 2
 -1 2 -8 26502.6 798.482 3
 -2 -1 -8 25509.2 919.652 3
 -2 -1 -8 28467.2 945.648 4
 -2 -1 -9 15718.6 751.221 4
 2 1 -9 16840 725.883 3
 1 -2 -9 14233.4 747.966 3
 1 -2 9 15350.7 543.229 2
 -2 -1 -9 15306.1 758.176 3
 1 -2 -9 14694 717.476 4
 -1 2 -9 14253.1 705.426 4
 -1 2 -9 14901.7 644.943 3
 -1 2 -10 16833.7 820.825 4
 -2 -1 -10 16390.6 824.347 3
 -1 2 -10 17828 747.79 3
 -2 -1 -10 16889.8 829.252 4
 2 1 -10 17802.7 787.237 3
 1 -2 -10 16355.1 833.209 3
 1 -2 -10 16205.5 807.686 4
 1 -2 10 17859.2 610.1 2
 -2 -1 -11 14045.9 812.66 3
 2 1 -11 15975.9 790.651 3
 1 -2 -11 16441.2 880.625 3
 -2 -1 -11 14414.7 823.101 4
 -1 2 -11 15236 736.562 3
 1 -2 11 13982.6 568.2 2
 -1 2 -11 14889.3 808 4
 1 -2 -11 13627.2 788.443 4
 2 1 -11 16172 855.328 4
 1 -2 -12 21491.4 1046.87 3
 2 1 -12 22163.3 967.167 3
 -1 2 -12 22216.1 929.143 3
 1 -2 -12 21600.2 1026.64 4
 -2 -1 -12 21470.2 1026.89 3
 2 1 -12 22410.1 1059.14 4
 -1 2 -12 20353.1 995.997 4
 1 -2 12 22769.1 742.613 2
 -2 -1 -12 21087.3 1028.36 4
 -2 -1 -13 38313.3 1435.26 4
 2 1 -13 38012.8 1334.61 3
 -1 2 -13 36308.5 1250.86 3
 1 -2 -13 38587.8 1429.51 4
 -1 2 -13 39474.3 1439.12 4
 2 1 -13 36711.9 1413.94 4
 1 -2 13 37495.2 993.594 2
 -2 -1 -13 40674.2 1478.92 3
 1 -2 -13 38859.3 1461.64 3
 2 1 -14 6312.85 645.982 4
 1 -2 -14 4264.49 527.141 4
 -1 2 -14 4704.77 550.424 4
 -1 2 -14 5442.04 530.569 3
 1 -2 -14 5657.88 618.401 3
 -2 -1 -14 4794.01 563.958 3
 -2 -1 -14 5117.95 575.165 4
 2 1 -14 5109.91 529.662 3
 -1 2 -15 16911.2 1053.87 4
 -2 -1 -15 15986.5 1024.38 4
 1 -2 -15 15778.1 1008.2 4
 2 1 -15 15374.3 928.724 3
 -2 -1 -15 16425.2 1022.61 3
 -1 2 -15 16802.5 949.656 3
 1 -2 -15 15115.9 1009.02 3
 2 1 -15 15955.9 1024.12 4
 1 -2 -16 17369.9 1108.3 4
 -2 -1 16 18201.5 923.455 2
 -1 2 -16 17414.7 1102.79 4
 -2 -1 -16 17277.5 1106.19 4
 2 1 -16 18945 1077.03 3
 2 1 -16 15179.9 1042.68 4
 -2 -1 -16 17275.2 1093.38 3
 1 -2 -16 19037.2 1164.31 3
 -1 2 -16 16960.9 996.262 3
 2 1 -17 -285.837 342.254 4
 1 -2 -17 145.779 267.528 4
 -2 -1 -17 326.071 270.12 3
 -2 -1 -17 337.976 269.364 4
 1 -2 -17 257.22 265.993 3
 2 1 -17 82.8157 216.884 3
 -1 2 -17 187.109 209.839 3
 -1 2 -17 136.599 302.493 4
 1 -2 -18 54.2557 283.522 4
 -2 -1 -18 102.646 294.165 4
 2 1 -18 -26.0603 220.374 3
 2 1 -18 -220.598 361.25 4
 -1 2 -18 101.189 281.103 4
 -2 -1 -18 -47.1749 279.905 3
 1 -2 -18 -51.9537 260.751 3
 -1 2 -18 -132.074 240.672 3
 1 -2 -19 445.461 283.013 4
 2 1 -19 284.169 241.904 4
 -2 -1 -19 633.526 362.863 4
 2 1 -19 185.454 248.376 3
 -1 2 -19 460.652 313.34 4
 -2 -1 -19 20.6943 310.663 3
 -1 2 -19 259.612 281.858 3
 1 -2 -19 591.5 332.15 3
 -1 2 -20 6713.14 818.981 4
 2 1 -20 6900.01 834.161 4
 1 -2 -20 7590.69 834.941 3
 -2 -1 -20 5288.5 723.489 3
 2 1 -20 8086.73 831.537 3
 -2 -1 -20 5957.78 766.325 4
 -1 2 -20 7745.05 781.62 3
 1 -2 -20 5911.49 771.45 4
 -1 2 -21 3522.32 616.712 4
 1 -2 -21 2188.93 525.084 4
 2 1 -21 3202.68 631.624 4
 1 -2 -21 2869.21 562.562 3
 2 1 -21 3646.67 602.953 3
 -2 -1 -21 3159.24 600.847 4
 -2 -1 -21 2566.34 537.253 3
 -1 2 -22 800.351 437.812 4
 -2 -1 -22 883.526 386.203 4
 -2 -1 -22 432.383 291.777 3
 2 1 -22 689.182 378.677 4
 1 -2 -22 1308.22 425.587 4
 1 -2 -22 -123.784 253.07 3
 1 -2 -23 -343.862 335.955 4
 1 -2 -23 396.114 295.551 3
 -2 -1 -23 780.637 396.029 4
 -1 2 -23 778.637 348.249 4
 -2 -1 -23 588.93 324.518 3
 2 1 -23 1587.73 486.713 4
 -2 -1 -24 3122.79 613.585 3
 1 -2 -24 4403.24 760.622 3
 2 -2 0 279570 1857.66 5
 -2 -2 0 279992 1893.72 2
 -2 -2 0 284570 1141.86 5
 -2 -2 0 277454 1982.52 1
 -2 -2 1 385.655 63.5971 5
 -2 -2 -1 414.617 130.191 4
 -2 -2 -1 464.146 121.917 1
 2 -2 1 188.552 104.202 5
 2 -2 1 454.682 100.417 2
 2 -2 -1 371.509 103.378 3
 -2 -2 1 267.237 117.489 1
 -2 -2 -1 243.521 63.086 5
 -2 -2 -1 255.045 84.3089 2
 -2 -2 1 550.6 142.11 2
 2 -2 -1 464.868 114.587 5
 -2 -2 -2 8111.74 371.233 4
 2 -2 2 8250.24 360.399 5
 -2 -2 2 8239.38 367.377 1
 -2 2 -2 8957.16 261.539 4
 -2 -2 -2 8845.22 361.35 1
 -2 -2 2 8309.1 378.314 2
 -2 -2 -2 8471.45 299.172 2
 2 -2 -2 8398.12 353.151 5
 2 -2 2 8301.56 303.017 2
 2 -2 -2 8139.06 368.011 3
 2 -2 -2 8575.39 249.799 4
 2 -2 -3 4676.58 286.568 5
 -2 -2 -3 4169.93 260.643 1
 2 -2 -3 4235.06 303.779 3
 -2 -2 3 4677.89 298.727 1
 -2 -2 -3 4273.38 302.353 4
 -2 2 3 4904.34 148.147 1
 2 2 -3 4991.76 232.208 3
 -2 2 -3 4798.24 232.487 4
 2 -2 3 4617.11 223.147 2
 -2 -2 3 4320.79 299.513 2
 2 -2 -3 4539.31 230.841 4
 -2 -2 -3 4746.29 211.268 2
 -2 -2 -3 4562.47 314.46 3
 -2 2 -4 938.142 143.356 4
 2 -2 -4 713.463 125.109 4
 -2 -2 -4 998.82 157.591 1
 2 -2 -4 950.816 169.025 5
 -2 -2 -4 691.826 169.032 4
 2 2 -4 980.269 132.144 3
 -2 -2 -4 984.522 198.636 3
 2 -2 -4 704.422 170.843 3
 2 -2 4 1051.53 124.812 2
 -2 -2 -4 997.174 100.834 2
 -2 -2 -5 11593.5 534.462 4
 -2 -2 -5 11223 542.472 3
 2 -2 5 11578.1 355.653 2
 -2 -2 -5 11097.5 435.48 1
 -2 -2 -5 11540.1 311.001 2
 2 -2 -5 11010.1 492.567 5
 2 -2 -5 10693 447.15 4
 -2 2 -5 11308.7 459.689 4
 2 2 -5 10479.2 399.04 3
 2 -2 -5 11414.8 538.147 3
 -2 -2 -6 6715.4 430.068 4
 2 2 -6 6767 356.178 3
 2 -2 -6 6543.18 391.574 4
 2 -2 -6 6406.06 435.229 3
 2 -2 6 6423.98 280.719 2
 -2 2 -6 6609.29 398.847 4
 -2 -2 -6 6217.44 436.488 3
 -2 -2 -6 5998.08 337.937 1
 2 -2 -7 133076 2006.67 3
 -2 -2 -7 127618 2013.94 3
 2 -2 -7 126947 1809.94 4
 -2 2 -7 132441 1840.36 4
 -2 -2 -7 126802 1923.44 4
 2 -2 7 129990 1284.1 2
 -2 -2 -7 129506 1585.97 1
 2 2 -7 130505 1646.59 3
 2 2 -8 95951.7 1528.8 3
 -2 -2 -8 96092.2 1840.62 3
 -2 -2 -8 94815.5 1411.28 1
 2 -2 -8 93600.4 1685.91 4
 -2 2 -8 97062.2 1578.42 3
 2 -2 8 95934.3 1151.28 2
 -2 2 -8 98067.6 1713.54 4
 2 -2 -8 97977.5 1842.11 3
 -2 -2 -8 99558.2 1808.08 4
 -2 -2 -9 16714.6 822.62 3
 -2 2 -9 16104.4 761.713 4
 2 -2 9 16962.4 505.52 2
 -2 2 -9 16331.4 697.571 3
 -2 -2 -9 16834.5 793.791 4
 2 -2 -9 16327.3 755.549 4
 2 2 -9 16534 681.806 3
 2 -2 -9 16781.6 825.372 3
 -2 -2 -9 16284.9 611.885 1
 -2 -2 -10 60515.9 1226.93 1
 2 2 -10 66093.8 1435.92 3
 -2 2 -10 64841.8 1574.37 4
 -2 2 -10 58543.3 1393.1 3
 -2 -2 -10 63718.3 1664 3
 2 -2 -10 62419.5 1543.03 4
 2 -2 -10 64337.7 1648.56 3
 2 -2 10 62543.4 1004.59 2
 -2 -2 -10 61666.4 1594.05 4
 2 -2 -11 21326.8 972.585 4
 2 2 -11 22411.1 895.073 3
 -2 -2 -11 20905.5 748.34 1
 2 -2 -11 21174.4 1003.44 3
 -2 2 -11 22031.3 893.182 3
 -2 2 -11 21833.1 969.128 4
 2 -2 11 22498.1 634.474 2
 -2 -2 -11 22234.9 1011.8 4
 -2 -2 -11 21019.1 1010 3
 -2 2 -12 383.558 200.137 4
 -2 -2 -12 206.501 215.861 3
 2 -2 -12 951.925 287.711 4
 -2 -2 12 713.083 218.659 2
 -2 -2 -12 448.694 216.621 4
 2 -2 12 684.811 127.896 2
 2 2 -12 594.383 204.272 3
 -2 2 -12 348.642 179.559 3
 2 -2 -12 707.731 251.58 3
 -2 -2 -12 634.891 156.212 1
 2 2 -12 453.339 248.799 4
 -2 -2 -13 8824.92 712.251 4
 2 -2 -13 9345.41 737.007 3
 2 -2 -13 7951.46 652.169 4
 -2 2 -13 8546.58 635.591 3
 2 2 -13 9487.66 653.052 3
 -2 2 -13 9547.19 720.487 4
 -2 -2 -13 8763.31 724.426 3
 -2 -2 13 9496.63 631.51 2
 2 2 -13 9471.71 743.065 4
 -2 -2 -13 8387.1 516.363 1
 -2 -2 -14 2573.95 425.881 4
 -2 2 -14 1669.31 319.121 3
 -2 -2 -14 2299.96 419.359 3
 -2 -2 14 2390.04 353.616 2
 2 2 -14 3088.86 420.845 3
 -2 -2 -14 2348.17 290.032 1
 2 2 -14 2555.86 458.047 4
 2 -2 -14 2776.83 448.236 3
 2 -2 -14 2158.48 407.134 4
 -2 2 -14 1972 380.147 4
 -2 -2 15 1007.23 242.423 2
 2 -2 -15 705.824 281.336 3
 2 -2 -15 1508.77 380.517 4
 -2 -2 -15 1223.41 348.243 3
 -2 2 -15 1374.11 343.8 4
 2 2 -15 1630.11 411.877 4
 2 2 -15 1392.99 315.527 3
 -2 -2 -15 762.275 318.911 4
 -2 2 -15 1256.39 315.508 3
 -2 -2 -16 6235.39 681.285 4
 -2 -2 -16 5154.12 631.24 3
 -2 2 -16 5708.42 602.78 3
 2 2 -16 5364.06 570.049 3
 2 -2 -16 5522.79 658.558 4
 -2 2 -16 5348.18 612.194 4
 2 -2 -16 4995.45 633.878 3
 2 2 -16 5093.53 632.804 4
 -2 -2 16 6576.26 576.803 2
 2 2 -17 -262.473 308.818 4
 2 -2 -17 399.418 273.98 4
 2 -2 -17 -231.141 278.333 3
 -2 2 -17 187.968 272.258 4
 -2 2 -17 17.6874 207.586 3
 -2 -2 -17 140.865 235.929 3
 2 2 -17 -146.944 243.658 3
 -2 -2 -17 309.254 291.959 4
 -2 -2 -18 30195.6 1577.37 4
 -2 2 -18 30165.4 1423.59 3
 2 2 -18 32117.8 1458.58 3
 2 -2 -18 29871.1 1545.14 4
 -2 2 -18 28323.1 1503.96 4
 2 2 -18 30093 1569.3 4
 -2 -2 -18 30495.3 1587.14 3
 2 -2 -18 31683.1 1607.44 3
 2 -2 -19 2357.25 506.341 4
 -2 2 -19 1939.8 425.136 3
 -2 2 -19 2600.54 526.928 4
 -2 -2 -19 3651.31 617.292 4
 2 2 -19 2525.9 458.833 3
 2 -2 -19 1875.63 487.371 3
 -2 -2 -19 2400.94 530.154 3
 2 2 -19 1775.38 484.392 4
 2 2 -20 2065.54 497.207 4
 -2 -2 -20 1975.38 473.974 3
 -2 2 -20 2244.14 522.406 4
 -2 -2 -20 1862.95 498.119 4
 -2 2 -20 2542.24 476.179 3
 2 -2 -20 2277.52 522.761 3
 2 -2 -20 2812.56 572.208 4
 2 -2 -21 10621.9 1042.69 3
 2 2 -21 8756.85 962.214 4
 2 -2 -21 7332.09 881.69 4
 -2 2 -21 6978.12 840.231 4
 -2 -2 -21 7028.78 850.127 4
 -2 -2 -21 8523.78 953.52 3
 -2 -2 -22 2075.89 504.152 3
 2 -2 -22 2612.55 613.755 3
 2 -2 -22 2687.47 594.699 4
 -2 -2 -22 1493.22 430.194 4
 -2 2 -22 1978.13 515.2 4
 2 2 -22 2010.13 503.079 4
 -2 -2 -23 1181.27 447.719 3
 2 -2 -23 1893.43 533.756 4
 2 -2 -23 460.297 365.853 3
 -2 2 -23 1228.17 403.557 4
 3 -2 0 207.295 106.39 5
 -2 -3 0 214.616 117.688 2
 -2 -3 0 239.6 149.703 1
 -2 -3 0 169.073 68.0635 5
 -2 -3 1 8217.28 409.042 1
 -2 -3 -1 8689.6 404.927 1
 -2 -3 1 8386.16 407.754 2
 -3 2 -1 8608.47 236.104 4
 -2 -3 -1 8550.7 380.413 2
 3 -2 -1 8609.23 364.641 5
 -2 -3 -1 7726.2 383.603 4
 -2 -3 -1 8448.29 292.482 5
 3 -2 1 7832.49 361.806 5
 -2 -3 1 8829.67 286.509 5
 3 -2 -2 112366 1335.66 5
 -2 -3 2 114943 1507.4 2
 -2 -3 -2 114857 1395.13 1
 -2 -3 2 115681 1525.59 1
 -2 -3 2 116437 1131.33 5
 -2 -3 -2 114287 1310.49 2
 -2 -3 -2 117776 1183.75 5
 -2 -3 -2 114228 1479.62 4
 3 -2 -2 114562 1490.37 3
 3 -2 2 115688 1372.55 5
 -2 -3 -2 113987 1423.57 3
 -3 2 -2 115349 1027.78 4
 -2 -3 3 2108.28 246.101 1
 -2 -3 -3 1902.88 200.642 1
 3 -2 3 2056.6 217.839 5
 -2 -3 -3 1834.58 183.086 2
 -3 2 -3 1882.84 171.608 4
 3 -2 -3 2048.22 215.947 5
 -2 -3 -3 2219.62 240.955 3
 -2 -3 -3 1783.88 222.234 4
 -2 -3 3 1586.57 218.072 2
 -2 -3 -3 1927.34 194.592 5
 3 -2 -3 1856.52 222.95 3
 -3 2 3 1848.02 138.895 1
 -2 -3 -4 215.056 152.19 3
 -2 -3 -4 340.924 101.16 2
 -2 -3 4 189.832 134.246 2
 3 -2 4 387.103 87.3621 2
 3 -2 -4 175.764 118.651 5
 -3 2 4 276.341 68.9075 1
 3 -2 -4 191.406 151.956 3
 -2 -3 -4 504.62 160.98 4
 2 3 -4 300.799 80.7996 3
 -3 2 -4 264.7 111.116 4
 -2 -3 -4 378.456 124.954 1
 -2 -3 -5 15347 651.103 3
 2 3 -5 15534.3 446.728 3
 3 -2 -5 15429 661.651 3
 3 -2 -5 15622.4 608.055 5
 -2 -3 5 16488.5 651.24 2
 -3 2 5 15827.1 307.683 1
 -3 2 -5 15974.5 551.355 4
 -2 -3 -5 15386.9 634.61 4
 -2 -3 -5 15705 465.672 2
 -2 -3 -5 15813.7 539.288 1
 3 -2 5 15628.2 402.227 2
 -2 -3 -6 5923.52 448.594 3
 3 -2 -6 6179.31 452.209 3
 -2 -3 -6 5952.93 341.45 1
 -2 -3 6 6135.54 420.605 2
 3 -2 -6 6836.18 430.317 5
 -3 2 -6 6875.71 401.123 4
 3 -2 6 5979.02 248.722 2
 2 3 -6 5903.22 309.644 3
 -2 -3 -6 6582.58 304.28 2
 -2 -3 -6 6092.68 438.194 4
 3 -2 -7 35465.7 974.245 4
 -3 2 -7 33979.1 951.382 4
 -2 -3 7 33873.5 997.578 2
 3 -2 7 34542.3 588.045 2
 -2 -3 -7 34187.8 828.648 1
 -2 -3 -7 35642.4 1059.27 4
 -2 -3 -7 33388.7 1074.35 3
 3 -2 -7 33625 1057.27 3
 2 3 -7 34356.5 795.034 3
 2 3 -8 14246.4 567.287 3
 -2 -3 -8 15378.8 782.894 3
 3 -2 8 14868.6 394.327 2
 3 -2 -8 15047.6 750.452 3
 -2 -3 -8 14027.3 721.102 4
 -2 -3 8 15032.6 682.204 2
 -2 -3 -8 14352.2 550.241 1
 3 -2 -8 14625.3 675.875 4
 -3 2 -8 14127.1 656.946 4
 -2 -3 -9 31059.4 1092.74 4
 -3 2 -9 33436.1 1073.73 4
 2 3 -9 31219.9 884.514 3
 -2 -3 9 30846.8 1015.87 2
 3 -2 -9 30858.9 1122.49 3
 3 -2 9 31160.6 594.807 2
 -2 -3 -9 30480.4 1144.09 3
 3 -2 -9 30982.4 1043.56 4
 -2 -3 -9 30530.9 832.62 1
 -2 -3 -10 121111 1695.25 1
 -2 -3 -10 118825 2342.65 3
 -2 -3 10 121884 2060.27 2
 -2 -3 -10 118422 2238.73 4
 3 -2 -10 116667 2124.86 4
 2 3 -10 121683 1862.22 3
 3 -2 -10 119400 2290.07 3
 3 -2 10 121793 1195.48 2
 -3 2 -10 124836 2181.38 4
 -2 -3 -11 3275.62 423.296 4
 -2 -3 -11 3282.77 300.93 1
 3 -2 -11 3075.52 383.494 4
 3 -2 -11 3372.43 447.037 3
 -2 -3 11 3689.75 389.072 2
 -3 2 -11 3268.83 416.995 4
 3 -2 11 3431.42 213.035 2
 -2 -3 -11 3891.81 495.54 3
 2 3 -11 3617.53 366.616 3
 -2 -3 -12 22112.9 776.278 1
 -2 -3 -12 20353.6 1073.32 3
 -2 -3 12 23235.3 968.163 2
 2 3 -12 21889.8 893.678 3
 -2 -3 -12 21395 1076.78 4
 3 -2 -12 23476.6 1064.13 4
 3 -2 -12 21632.6 1076.1 3
 -3 2 -12 22574.9 1053.29 4
 -2 -3 -13 37746.7 1513.43 3
 3 -2 -13 36040.4 1432.62 3
 3 -2 -13 36902.6 1407.51 4
 -2 -3 -13 36611.2 1026.87 1
 -2 -3 -13 34057.1 1396.77 4
 2 3 -13 34602 1396.16 4
 -3 2 -13 33561.3 1342.42 4
 2 3 -13 36930 1230.58 3
 -2 -3 13 38487.5 1279.47 2
 3 -2 -14 55544.6 1785.27 4
 -2 -3 -14 57663 1921.51 3
 -2 -3 14 53522.9 1553.54 2
 -2 -3 -14 54355.9 1826.37 4
 2 3 -14 58010.7 1604.05 3
 3 -2 -14 56483.4 1862.75 3
 2 3 -14 58316.7 1883.45 4
 -3 2 -14 56671.9 1796.19 4
 -2 -3 15 8527.96 655.003 2
 3 -2 -15 7674.42 732.039 3
 -2 -3 -15 6831.54 725.882 3
 -2 -3 -15 7133.05 725.854 4
 3 -2 -15 7706.69 714.641 4
 2 3 -15 8074.39 647.506 3
 2 3 -15 7201.72 705.748 4
 -3 2 -15 7655.35 714.75 4
 3 -2 -16 10576.5 873.241 4
 -3 2 -16 10052.7 857.782 4
 -2 -3 -16 9785.48 847.815 4
 2 3 -16 9899.39 738.789 3
 2 3 -16 11643.1 940.731 4
 3 -2 -16 11557.7 928.73 3
 -2 -3 -16 11189.1 937.253 3
 -2 -3 16 9593.41 703.155 2
 3 -2 -17 5468.85 669.169 3
 -2 -3 -17 4388.84 626.993 4
 -2 -3 -17 5680.93 722.12 3
 2 3 -17 6214.92 607.443 3
 3 -2 -17 5168.68 642.718 4
 2 3 -17 5496.45 693.686 4
 -3 2 -17 4747.6 623.98 4
 -3 2 -18 5921.9 712.078 4
 2 3 -18 7978.44 841.417 4
 -2 -3 -18 5930.38 739.818 3
 3 -2 -18 5819.74 708.152 4
 -2 -3 -18 6337.33 753.214 4
 3 -2 -18 7119.86 793.511 3
 -2 -3 -19 429.578 332.995 3
 -3 2 -19 1567.21 455.874 4
 3 -2 -19 1005.53 374.541 3
 2 3 -19 692.891 429.927 4
 -2 -3 -19 1753.55 496.7 4
 3 -2 -19 517.925 339.425 4
 -2 -3 -20 15063 1220.93 3
 3 -2 -20 13758.8 1143.79 4
 -2 -3 -20 12590.8 1098.89 4
 2 3 -20 13302.3 1149.82 4
 -3 2 -20 12830.9 1096.73 4
 3 -2 -20 14066.5 1163.08 3
 3 -2 -21 795.295 348.024 3
 -2 -3 -21 63.2735 289.791 3
 2 3 -21 212.819 311.515 4
 -2 -3 -21 121.543 372.32 4
 -3 2 -21 567.872 376.546 4
 3 -2 -21 908.611 411.085 4
 -3 2 -22 742.268 384.436 4
 -2 -3 -22 902.475 434.623 4
 3 -2 -22 950.8 348.058 3
 3 -2 -22 971.518 443.093 4
 2 3 -22 333.84 315.219 4
 -2 -3 -22 881.575 383.334 3
 3 -2 -23 1208.98 470.094 3
 3 -2 -23 110.877 262.655 4
 -3 2 -23 1237.94 416.577 4
 -2 -3 -23 39.6856 367.057 3
 -1 -3 0 196347 1470.17 5
 -1 -3 0 204594 1319.98 3
 -1 -3 0 201670 1760.33 2
 -1 -3 0 199751 1722.09 1
 3 -1 0 203603 1408.86 5
 -1 -3 -1 77385.7 948.322 5
 -1 -3 1 77064.6 933.248 5
 3 -1 1 79914.3 919.622 5
 -1 -3 1 76234.8 1125.49 1
 -1 -3 -1 78097.4 1037.28 1
 -3 1 1 74905.8 953.01 1
 -3 1 -1 80211 857.159 4
 -1 -3 1 78474.6 1129.35 2
 -1 -3 -1 75817.4 948.923 3
 -1 -3 -1 78534.5 1042.25 4
 3 -1 -1 77270.4 894.469 5
 -1 -3 -1 77419.1 1074.68 2
 -1 -3 -2 8399.49 366.467 3
 3 -1 2 8176.54 337.057 5
 -1 -3 2 8604.25 396.032 2
 -1 -3 2 8338.76 337.516 5
 -1 -3 -2 8290.58 342.346 5
 3 -1 -2 7796.66 309.018 5
 -1 -3 -2 8280.6 367.677 4
 -1 -3 -2 8031.17 348.935 2
 -3 1 -2 8354.44 316.51 4
 -3 1 2 8499.82 310.894 1
 -1 -3 -2 8182.44 333.206 1
 3 -1 -3 135037 1628.66 3
 -1 -3 -3 136237 1315.35 1
 -1 -3 -3 134785 1464.03 5
 -1 -3 3 135366 1605.18 2
 3 -1 -3 136207 1378.42 5
 -1 -3 -3 138941 1395.52 2
 -3 1 -3 141866 1402.47 4
 -1 -3 -3 135038 1534.56 4
 -1 -3 -3 137727 1599.68 3
 -1 -3 -4 147712 1814.54 3
 -1 -3 -4 151704 1679.53 5
 -3 1 -4 153755 1590.55 4
 3 -1 -4 154808 1827.14 3
 -1 -3 -4 153831 1490.77 2
 -1 -3 4 149770 1746.46 2
 -3 1 4 152736 1204.93 1
 3 -1 -4 149253 1590.3 5
 -1 -3 -4 151452 1388.24 1
 -1 -3 -4 151379 1723.37 4
 1 3 -4 157695 1022.62 3
 -3 1 -5 72567.7 1205.46 4
 -1 -3 5 74181 1278.12 2
 -1 -3 -5 72196.9 969.826 1
 -1 -3 -5 67796.5 1326.46 3
 -1 -3 -5 72420 1043.31 2
 -1 -3 -5 72195.3 1275.57 4
 1 3 -5 74839.6 857.053 3
 -3 1 5 73869.3 824.089 1
 -1 -3 -6 44977.7 781.976 1
 -1 -3 -6 44308.2 1070.9 4
 -3 1 -6 44773 1021.87 4
 1 3 -6 45344.6 782.68 3
 3 -1 -6 44696.3 1110.7 3
 -1 -3 -6 45992.2 1164.86 3
 -1 -3 6 45599.5 1041.51 2
 -3 1 -7 113044 1742.15 4
 -1 -3 7 113307 1693.87 2
 -1 -3 -7 114523 1814.27 4
 -1 -3 -7 112177 1274.22 1
 3 -1 -7 109740 1834.68 3
 -1 -3 -7 108951 1898.37 3
 1 3 -7 110823 1360.55 3
 -1 -3 -8 157.733 85.4765 1
 -1 -3 8 101.209 144.729 2
 1 3 -8 44.7498 99.7609 3
 3 -1 -8 22.3117 159.458 3
 3 -1 8 48.2679 27.0518 2
 -1 -3 -8 260.756 218.385 3
 -3 1 -8 148.149 158.657 4
 -1 -3 -8 -206.485 181.477 4
 -1 -3 -9 45436.5 886.921 1
 -1 -3 9 46110.1 1161.62 2
 3 -1 -9 44922 1259.73 4
 1 3 -9 45724.8 1046.4 3
 -3 1 -9 46484.8 1267.04 4
 3 -1 -9 45318.7 1304.73 3
 -1 -3 -9 44900.5 1369.13 3
 -1 -3 -9 42321.7 1246.48 4
 3 -1 -10 1080.59 271.033 4
 3 -1 -10 511.476 194.954 3
 1 3 -10 689.93 165.68 3
 -3 1 -10 655.861 219.55 3
 -1 -3 -10 960.834 284.144 3
 -1 -3 -10 620.108 216.374 4
 -3 1 -10 357.434 190.829 4
 -1 -3 -10 856.607 143.661 1
 -1 -3 10 626.388 191.47 2
 3 -1 10 622.251 69.3822 2
 -1 -3 11 2077.07 287.854 2
 -1 -3 -11 2193.49 345.572 4
 3 -1 -11 2745.21 378.405 4
 3 -1 -11 2264.89 352.078 3
 -1 -3 -11 2345.48 228.699 1
 -1 -3 -11 2298.65 382.577 3
 -3 1 -11 1943.15 323.316 3
 1 3 -11 2372.54 293.676 3
 -3 1 -11 2232.24 334.146 4
 1 3 -12 20225.6 855.953 3
 3 -1 -12 19939.1 990.873 4
 3 -1 -12 19791.3 1000.09 3
 1 3 -12 19676.6 1005.94 4
 -1 -3 12 19747.6 836.343 2
 -3 1 -12 18984.9 937.993 3
 -3 1 -12 20614.1 1004.89 4
 -1 -3 -12 20388.6 664.918 1
 -1 -3 -12 20931.2 1079.65 3
 -1 -3 -12 20572.3 1010.3 4
 -1 -3 -13 2911.63 471.345 3
 3 -1 -13 2461.5 410.846 3
 1 3 -13 2991.3 446.494 4
 -3 1 -13 2446.78 390.385 3
 -1 -3 -13 2721.55 260.219 1
 -1 -3 -13 3593.49 482.897 4
 -1 -3 13 2453.08 331.367 2
 1 3 -13 3874.73 409.901 3
 -3 1 -13 2482.29 408.73 4
 3 -1 -13 2240.88 392.793 4
 1 3 -14 53612.1 1786.09 4
 -3 1 -14 50627.9 1657.68 3
 3 -1 -14 53569.6 1760.4 4
 -3 1 -14 54196.3 1770.55 4
 1 3 -14 52571 1511.34 3
 -1 -3 -14 53618.7 1785.86 4
 -1 -3 -14 55178.9 1879.94 3
 3 -1 -14 53211.4 1754.14 3
 -1 -3 14 54952 1498.28 2
 -1 -3 15 14983.9 807.986 2
 -3 1 -15 13811.2 916.55 3
 -3 1 -15 14753.2 984.927 4
 -1 -3 -15 13682.8 978.159 3
 1 3 -15 15990.8 878.882 3
 -1 -3 -15 14922.1 998.834 4
 3 -1 -15 15125.6 993.416 3
 1 3 -15 15564.2 1014.73 4
 3 -1 -15 14217.9 968.845 4
 -3 1 -16 286.11 205.669 3
 -3 1 -16 539.54 299.893 4
 -1 -3 -16 1305.99 375.803 4
 -1 -3 -16 568.476 315.165 3
 3 -1 -16 935.061 341.282 3
 1 3 -16 1122.18 371.04 4
 1 3 -16 474.48 229.837 3
 3 -1 -16 883.652 369.707 4
 -3 1 -17 953.507 306.346 3
 -3 1 -17 -39.457 278.309 4
 3 -1 -17 358.438 240.056 3
 -1 -3 -17 1023.6 359.585 4
 -1 -3 -17 340.483 286.456 3
 3 -1 -17 227.306 236.467 4
 1 3 -17 719.729 334.134 4
 1 3 -17 555.584 207.334 3
 -1 -3 -18 -67.9288 264.393 3
 3 -1 -18 -12.1981 249.856 4
 -1 -3 -18 -109.52 256.992 4
 -3 1 -18 90.3966 239.259 3
 -3 1 -18 -209.726 336.83 4
 1 3 -18 80.8099 271.516 4
 3 -1 -18 197.341 243.737 3
 -3 1 -19 18168.8 1273.65 4
 -1 -3 -19 17792.3 1273.96 3
 1 3 -19 18118.1 1269.71 4
 -1 -3 -19 17351.7 1233.44 4
 3 -1 -19 17092.4 1225.94 4
 3 -1 -19 17807.1 1237.49 3
 1 3 -20 824.79 391.363 4
 3 -1 -20 495.274 333.541 4
 3 -1 -20 1465.87 442.78 3
 -1 -3 -20 733.741 376.958 3
 -1 -3 -20 209.223 330.785 4
 -3 1 -20 951.848 421.06 4
 3 -1 -21 762.307 395.762 3
 -1 -3 -21 822.56 384.362 3
 3 -1 -21 492.294 332.189 4
 -3 1 -21 664.578 372.391 4
 1 3 -21 1049.65 449.594 4
 -1 -3 -21 81.4264 326.99 4
 3 -1 -22 5902.82 804.036 3
 -1 -3 -22 4722.71 739.489 3
 1 3 -22 4640.74 753.786 4
 -1 -3 -22 5183.23 779.943 4
 3 -1 -22 3885.4 678.126 4
 -3 1 -22 6917.1 895.183 4
 -3 1 -23 1086.15 446.583 4
 3 -1 -23 1051.76 386.633 3
 3 -1 -23 725.387 393.101 4
 -1 -3 -23 296.887 247.573 3
 3 -1 -24 2704.73 595.184 3
 0 -3 0 -13.7821 104.959 2
 0 -3 0 76.1398 78.2446 5
 -3 0 0 64.2885 113.598 1
 3 0 0 -0.60494 46.0901 5
 0 -3 0 84.397 58.0926 3
 -3 0 1 33643.7 672.444 1
 0 -3 1 33551.6 667.937 5
 0 -3 -1 35053 607.539 3
 0 -3 -1 35514.4 691.115 5
 -3 0 -1 35272.9 659.383 4
 -3 0 -1 34977.7 727.019 1
 0 -3 -1 34660.3 716.754 2
 3 0 1 36203.2 499.978 5
 3 0 -1 34768 458.233 5
 0 -3 -1 34445.5 582.382 4
 0 -3 1 33931.4 725.957 2
 0 -3 2 71110.9 1013.1 5
 -3 0 -2 73775.2 1017.06 4
 -3 0 -2 72307.5 1090.26 1
 0 -3 -2 69753.2 1007 5
 3 0 -2 73900.9 771.922 5
 0 -3 -2 70340.6 1025.46 2
 0 -3 -2 70904.3 1001.14 3
 0 -3 -2 71266.9 849.525 1
 0 -3 2 71325.5 1072.43 2
 0 -3 -2 70222.1 911.591 4
 -3 0 2 69554.6 937.924 1
 0 -3 -3 55544.3 701.97 1
 0 -3 3 53882.7 965.277 2
 -3 0 -3 54984 951.229 4
 3 0 -3 54832.5 991.229 3
 0 -3 -3 53079.7 980.286 3
 0 -3 -3 56167.2 963.974 5
 0 -3 -3 55357.6 884.9 4
 -3 0 3 56474.5 835.243 1
 0 -3 -3 53527.4 912.734 2
 3 0 -4 2772.77 263.72 3
 0 -3 -4 2752.72 256.138 5
 0 3 -4 2997.87 136.612 3
 0 -3 -4 2797.88 159.21 1
 -3 0 4 3058.91 211.22 1
 -3 0 -4 3070.26 257.659 4
 0 -3 -4 2942.22 249.511 4
 0 -3 4 2586.44 242.888 2
 0 -3 -4 2430.61 249.811 3
 3 0 -5 17131.8 623.647 3
 -3 0 -5 17887.2 631.784 4
 0 -3 -5 18470.8 691.151 3
 0 -3 -5 17948.4 640.646 5
 0 -3 -5 17982 617.023 4
 0 -3 5 18693 612.71 2
 -3 0 5 18607 495.384 1
 0 3 -5 18356.6 412.193 3
 0 -3 -5 19153.7 389.99 1
 -3 0 -6 17807.5 673.081 4
 0 -3 -6 18386 392.855 1
 0 -3 6 17621.6 609.205 2
 3 0 -6 17207.8 667.874 3
 0 -3 -6 17478.7 651.278 4
 0 3 -6 18314.1 488.635 3
 0 -3 -6 18339.2 731.344 3
 0 -3 -7 28892.5 974.889 3
 0 -3 -7 32003.2 543.133 1
 3 0 -7 31873.9 941.772 3
 0 3 -7 30745.9 715.863 3
 -3 0 -7 31230.4 940.314 4
 0 -3 -7 30991.3 923.415 4
 0 -3 7 31260.6 843.169 2
 -3 0 -8 306.861 170.926 3
 0 3 -8 22.629 92.0915 3
 0 -3 -8 72.4467 169.941 3
 0 -3 -8 -169.363 158.218 4
 -3 0 -8 69.6227 135.768 4
 0 -3 -8 57.2559 55.0928 1
 3 0 -8 -41.4917 170.332 3
 0 -3 8 125.885 132.341 2
 0 -3 -9 49659.1 760.888 1
 0 -3 -9 49256.5 1315.77 4
 -3 0 -9 48767.9 1313.75 4
 0 -3 9 48119.2 1119.87 2
 -3 0 -9 49147.1 1349.87 3
 0 3 -9 49550.2 1080.83 3
 0 -3 -9 50093.6 1431.53 3
 3 0 -9 49892 1306.22 3
 3 0 -10 48706.7 1370.6 3
 -3 0 -10 47352.2 1382.61 3
 0 -3 -10 48666.4 796.813 1
 0 3 -10 48382.6 1146.29 3
 0 -3 -10 50294.1 1510.43 3
 0 3 -10 49475.4 1402.03 4
 0 -3 10 48314.6 1155.11 2
 -3 0 -10 48537.5 1395.27 4
 0 -3 -10 47548.4 1376.15 4
 0 3 -11 9467.5 660.815 4
 3 0 -11 8824.74 651.428 4
 0 -3 -11 10153.5 386.12 1
 3 0 -11 9558.12 646.563 3
 0 -3 -11 9670.45 680.885 4
 -3 0 -11 9236.75 655.864 4
 0 -3 11 10694 561.244 2
 -3 0 -11 10025.6 676.589 3
 0 -3 -11 10019.4 725.963 3
 0 3 -11 10963.6 590.268 3
 3 0 -12 642.425 223.123 3
 0 -3 12 230.752 132.607 2
 -3 0 -12 48.3447 187.151 4
 -3 0 -12 97.3925 170.486 3
 0 3 -12 626.192 291.38 4
 0 3 -12 183.887 142.606 3
 0 -3 -12 331.672 185.95 4
 3 0 -12 404.062 256.595 4
 0 -3 -12 592.763 285.419 3
 0 -3 -12 284.527 85.9152 1
 0 3 -13 7786.43 552.88 3
 -3 0 -13 7325.79 628.174 3
 0 -3 -13 8016.37 681.238 4
 0 -3 13 8130.66 539.34 2
 3 0 -13 7606.71 647.553 3
 -3 0 -13 7304 664.426 4
 0 3 -13 7625.2 669.689 4
 3 0 -13 8018.32 680.814 4
 0 -3 -13 8055.44 713.457 3
 0 3 -14 38069.2 1282.81 3
 0 3 -14 36212.5 1452.87 4
 0 -3 14 39652.8 1192.11 2
 -3 0 -14 36856.3 1450.36 3
 0 -3 -14 36961 1476.12 4
 -3 0 -14 38018 1490.6 4
 3 0 -14 37778.5 1506.94 4
 0 -3 -14 33964.4 1475.98 3
 3 0 -14 39511.6 1473.5 3
 0 3 -15 6943.04 588.824 3
 0 -3 -15 6228.69 667.03 4
 3 0 -15 6286.16 671.098 4
 0 -3 -15 6573.27 696.779 3
 0 3 -15 6382.39 665.747 4
 -3 0 -15 6097.4 652.098 4
 -3 0 -15 5915.46 627.886 3
 3 0 -15 5344.1 568.617 3
 0 -3 -16 32604.9 1500.59 4
 -3 0 -16 32683.7 1502.02 4
 0 -3 -16 33275.4 1570.95 3
 0 3 -16 30851.5 1467.1 4
 3 0 -16 33627.7 1476.72 3
 -3 0 -16 33531.8 1497.84 3
 0 3 -16 31624.2 1290.29 3
 3 0 -16 31619.2 1491.1 4
 0 -3 -17 2887.86 527.398 3
 0 3 -17 4339.66 627.232 4
 -3 0 -17 3286.1 548.977 3
 0 3 -17 3226.04 459.902 3
 3 0 -17 3115.27 519.079 4
 0 -3 -17 3262.41 552.362 4
 3 0 -17 2772.96 473.091 3
 -3 0 -17 3849.09 570.252 4
 -3 0 -18 4688.16 630.611 3
 3 0 -18 3204.89 558.338 4
 0 -3 -18 4707.04 639.776 4
 0 -3 -18 3711.39 614.636 3
 3 0 -18 3853.94 548.461 3
 -3 0 -18 4367.54 634.98 4
 0 3 -18 3647.07 581.132 4
 -3 0 -19 679.696 318.332 3
 0 -3 -19 867.199 332.91 3
 3 0 -19 1053.14 370.904 3
 0 -3 -19 1253.85 417.653 4
 -3 0 -19 1523.36 480.543 4
 3 0 -19 387.354 341.16 4
 0 3 -19 495.605 353.95 4
 0 -3 -20 5045.17 723.879 3
 0 3 -20 6289.3 804.791 4
 -3 0 -20 5660.34 731.783 3
 3 0 -20 6876.63 797.039 3
 3 0 -20 7149.28 847.64 4
 -3 0 -20 5639.45 762.101 4
 0 -3 -20 7052.6 840.475 4
 0 -3 -21 459.636 280.97 4
 -3 0 -21 369.364 340.179 4
 0 -3 -21 -128.489 355.25 3
 0 3 -21 827.577 367.422 4
 3 0 -21 1391.67 472.78 4
 3 0 -21 971.738 391.029 3
 0 3 -22 1164 368.722 4
 0 -3 -22 800.268 373.523 4
 3 0 -22 1381.14 450.805 3
 3 0 -22 146.239 276.447 4
 -3 0 -22 -262.003 355.356 4
 0 -3 -22 560.262 336.476 3
 0 3 -23 612.722 340.828 4
 0 -3 -23 489.408 388.24 3
 -3 0 -23 -49.9288 401.567 4
 0 -3 -23 467.027 335.41 4
 3 0 -23 116.437 251.319 4
 1 -3 0 9473.31 386.199 2
 1 -3 0 9295.16 378.889 5
 1 -3 0 8965.87 289.567 3
 -3 -1 0 9059.67 388.875 1
 -3 -1 1 1537.12 188.97 1
 1 -3 -1 1298.16 164.612 5
 -3 -1 -1 1293.27 178.029 4
 1 -3 1 1534.29 111.626 3
 1 -3 1 1249.8 179.187 5
 1 -3 -1 1540.12 106.936 4
 1 -3 -1 1575.08 152.777 3
 1 -3 1 1624.12 187.82 2
 1 -3 -1 1419.23 173.24 2
 -3 -1 -1 1414.43 181.679 1
 1 -3 -2 112.728 67.9418 4
 1 -3 2 98.6683 117.021 5
 -3 -1 -2 75.5031 98.6376 4
 -3 -1 -2 225.941 119.997 1
 1 -3 -2 -4.70843 101.92 3
 -3 -1 2 51.4281 110.11 1
 1 -3 -2 165.125 123.865 2
 1 -3 -2 85.5798 116.297 5
 1 -3 2 -14.0718 111.101 2
 -3 -1 -3 327.349 132.434 4
 1 -3 -3 530.13 147.676 5
 1 -3 -3 297.088 126.718 3
 1 -3 3 297.714 136.849 5
 -3 -1 -3 470.113 74.348 2
 -3 -1 3 527.636 137.625 1
 1 -3 -3 572.734 102.397 4
 1 -3 3 401.297 111.25 2
 -3 -1 -3 467.974 149.135 1
 1 -3 -4 558751 3456.61 3
 3 1 -4 564220 3202.49 3
 1 -3 -4 573114 2929.04 4
 1 -3 -4 559978 3387.37 5
 -3 -1 -4 573427 1641.92 2
 -3 -1 -4 567821 3442.63 4
 -3 -1 -4 562067 3303.19 1
 1 -3 4 553011 3036.95 2
 -3 -1 4 568077 3034.02 1
 3 1 -5 239.541 126.065 3
 -3 -1 -5 66.5941 116.356 1
 -3 -1 -5 367.144 162.691 4
 1 -3 -5 83.0564 109.013 4
 1 -3 5 85.6971 98.4409 2
 1 -3 -5 118.549 141.325 5
 1 -3 -5 131.844 145.56 3
 -3 -1 5 110.481 103.999 1
 1 -3 -6 105506 1562.08 4
 -3 -1 -6 106391 1674.5 4
 -3 -1 -6 102105 1715.72 3
 1 -3 -6 104841 1658.48 5
 -3 -1 -6 103717 1542.07 1
 1 -3 -6 104590 1744.09 3
 1 -3 6 106022 1394.49 2
 3 1 -6 105628 1555.26 3
 -3 -1 -7 38952.3 1070.63 4
 -1 3 -7 39631.7 1029.22 4
 1 -3 7 40235.8 888.509 2
 1 -3 -7 39976 1033.38 4
 -1 3 -7 38011.8 831.186 3
 3 1 -7 38783.8 998.968 3
 1 -3 -7 41109.4 1156.53 3
 -3 -1 -7 38059.3 1112.21 3
 -3 -1 -8 7551.84 505.009 4
 1 -3 -8 7959.71 559.348 3
 -1 3 -8 7263.32 491.939 4
 1 -3 8 7580.89 407.165 2
 3 1 -8 8003.65 497.777 3
 -1 3 -8 7406.63 401.919 3
 -3 -1 -8 7352.03 531.419 3
 1 -3 -8 7296.26 484.404 4
 -1 3 -9 2321.97 259.71 3
 -1 3 -9 2344.03 318.243 4
 -3 -1 -9 2976.4 382.844 3
 1 -3 -9 2560.41 324.967 4
 1 -3 9 2657.47 258.02 2
 1 -3 -9 2497.81 346.443 3
 3 1 -9 3039.97 339.183 3
 1 -3 -9 2705.15 124.807 1
 -3 -1 -9 2418.93 339.705 4
 -3 -1 -10 16878.1 854.989 3
 1 -3 -10 16245.5 803.231 4
 1 -3 -10 15721.4 334.328 1
 -3 -1 -10 16239.4 832.121 4
 -1 3 -10 16329.8 816.642 4
 3 1 -10 17063 780.965 3
 1 -3 -10 16447.5 876.164 3
 1 -3 10 17773.2 664.821 2
 -1 3 -10 16383.5 689.06 3
 -1 3 -11 10398.4 583.776 3
 1 -3 -11 10073.2 677.607 4
 -1 3 -11 11274.5 711.719 4
 3 1 -11 10939.8 669.317 3
 -3 -1 -11 9737.83 692.814 3
 -3 -1 -11 11120.3 731.704 4
 1 -3 11 11389.8 551.836 2
 1 -3 -11 10974.5 306.628 1
 1 -3 -11 11354.3 762.046 3
 -1 3 -12 3523.83 375.935 3
 -3 -1 -12 3368.09 438.9 3
 1 -3 12 3259.95 320.347 2
 -1 3 -12 2776.8 402.453 4
 -3 -1 -12 2943.56 422.587 4
 3 1 -12 3122.3 383.686 3
 1 -3 -12 3332.97 417.101 4
 1 -3 -12 3000.25 434.703 3
 3 1 -13 5350.28 513.234 3
 -3 -1 -13 3387.32 462.361 3
 1 -3 13 4845.39 386.19 2
 1 -3 -13 5175.46 544.921 4
 -1 3 -13 5420.61 486.484 3
 -1 3 -13 5440.45 558.631 4
 1 -3 -13 4592.45 555.492 3
 3 1 -13 5741.28 596.85 4
 -3 -1 -13 4985.12 545.064 4
 -1 3 -14 46717.5 1434.84 3
 -3 -1 -14 46657.3 1668.79 4
 3 1 -14 45046.9 1636.63 4
 1 -3 -14 48909.6 1754.93 3
 3 1 -14 49009.6 1598.28 3
 1 -3 -14 45939.4 1633.68 4
 -1 3 -14 48816.2 1680.71 4
 -3 -1 -14 45841.6 1653.09 3
 1 -3 -15 93.1244 216.466 4
 1 -3 -15 -23.6809 244.457 3
 3 1 -15 61.1397 247.277 4
 -1 3 -15 99.7555 160.269 3
 3 1 -15 -304.145 240.05 3
 -1 3 -15 -87.0997 252.446 4
 -3 -1 -15 277.106 298.386 4
 -3 -1 -15 -31.3928 243.248 3
 -1 3 -16 3300.42 458.254 3
 3 1 -16 3449.05 471.946 3
 3 1 -16 3356.36 560.15 4
 1 -3 -16 2741.98 480.888 3
 -1 3 -16 4201.18 576.213 4
 -3 -1 -16 4403.05 580.614 3
 1 -3 -16 3215.02 502.562 4
 -3 -1 -16 3575.27 548.824 4
 3 1 -17 454.073 266.177 3
 -1 3 -17 327.831 191.655 3
 3 1 -17 -696.457 427.629 4
 -1 3 -17 -4.82613 261.543 4
 1 -3 -17 342.863 274.774 4
 -3 -1 -17 -1.62852 290.209 4
 1 -3 -17 -250.464 346.102 3
 -3 -1 -17 1117.8 347.194 3
 3 1 -18 24.3097 203.169 3
 3 1 -18 -121.287 312.476 4
 -3 -1 -18 -162.137 302.439 4
 -1 3 -18 -235.927 291.186 4
 -3 -1 -18 316.266 236.574 3
 1 -3 -18 156.737 259.636 4
 1 -3 -18 -210.93 323.267 3
 3 1 -19 16.5693 344.284 4
 -3 -1 -19 380.385 319.543 3
 3 1 -19 -76.3537 230.997 3
 1 -3 -19 539.361 326.311 4
 -1 3 -19 -43.0145 325.355 4
 -3 -1 -19 350.253 317.217 4
 1 -3 -19 -46.3886 241.883 3
 -3 -1 -20 141.976 304.101 4
 -1 3 -20 204.628 273.127 4
 1 -3 -20 246.994 295.395 4
 -3 -1 -20 -26.4874 297.196 3
 3 1 -20 137.507 290.197 4
 3 1 -20 13.7408 273.605 3
 1 -3 -20 -181.92 302.322 3
 1 -3 -21 522.645 331.524 3
 3 1 -21 1130.57 381.039 3
 1 -3 -21 583.92 323.486 4
 -1 3 -21 1244.82 469.561 4
 -3 -1 -21 545.909 291.415 3
 -3 -1 -21 958.179 395.715 4
 3 1 -21 894.571 396.243 4
 -3 -1 -22 15444 1297.25 4
 -1 3 -22 15655.8 1307.75 4
 1 -3 -22 11895.3 1145.76 3
 3 1 -22 13235.4 1207.04 4
 1 -3 -22 16230.1 1315.4 4
 -1 3 -23 493.007 382.177 4
 1 -3 -23 421.702 367.724 4
 1 -3 -23 -100.395 301.931 3
 -3 -2 0 -155.329 143.526 1
 2 -3 0 23.444 112.056 5
 -3 -2 0 -4.19417 101.181 2
 2 -3 0 -13.3292 107.626 2
 2 -3 0 40.9542 87.3751 3
 2 -3 1 640.422 155.175 5
 -3 -2 1 540.133 141.198 1
 2 -3 -1 759.697 155.437 5
 -3 -2 -1 594.801 162.246 1
 -3 -2 -1 644.222 126.461 2
 2 -3 -1 565.809 125.521 3
 2 -3 1 341.623 113.637 2
 -3 -2 -1 660.876 155.624 4
 -3 -2 1 439.502 129.966 2
 -3 -2 2 316429 2438.39 1
 -2 3 -2 326765 1510.67 4
 2 -3 2 309714 2191.03 2
 2 -3 -2 326444 1490.95 4
 2 -3 -2 312110 2341.04 3
 2 -3 2 312868 2390.78 5
 -3 -2 -2 316431 2481.22 4
 2 -3 -2 318078 2382.29 5
 -3 -2 -2 320739 1982.52 2
 -3 -2 -2 306133 2409.96 1
 2 -3 -3 45599.4 977.796 3
 -2 3 -3 46337 717.144 4
 -3 -2 -3 46029.5 715.611 2
 2 -3 3 50247.5 877.678 2
 2 -3 -3 48338.7 725.799 4
 2 -3 -3 47340.8 966.219 5
 -3 -2 -3 47745.4 962.692 1
 -3 -2 -3 47090.7 1007.89 4
 -3 -2 3 47773.4 978.511 1
 2 -3 3 46658 986.079 5
 -3 -2 4 3416.48 287.92 1
 -3 -2 -4 3306.11 278.822 1
 -3 -2 -4 3279.29 179.922 2
 3 2 -4 3094.67 241.026 3
 2 -3 -4 3506.84 306.236 3
 2 -3 4 3152.3 233.395 2
 2 -3 -4 3462.91 297.815 5
 -3 -2 -4 3079.7 296.667 4
 -2 3 -4 3253.42 232.444 4
 2 -3 -4 2887.89 223.121 4
 2 -3 -5 69067.4 1298.52 5
 2 -3 5 69415.8 1055.33 2
 2 -3 -5 65833.9 1114.57 4
 -3 -2 -5 67037.3 1328.12 4
 -3 -2 5 71348.9 1246.48 1
 -3 -2 -5 69184.1 1377.6 3
 2 -3 -5 65785.6 1348.91 3
 -3 -2 -5 71019.9 748.15 2
 3 2 -5 71141.8 1132.28 3
 -2 3 -5 66935.7 1109.17 4
 -3 -2 -5 70375.2 1215.3 1
 2 -3 -6 63504.7 1384.38 3
 2 -3 -6 62267.4 1193.08 4
 2 -3 -6 65200.8 1343.04 5
 -3 -2 -6 64239.2 1363.13 4
 -2 3 -6 65354.9 1199.57 4
 -3 -2 -6 63886 671.888 2
 2 -3 6 65628.9 1038.1 2
 -3 -2 -6 63076.2 1398.82 3
 -3 -2 -6 63555 1203.68 1
 3 2 -6 65333.6 1159.72 3
 2 -3 -7 85526 1701.65 3
 2 -3 -7 87404.5 1634.37 5
 2 -3 7 88350.3 1235.75 2
 -3 -2 -7 86331.4 1452.03 1
 2 -3 -7 86958.7 1508.68 4
 -3 -2 -7 86540.7 1724.41 3
 3 2 -7 88567.3 1437.94 3
 -3 -2 -7 89526.5 1684.64 4
 -2 3 -7 91050.2 1528.38 4
 -3 -2 -8 37572.1 1160.02 4
 -3 -2 -8 34708.3 952.436 1
 2 -3 -8 36575.2 1052.24 4
 2 -3 -8 35528.8 1169.91 3
 2 -3 8 36904.2 825.587 2
 3 2 -8 36342 985.918 3
 -3 -2 -8 36353.9 1182.33 3
 -2 3 -8 38448.5 1074.35 4
 3 2 -9 164.175 133.067 3
 -2 3 -9 50.3633 156.313 4
 -3 -2 -9 8.65777 211.142 4
 2 -3 9 234.659 102.248 2
 -3 -2 -9 174.84 219.983 3
 2 -3 -9 281.632 206.085 3
 2 -3 -9 -125.257 164.845 4
 -3 -2 -9 167.183 130.737 1
 -2 3 -10 21735.2 931.068 4
 -3 -2 -10 23089.3 1005.4 4
 -3 -2 -10 22805.9 1020.06 3
 -3 -2 -10 21634.7 808.912 1
 3 2 -10 22834.2 877.047 3
 2 -3 -10 23339.8 1043.8 3
 2 -3 10 23107.9 693.978 2
 2 -3 -10 24076.2 962.606 4
 2 -3 -11 -27.3399 195.447 4
 2 -3 -11 124.156 194.648 3
 -3 -2 -11 157.514 219.363 4
 -2 3 -11 165.478 193.085 4
 -3 -2 -11 34.8427 208.61 3
 3 2 -11 153.979 154.373 3
 2 -3 11 99.2935 99.6748 2
 -2 3 -11 233.755 142.334 3
 -3 -2 -11 65.9443 113.096 1
 2 -3 -12 19544.8 973.104 4
 -2 3 -12 21516.7 899.823 3
 -3 -2 -12 19717.4 817.223 1
 -3 -2 -12 20986.9 1077.07 3
 -2 3 -12 20640.9 988.552 4
 -3 -2 -12 17522 969.157 4
 3 2 -12 19758.3 894.867 3
 2 -3 -12 18698.8 1027.76 3
 2 -3 12 20188.5 687.737 2
 2 -3 -13 9889.99 782.319 3
 3 2 -13 11208.7 728.582 3
 2 -3 -13 10531.3 758.537 4
 -3 -2 -13 10667.7 779.731 4
 -3 -2 -13 10700.4 626.918 1
 -2 3 -13 10496.2 673.704 3
 -3 -2 -13 10296.9 790.132 3
 -2 3 -13 11160.6 788.217 4
 -3 -2 -14 443.831 271.492 4
 3 2 -14 107.171 168.678 3
 3 2 -14 638.163 281.74 4
 2 -3 -14 -338.144 294.74 4
 -2 3 -14 635.156 267.974 4
 -3 -2 -14 397.426 171.28 1
 -3 -2 -14 540.531 296.844 3
 -2 3 -14 85.1954 168.53 3
 -3 -2 14 582.082 222.055 2
 2 -3 -14 198.683 254.399 3
 3 2 -15 6469.36 709.001 4
 2 -3 -15 6649.46 675.596 4
 -2 3 -15 7144.2 611.681 3
 -3 -2 -15 6640.65 524.409 1
 2 -3 -15 7085.11 730.901 3
 -3 -2 -15 6476.37 689.359 4
 -2 3 -15 6937.68 693.92 4
 -3 -2 -15 6365.72 677.677 3
 -3 -2 15 5822.2 553.232 2
 3 2 -15 6421.13 606.416 3
 3 2 -16 17195.5 1119.91 4
 -2 3 -16 17794.4 989.587 3
 2 -3 -16 15859.9 1097.88 3
 3 2 -16 17438.6 1015.7 3
 -3 -2 -16 16980.6 1134.91 3
 -2 3 -16 16270 1063.96 4
 2 -3 -16 16863.4 1079.45 4
 -3 -2 -16 16642.9 1097.72 4
 -3 -2 16 16665.1 959.722 2
 -3 -2 -17 18065.8 1192.98 4
 3 2 -17 17530.8 1061.19 3
 -3 -2 17 18074 1013.42 2
 2 -3 -17 18148.7 1161.09 4
 -2 3 -17 18614.6 1057.34 3
 3 2 -17 18448 1221.48 4
 2 -3 -17 19427.9 1248.91 3
 -3 -2 -17 18949 1238.35 3
 -2 3 -17 16911.9 1130.22 4
 3 2 -18 -301.463 321.138 3
 2 -3 -18 267.91 255.813 4
 2 -3 -18 510.093 345.466 3
 -3 -2 -18 435.612 333.925 3
 3 2 -18 -12.0162 289.268 4
 -2 3 -18 810.865 342.603 4
 -3 -2 -18 332.244 306.599 4
 3 2 -19 4100.25 565.062 3
 2 -3 -19 3808.59 606.644 3
 2 -3 -19 4511.19 638.16 4
 -3 -2 -19 4986.95 682.958 3
 -2 3 -19 4170.03 616.061 4
 -3 -2 -19 4598.32 683.062 4
 3 2 -19 4519.06 682.55 4
 -3 -2 -20 16455.3 1260.98 3
 -3 -2 -20 16733.2 1273.14 4
 3 2 -20 14739.6 1202.62 4
 2 -3 -20 18675.2 1364.16 3
 2 -3 -20 14300 1153.58 4
 -2 3 -20 14363.7 1168.84 4
 2 -3 -21 461.202 348.785 4
 -2 3 -21 -199.847 285.934 4
 -3 -2 -21 658.955 376.229 4
 3 2 -21 337.071 375.379 4
 -3 -2 -21 58.8326 294.941 3
 2 -3 -21 -160.497 336.386 3
 2 -3 -22 941.513 376.281 3
 -3 -2 -22 1458.8 497.394 4
 2 -3 -22 1794.33 464.493 4
 -2 3 -22 1925.93 489.244 4
 -3 -2 -22 1724.6 538.18 3
 3 2 -22 363.121 291.696 4
 2 -3 -23 412.708 409.543 4
 -3 -2 -23 646.899 359.439 3
 2 -3 -23 527.44 293.97 3
 -2 3 -23 512.842 290.931 4
 -3 -3 0 220142 2073.79 2
 -3 -3 0 214113 2157.02 1
 3 -3 0 219749 2013.45 5
 -3 -3 0 229643 1238.38 5
 -3 -3 1 16389.2 615.08 1
 -3 -3 1 14922.5 574.152 2
 -3 -3 -1 14846.3 568.157 1
 3 -3 1 15485.3 552.74 5
 -3 -3 -1 14879.4 584.1 4
 -3 -3 -1 16305.5 363.345 5
 -3 -3 1 15611.2 335.873 5
 -3 -3 -1 14389.7 521.577 2
 3 -3 -1 15435.8 548.313 5
 3 -3 -1 15391 550.551 3
 3 -3 2 -8.42664 110.904 2
 -3 -3 2 -111.883 143.924 2
 -3 -3 -2 136.237 118.815 1
 3 -3 -2 34.5618 46.0927 4
 -3 -3 -2 3.72701 105.083 2
 3 -3 2 -44.1224 119.022 5
 -3 -3 2 62.072 52.1595 5
 -3 3 -2 36.7568 55.5572 4
 -3 -3 2 372.044 159.749 1
 3 -3 -2 -96.5829 133.474 5
 -3 -3 -2 115.169 139.829 4
 -3 -3 -2 20.5916 61.0325 5
 3 -3 -2 111.72 127.847 3
 -3 -3 -3 59183.3 1120.13 1
 3 -3 -3 59557.5 1126.78 5
 3 -3 3 58442.9 1143.12 5
 -3 -3 -3 58406.6 945.383 2
 -3 -3 3 58103.9 1196.59 2
 -3 -3 3 60440.2 1198.21 1
 -3 3 -3 61025.6 809.329 4
 3 -3 3 59376.8 963.891 2
 3 -3 -3 58868.4 795.303 4
 -3 -3 -3 57745.9 1190.59 4
 3 -3 -3 56393.8 1173.75 3
 -3 -3 -4 188002 2030.81 1
 -3 -3 -4 178211 2189.64 4
 3 -3 4 187799 1710.16 2
 3 -3 -4 190215 2230.07 3
 -3 -3 -4 189862 1640.49 2
 -3 -3 4 189923 2184.28 1
 -3 -3 4 182896 2196.37 2
 -3 3 4 193965 1180.69 1
 -3 -3 -4 194814 2261.76 3
 3 -3 -4 183070 1664.18 4
 3 -3 4 195364 2173.04 5
 -3 3 -4 194171 1669.6 4
 3 -3 -4 190020 2090.82 5
 3 -3 5 24278.2 620.155 2
 -3 -3 5 25650.9 823.291 1
 -3 -3 -5 25041 856.04 4
 3 -3 -5 25536.6 808.149 5
 3 -3 -5 26392.1 692.281 4
 3 -3 -5 25242.1 856.072 3
 3 3 -5 25984.2 657.119 3
 -3 -3 5 25526.2 859.942 2
 -3 -3 -5 25899.3 587.775 2
 -3 3 -5 24862.5 683.437 4
 -3 -3 -5 25128.5 867.421 3
 -3 -3 -5 23943.1 744.846 1
 -3 3 -6 94946.9 1447.95 4
 3 -3 -6 90932.9 1413.76 4
 -3 -3 -6 89889.8 1073.1 2
 -3 -3 -6 91828.5 1706.25 4
 -3 -3 -6 92006 1470.17 1
 -3 -3 -6 90664.2 1740.72 3
 3 -3 6 91477.5 1177.1 2
 -3 -3 6 92627.9 1680.78 2
 3 -3 -6 91885.8 1602.97 5
 3 -3 -6 88766.8 1701.84 3
 3 -3 -7 30462.7 896.257 4
 -3 3 -7 30695.9 888.955 4
 3 -3 -7 31600.1 1005.73 5
 3 3 -7 29662 798.67 3
 -3 -3 -7 30085.8 1055.45 3
 -3 -3 -7 31570.9 1056.5 4
 3 -3 -7 31287.9 1066.14 3
 3 -3 7 29899 685.523 2
 -3 -3 7 33070.1 1033.31 2
 -3 -3 -7 31848.9 883.284 1
 3 -3 -8 14238.3 764.804 3
 -3 -3 8 13527.4 699.767 2
 -3 -3 -8 15167.4 793.831 3
 -3 3 -8 15197.2 679.255 4
 -3 -3 -8 14658.2 760.746 4
 3 3 -8 13546.8 579.113 3
 3 -3 8 14365.8 479.664 2
 -3 -3 -8 13524.3 599.47 1
 3 -3 -8 14130.7 657.998 4
 3 -3 -9 8731.97 565.345 4
 3 -3 9 8691.69 385.879 2
 -3 -3 -9 8577.85 647.134 3
 3 3 -9 8410.72 485.115 3
 -3 -3 -9 8763.01 496.399 1
 3 -3 -9 7585.37 599.072 3
 -3 -3 9 8902.14 584.962 2
 -3 -3 -9 8391.43 606.013 4
 -3 3 -9 7655.91 519.365 4
 3 -3 -10 44629.8 1314.24 4
 -3 3 -10 46541.5 1347.58 4
 3 3 -10 45770.2 1180.8 3
 -3 -3 10 45176 1347.86 2
 -3 -3 -10 45844.1 1156.54 1
 3 -3 10 46851.7 890.027 2
 3 -3 -10 47097 1501.57 3
 -3 -3 -10 45775.1 1435.51 4
 -3 -3 -10 44733 1479.36 3
 -3 -3 11 2123.39 335.792 2
 -3 -3 -11 2118.46 277.766 1
 3 -3 -11 1896.68 339.889 4
 -3 -3 -11 1940.07 361.873 4
 3 -3 -11 1756.93 368.275 3
 3 -3 11 1985.47 202.149 2
 -3 -3 -11 1693.61 354.399 3
 -3 3 -11 2011.74 338.794 4
 3 3 -11 1953.91 268.811 3
 3 -3 -12 4882 559.081 3
 3 -3 -12 6117.34 558.907 4
 -3 -3 12 5409.58 513.452 2
 -3 -3 -12 5422.66 563.236 4
 -3 -3 -12 5511.59 442.562 1
 -3 -3 -12 5187.9 568.487 3
 -3 3 -12 4557.29 482.911 4
 3 3 -12 6226.03 504.993 3
 -3 3 -13 452.074 249.132 4
 3 3 -13 253.994 166.99 3
 -3 -3 -13 -20.9439 239.911 3
 -3 -3 13 266.292 201.57 2
 -3 -3 -13 432.465 180.849 1
 3 -3 -13 445.147 194.653 4
 -3 -3 -13 106.433 219.598 4
 3 -3 -13 142.212 248.001 3
 -3 -3 -14 36184.1 1147.03 1
 -3 3 -14 37588.2 1481.3 4
 -3 -3 14 38460.2 1393.7 2
 3 -3 -14 34906.3 1424.28 4
 -3 -3 -14 34620.6 1518.68 3
 3 -3 -14 37825.7 1562.84 3
 3 3 -14 37026.9 1310.81 3
 -3 -3 -14 34119.6 1472.3 4
 -3 -3 15 830.399 263.61 2
 -3 -3 -15 470.533 271.43 4
 3 -3 -15 325.176 238.484 4
 3 -3 -15 188.468 227.601 3
 -3 3 -15 444.303 269.655 4
 3 3 -15 235.025 179.93 3
 3 3 -15 147.113 246.2 4
 -3 -3 -15 478.122 314.99 3
 3 -3 -16 11039.2 953.264 3
 3 3 -16 10854.9 924.781 4
 -3 -3 -16 10311.4 920.691 3
 -3 -3 -16 10388.8 896.273 4
 -3 -3 16 10971 793.376 2
 3 3 -16 9799.33 750.106 3
 3 -3 -16 10614.2 866.167 4
 -3 3 -16 10086.5 848.214 4
 3 -3 -17 250.294 278.123 3
 -3 -3 -17 713.059 312.979 4
 3 3 -17 -234.328 339.382 4
 -3 -3 17 343.407 228.337 2
 -3 3 -17 280.412 279.933 4
 3 3 -17 523.576 233.849 3
 -3 -3 -17 335.09 290.557 3
 3 -3 -17 327.633 221.967 4
 -3 -3 -18 494.582 317.934 4
 3 -3 -18 1462.02 425.405 3
 -3 3 -18 1121.09 354.848 4
 3 3 -18 375.414 288.818 4
 -3 -3 -18 516.16 309.089 3
 3 -3 -18 820.059 351.239 4
 -3 -3 -19 2387.67 508.801 4
 3 -3 -19 2055.67 522.43 3
 -3 3 -19 2323.85 497.443 4
 3 -3 -19 2268.57 456.143 4
 3 3 -19 1883.78 471.668 4
 -3 -3 -19 1719.53 473.781 3
 -3 -3 -20 197.133 335.059 4
 3 -3 -20 -19.2814 292.58 3
 3 -3 -20 21.9807 296.686 4
 -3 3 -20 -286.206 373.128 4
 -3 -3 -20 -313.636 338.766 3
 3 3 -20 873.578 450.912 4
 3 -3 -21 -456.518 380.353 4
 -3 -3 -21 410.443 399.652 4
 3 3 -21 15.0138 337.995 4
 -3 3 -21 275.533 259.8 4
 3 -3 -21 348.784 277.026 3
 -3 -3 -21 353.856 367.575 3
 -3 -3 -22 9186.26 1042.29 3
 -3 -3 -22 8826.49 992.668 4
 3 3 -22 10113.8 1073.78 4
 3 -3 -22 10095.6 1060.66 3
 -3 3 -22 9785.08 1020.38 4
 3 -3 -22 7269.3 884.114 4
 3 -3 -23 405.643 323.873 3
 -3 -3 -23 140.754 272.422 3
 -3 -4 0 64.5476 154.814 1
 -3 -4 0 52.1442 144.05 2
 4 -3 0 55.2132 124.523 5
 -3 -4 0 54.8877 61.3992 5
 -3 -4 1 33305.3 943.279 1
 4 -3 -1 33812.8 836.191 5
 -4 3 -1 33385.5 474.256 4
 -3 -4 -1 33411.9 926.748 4
 -3 -4 -1 33712.2 877.328 2
 -3 -4 1 34232.9 930.619 2
 -3 -4 1 34791.9 631.94 5
 -3 -4 -1 32963.6 916.468 1
 -3 -4 -1 35079.1 652.281 5
 4 -3 1 32256.9 830.231 5
 -3 -4 2 182538 2199.66 2
 4 -3 -2 177444 2138.76 3
 4 -3 2 185378 2022.42 5
 -3 -4 -2 178595 2099.31 1
 -3 -4 2 181517 1512.43 5
 4 -3 -2 187136 1992.94 5
 -4 3 -2 178454 1281.74 4
 -3 -4 2 179396 2218.25 1
 -3 -4 -2 177762 2169.07 4
 -3 -4 -2 181068 1973.8 2
 -3 -4 -2 181840 1594.19 5
 -3 -4 -3 20755.4 671.604 2
 -3 -4 3 21888.6 571.339 5
 4 -3 -3 22567.4 724.836 5
 -3 -4 3 20667 776.797 2
 4 -3 3 22650.7 750.463 5
 -3 -4 3 22048.1 796.972 1
 4 -3 -3 23264.7 798.042 3
 -3 -4 -3 22648.3 753.9 1
 -3 -4 -3 21950 790.114 4
 -4 3 -3 22939.1 540.665 4
 -3 -4 -3 22578.5 614.614 5
 -3 -4 -4 646.534 178.149 3
 -3 -4 4 995.491 224.654 2
 -3 -4 4 919.57 215.622 1
 4 -3 4 639.819 171.456 5
 4 -3 -4 885.585 207.992 3
 -3 -4 -4 1200.06 179.31 2
 -4 3 -4 837.258 135.944 4
 -3 -4 -4 648.546 170.199 1
 -3 -4 -4 1089.7 216.922 4
 4 -3 -4 881.631 180.87 5
 -4 3 4 1117.27 130.363 1
 -3 -4 -5 44198.7 1049.77 1
 4 -3 -5 44015.8 1202.78 3
 -4 3 -5 44827.4 925.111 4
 -3 -4 -5 44995 913.497 2
 -3 -4 -5 45872.9 1215.62 3
 4 -3 5 44419.7 839.936 2
 -3 -4 -5 44691.2 1193.78 4
 -4 3 5 45249 661 1
 4 -3 5 44603.2 1141 5
 -3 -4 5 43990.9 1186.65 2
 4 -3 -5 46167 1119.43 5
 3 4 -5 45177.2 811.791 3
 4 -3 -6 95220.2 1839.9 3
 -4 3 6 97525.7 839.417 1
 -3 -4 6 97646.8 1810.99 2
 -3 -4 -6 99726.4 1343.42 2
 4 -3 -6 97683.5 1485.45 4
 3 4 -6 99276.8 1273.08 3
 4 -3 6 97524.4 1223.53 2
 -3 -4 -6 95866.6 1565.86 1
 4 -3 -6 98674 1707.29 5
 -3 -4 -6 96582.6 1857.88 3
 -3 -4 -6 101553 1878.5 4
 -4 3 -6 99579.3 1499.92 4
 4 -3 -7 24632.3 814.97 4
 4 -3 -7 26095.8 929.555 5
 -3 -4 -7 25786.2 1004.58 4
 -3 -4 -7 25866.6 830.173 1
 4 -3 7 24718.3 608.505 2
 4 -3 -7 25535.8 998.044 3
 3 4 -7 25014.9 684.382 3
 -3 -4 -7 25562 681.811 2
 -3 -4 7 24769.5 944.669 2
 -4 3 -7 25958.8 832.064 4
 -3 -4 -7 25561.1 1004.68 3
 -3 -4 -8 16909.4 843.66 4
 4 -3 -8 17043.3 723.971 4
 -3 -4 -8 17050.4 681.371 1
 -3 -4 -8 17165.7 863.827 3
 3 4 -8 18203.7 630.57 3
 -3 -4 8 17654.2 831.619 2
 4 -3 8 17401.1 505.67 2
 4 -3 -8 17641.2 874.084 3
 -4 3 -8 15752.5 699.632 4
 4 -3 9 1057.43 129.494 2
 4 -3 -9 789.882 226.683 4
 -3 -4 -9 619.658 249.608 3
 -3 -4 -9 1192.31 198.806 1
 3 4 -9 1051.85 177.202 3
 -4 3 -9 703.084 212.488 4
 -3 -4 -9 690.43 246.59 4
 -3 -4 9 776.357 214.815 2
 4 -3 -9 689.989 238.134 3
 -3 -4 10 4946.36 479.937 2
 -4 3 -10 4298.41 430.934 4
 -3 -4 -10 5265.03 533.41 4
 4 -3 -10 5567.55 490.913 4
 -3 -4 -10 5377.87 411.332 1
 -3 -4 -10 5455.49 554.802 3
 3 4 -10 4901.43 382.131 3
 4 -3 10 5156.83 272.591 2
 4 -3 -10 5346.9 553.7 3
 -4 3 -11 4246.91 459.957 4
 4 -3 -11 5527.74 585.731 3
 -3 -4 -11 5700.3 428.341 1
 4 -3 -11 4421.68 467.173 4
 -3 -4 -11 4665.42 504.387 4
 3 4 -11 5556.33 429.524 3
 -3 -4 -11 4668.18 538.641 3
 -3 -4 11 5132.83 510.27 2
 -4 3 -12 51843.9 1567.03 4
 -3 -4 12 54387 1593.02 2
 -3 -4 -12 54300 1723.82 4
 4 -3 -12 52122 1577.55 4
 3 4 -12 56106.3 1396.01 3
 4 -3 -12 50500.5 1723.76 3
 -3 -4 -12 52334.1 1773.24 3
 -3 -4 -12 50606 1281.44 1
 -3 -4 -13 2118.95 425.429 4
 3 4 -13 2416.09 323.388 3
 4 -3 -13 2688.41 417.997 4
 -3 -4 -13 2453.02 451.997 3
 -3 -4 13 2122.54 362.399 2
 -3 -4 -13 1934.23 273.06 1
 -4 3 -13 2164.11 391.497 4
 4 -3 -13 1989.16 405.628 3
 -4 3 -14 795.437 304.449 4
 -3 -4 -14 429.823 292.843 4
 -3 -4 14 1037.44 276.904 2
 4 -3 -14 1201.03 367.005 3
 -3 -4 -14 471.268 252.658 3
 3 4 -14 613.646 184.196 3
 4 -3 -14 973.939 310.272 4
 -4 3 -15 5743.23 624.62 4
 -3 -4 -15 5639.69 683.955 3
 4 -3 -15 4124.97 559.365 3
 -3 -4 15 5753.81 579.247 2
 4 -3 -15 4197.43 540.466 4
 -3 -4 -15 4726.34 595.659 4
 4 -3 -16 9689.62 834.502 4
 -3 -4 16 10503.6 798.252 2
 3 4 -16 9248.99 859.298 4
 -3 -4 -16 9356.05 891.633 3
 4 -3 -16 9097.62 868.32 3
 -3 -4 -16 10429.6 914.878 4
 -4 3 -16 9569.31 832.508 4
 4 -3 -17 2505.87 504.63 4
 -3 -4 -17 2277.37 479.233 3
 3 4 -17 2779.23 522.968 4
 -3 -4 17 3465.48 484.162 2
 4 -3 -17 3072.04 542.576 3
 -3 -4 -17 4259.37 656.478 4
 -4 3 -17 2697.65 510.957 4
 4 -3 -18 1104.8 348.472 4
 -4 3 -18 1071.73 392.488 4
 4 -3 -18 823.627 368.621 3
 -3 -4 -18 1190.36 428.115 3
 -3 -4 -18 1066.57 417.398 4
 3 4 -18 1651.48 411.015 4
 -4 3 -19 2133.02 493.737 4
 4 -3 -19 3243.27 585.2 4
 -3 -4 -19 2223.7 525.725 4
 3 4 -19 1906.46 480.149 4
 4 -3 -19 2543.5 538.939 3
 -3 -4 -19 3213.27 578.757 3
 -4 3 -20 12662.6 1101.17 4
 4 -3 -20 13363.9 1123.72 4
 -3 -4 -20 12084.4 1113.4 4
 3 4 -20 14346.6 1205.37 4
 -3 -4 -20 12314.8 1144.99 3
 4 -3 -20 13923.2 1202.66 3
 4 -3 -21 1795.32 495.462 4
 -3 -4 -21 1803.52 506.147 3
 3 4 -21 1498.73 476.695 4
 -4 3 -21 1079.84 423.119 4
 -3 -4 -21 1814.08 493.703 4
 4 -3 -21 1693.41 506.829 3
 -4 3 -22 -146.523 363.599 4
 3 4 -22 -102.261 334.086 4
 4 -3 -22 586.021 331.809 4
 -3 -4 -22 120.896 333.396 4
 4 -3 -22 -2.45844 326.059 3
 -3 -4 -22 310.325 322.597 3
 -2 -4 0 205891 1641 5
 -2 -4 0 202899 2114.57 2
 -2 -4 0 201929 2129.87 1
 4 -2 0 206078 1831.9 5
 -2 -4 -1 23439.4 574.699 5
 -2 -4 -1 21841.9 690.964 1
 -2 -4 -1 20787.8 672.829 2
 -2 -4 1 22957.1 558.747 5
 4 -2 1 22529.7 619.489 5
 -2 -4 1 21075.9 708.912 2
 -4 2 -1 23378.4 483.329 4
 4 -2 -1 21851.2 606.765 5
 -2 -4 1 22103.3 721.538 1
 -2 -4 -1 22794.6 699.654 4
 -2 -4 2 26005.8 795.909 2
 -2 -4 2 25361.6 796.352 1
 -2 -4 -2 23940.8 695.882 3
 -4 2 2 25387.5 618.461 1
 -2 -4 -2 24314.4 706.834 2
 -2 -4 -2 25366.7 755.405 4
 -2 -4 2 25385.1 616.937 5
 4 -2 2 24643.3 675.929 5
 -4 2 -2 25323 547.75 4
 -2 -4 -2 24416.8 729.789 1
 4 -2 -2 25192 659.507 5
 -2 -4 -2 24351.5 619.311 5
 -2 -4 -3 5420.63 343.332 1
 -2 -4 3 5053.25 381.736 2
 -2 -4 -3 4820.1 357.466 3
 -4 2 3 5119.45 272.353 1
 4 -2 -3 5135.88 378.757 3
 4 -2 -3 5331.34 329.88 5
 -2 -4 -3 4705.09 359.606 4
 -2 -4 -3 5157.02 318.98 5
 -2 -4 3 5265.72 306.952 5
 -2 -4 -3 5007.67 326.312 2
 4 -2 3 5317.53 343.714 5
 -4 2 -3 5022.83 285.652 4
 -2 -4 -4 2014.86 261.621 3
 -2 -4 -4 1970.65 244.344 4
 -2 -4 -4 2031.04 225.946 5
 4 -2 -4 2047.76 228.299 5
 4 -2 -4 2272.15 289.933 3
 2 4 -4 2084.74 139.043 3
 -4 2 -4 1839.53 202.141 4
 -2 -4 4 1879.39 268.717 2
 -4 2 4 2060.4 169.223 1
 -2 -4 -4 1979.26 219.888 1
 -2 -4 -4 1951.32 209.281 2
 -4 2 5 88060.3 971.921 1
 2 4 -5 85387 926.832 3
 -2 -4 -5 83467.1 1402.69 5
 -4 2 -5 85630.5 1324.92 4
 -2 -4 -5 82755.9 1293.84 1
 -2 -4 5 84278.3 1562.07 2
 -2 -4 -5 85698.5 1270.44 2
 4 -2 -5 85866.9 1416.09 5
 -2 -4 -5 84973 1558 4
 -2 -4 -5 83315.5 1571.76 3
 4 -2 -5 85755.3 1610.31 3
 -4 2 -6 7109.78 422.902 4
 4 -2 -6 6605.16 476.388 3
 -2 -4 -6 7147.27 374.17 2
 4 -2 -6 7506.29 460.982 5
 -2 -4 6 7273.62 484.185 2
 -2 -4 -6 6748.33 380.937 1
 -2 -4 -6 6362.09 467.62 4
 -2 -4 -6 6913.63 499.614 3
 -4 2 6 7263.17 270.558 1
 2 4 -6 6393.49 294.51 3
 -4 2 7 18902.8 413.756 1
 -2 -4 -7 18955.4 812.652 4
 -2 -4 -7 18428.3 839.621 3
 2 4 -7 19467.7 551.12 3
 4 -2 -7 18818.1 830.882 3
 -2 -4 7 19700.1 806.936 2
 -4 2 -7 18595.5 717.501 4
 -2 -4 -7 17713.2 618.083 1
 -4 2 -8 111124 1850.46 4
 -2 -4 -8 107562 2088.02 3
 -2 -4 8 110209 1948.23 2
 2 4 -8 111475 1435.27 3
 4 -2 -8 111358 2093.61 3
 -2 -4 -8 99921 1490.91 1
 -2 -4 -8 108097 2001.22 4
 4 -2 9 27761.6 462.364 2
 4 -2 -9 27566.4 998.433 4
 -2 -4 9 28278.3 1024.15 2
 -2 -4 -9 29355.5 819.803 1
 -2 -4 -9 29226.2 1089.32 4
 4 -2 -9 28374.1 1109.04 3
 -4 2 -9 29018.3 1018.48 4
 -2 -4 -9 27879.3 1123.92 3
 2 4 -9 28466.5 799.081 3
 -2 -4 -10 104233 2149.58 4
 -2 -4 -10 105133 1581.44 1
 -2 -4 -10 105965 2281.73 3
 -4 2 -10 104253 2010.33 4
 -2 -4 10 104249 2004.46 2
 4 -2 -10 104788 2202.96 3
 4 -2 -10 102641 2016.36 4
 2 4 -10 106446 1635.6 3
 2 4 -11 18680.7 738.957 3
 -2 -4 11 18358.1 869.713 2
 -2 -4 -11 18679.9 686.768 1
 -4 2 -11 19051 920.877 4
 4 -2 -11 18970.3 930.45 4
 4 -2 -11 17908.3 962.805 3
 -2 -4 -11 18646.2 977.387 4
 -2 -4 -11 19024.2 1031.77 3
 -2 -4 -12 5716.74 582.58 4
 -4 2 -12 5699.35 548.947 4
 -2 -4 12 5742 513.664 2
 2 4 -12 5808.7 453.364 3
 4 -2 -12 5457.23 537.218 4
 -2 -4 -12 5644.11 391.27 1
 4 -2 -12 4699.65 525.017 3
 -2 -4 -12 5345.06 596.325 3
 -4 2 -13 5656.9 575.134 4
 -2 -4 -13 5693.56 605.096 4
 2 4 -13 5588.92 466.261 3
 -2 -4 -13 6167.91 411.099 1
 -2 -4 13 5209.83 503.593 2
 4 -2 -13 6276.68 608.219 4
 4 -2 -13 5510.41 598.774 3
 -2 -4 -13 5085.37 605.528 3
 4 -2 -14 9784.47 774.301 4
 2 4 -14 9625.72 805.044 4
 -4 2 -14 10565.3 795.286 4
 -2 -4 -14 10310.5 811.541 4
 -2 -4 14 9682.98 702.116 2
 2 4 -14 11028.6 686.831 3
 4 -2 -14 10521.3 842.887 3
 -2 -4 -14 9591.33 847.394 3
 -2 -4 -15 5561.91 650.732 4
 2 4 -15 5127.31 495.991 3
 -2 -4 15 4736.75 520.143 2
 -2 -4 -15 3913.52 565.287 3
 -4 2 -15 5276.42 614.545 4
 2 4 -15 4698.16 595.8 4
 4 -2 -15 4926.22 589.568 4
 4 -2 -15 4402.71 583.016 3
 4 -2 -16 4341.42 590.858 3
 -2 -4 16 4771.12 526.962 2
 4 -2 -16 4861.59 620.04 4
 -4 2 -16 4462.77 585.062 4
 -2 -4 -16 5444.83 696.715 3
 2 4 -16 4855.83 630.149 4
 -2 -4 -16 4742.26 618.136 4
 2 4 -17 1011.75 382.184 4
 4 -2 -17 353.583 291.107 3
 -2 -4 -17 692.818 365.272 3
 -4 2 -17 556.274 305.123 4
 -2 -4 -17 816.597 326.123 4
 4 -2 -17 1157.08 359.882 4
 -4 2 -18 19749.8 1264.56 4
 4 -2 -18 22308.7 1365.12 3
 2 4 -18 22361.6 1381.51 4
 -2 -4 -18 20104.1 1305.92 4
 -2 -4 -18 21138.9 1382.86 3
 4 -2 -18 22314 1342.84 4
 4 -2 -19 6626.57 801.14 3
 -2 -4 -19 5819.04 795.815 3
 -4 2 -19 6281.18 762.602 4
 2 4 -19 6819.91 800.314 4
 4 -2 -19 6641.92 781.746 4
 -2 -4 -19 7251.81 839.243 4
 -2 -4 -20 1168.78 399.928 3
 4 -2 -20 1629.34 446.351 3
 2 4 -20 1659.7 464.355 4
 -4 2 -20 2224.64 510.67 4
 -2 -4 -20 1713.2 480.775 4
 4 -2 -20 2240.03 508.977 4
 4 -2 -21 7605.54 933.815 3
 2 4 -21 4768.52 735.153 4
 4 -2 -21 6420.25 825.444 4
 -2 -4 -21 3702.68 675.662 3
 -4 2 -21 5247.86 738.572 4
 -2 -4 -21 5510.11 784.149 4
 2 4 -22 -74.2558 333.284 4
 -2 -4 -22 -34.9026 295.566 3
 -2 -4 -22 -356.54 313.713 4
 4 -2 -22 360.941 240.537 3
 -4 2 -22 -216.916 311.433 4
 4 -2 -22 -59.4128 297.091 4
 4 -2 -23 4084.52 707.567 3
 -1 -4 0 182.46 115.585 5
 4 -1 0 99.7647 77.5696 5
 -4 1 0 238.203 116.73 1
 -1 -4 0 285.325 139.17 1
 -1 -4 0 128.936 73.0234 3
 -1 -4 0 278.097 141.037 2
 -1 -4 1 317140 2605.36 2
 4 -1 1 319707 2000.17 5
 4 -1 -1 329717 1981.07 5
 -1 -4 1 319519 2226.56 5
 -1 -4 -1 314571 2402 1
 -1 -4 -1 314065 2096.2 3
 -1 -4 -1 311072 2502.49 2
 -1 -4 -1 316890 2319.25 4
 -1 -4 -1 311696 2241.64 5
 -4 1 1 322269 2298.18 1
 -4 1 -1 313698 2047.41 4
 -4 1 -2 294083 2088.16 4
 -1 -4 2 295490 2580.3 2
 4 -1 2 303262 2080.23 5
 -1 -4 -2 296505 2239.77 5
 -1 -4 -2 295191 2245.08 1
 -4 1 2 299810 2137.28 1
 4 -1 -2 298455 1992.69 5
 -1 -4 -2 300052 2429.37 2
 -1 -4 2 287697 2195.64 5
 -1 -4 -2 297419 2314.68 4
 -1 -4 -2 290661 2264.25 3
 4 -1 -3 7601.69 344.924 5
 -4 1 -3 7749.82 374.243 4
 -1 -4 -3 6336.73 365.195 2
 -1 -4 -3 7168.81 355.086 1
 -1 -4 -3 6661.1 373.929 5
 -1 -4 -3 7807.7 405.512 4
 -1 -4 3 7091.37 423.11 2
 4 -1 -3 7144.61 435.19 3
 -1 -4 -3 6062.9 382.25 3
 -1 -4 3 7308.85 378.571 5
 -4 1 3 7353.06 335.383 1
 -1 -4 4 15206.9 629.407 2
 -1 -4 -4 15522.6 635.61 3
 -1 -4 -4 16299.5 595.647 5
 -1 -4 -4 15605.3 607.058 4
 -4 1 -4 16363.2 567.915 4
 -1 -4 -4 16216 571.995 2
 4 -1 -4 16778.8 658.352 3
 4 -1 -4 16108.4 542.125 5
 -1 -4 -4 15326.6 502.615 1
 -4 1 4 15958.7 474.335 1
 -1 -4 -5 45198.6 944.478 2
 -1 -4 5 43777.7 1076.37 2
 -1 -4 -5 47360.2 854.675 1
 -1 -4 -5 45527.5 1060.12 5
 4 -1 -5 48725.4 994.767 5
 1 4 -5 47188.4 560.167 3
 -4 1 -5 46649.2 1024.86 4
 -4 1 5 45875.3 794.569 1
 -1 -4 -5 46878.3 1151.14 3
 4 -1 -5 46856.6 1142.88 3
 -1 -4 -5 46825 1087.47 4
 -4 1 6 65084.4 924.46 1
 -4 1 -6 66894.2 1307.36 4
 -1 -4 6 61686.3 1320.78 2
 -1 -4 -6 62850.9 985.009 1
 4 -1 -6 63835.3 1402.82 3
 -1 -4 -6 65512 1351.38 4
 -1 -4 -6 64079.3 1328.24 5
 1 4 -6 65517.3 806.021 3
 -1 -4 -6 62959.8 1426.22 3
 -4 1 -7 20681.7 775.153 4
 -4 1 7 20912.5 529.503 1
 -1 -4 -7 19477.8 779.495 4
 -1 -4 7 21061.7 799.633 2
 4 -1 -7 20194.6 834.763 3
 -1 -4 -7 21099.8 883.115 3
 -1 -4 -7 21217.6 581.541 1
 1 4 -7 20874.3 532.096 3
 -1 -4 8 49531 1243.25 2
 1 4 -8 52404.2 938.906 3
 4 -1 -8 49671.2 1343.03 3
 -1 -4 -8 49427.5 1308.86 4
 -4 1 -8 49848.1 1269.4 4
 -1 -4 -8 48929.6 1404.96 3
 -1 -4 -8 51663.3 915.486 1
 4 -1 -9 254.541 160.704 3
 -1 -4 -9 235.684 200.581 4
 -1 -4 -9 204.324 211.426 3
 -1 -4 9 276.372 166.491 2
 -1 -4 -9 158.497 91.0023 1
 -4 1 -9 105.376 171.142 4
 1 4 -9 92.2921 90.2933 3
 -1 -4 -10 398.759 106.38 1
 1 4 -10 242.53 126.908 3
 -1 -4 -10 -216.186 227.111 3
 -4 1 -10 166.678 163.534 4
 4 -1 -10 173.106 170.62 3
 -1 -4 10 186.825 168.945 2
 -1 -4 -10 138.886 213.922 4
 -1 -4 -11 16051.3 937.193 3
 -1 -4 -11 16883 567.477 1
 1 4 -11 17844.7 709.427 3
 4 -1 -11 17535.5 899.359 4
 -1 -4 -11 17370.5 903.224 4
 4 -1 -11 18067.7 933.849 3
 -4 1 -11 17168.4 892.191 4
 -1 -4 11 16863.1 796.101 2
 -4 1 -12 39023 1397.92 4
 -1 -4 -12 40901.3 1447.27 4
 4 -1 -12 41903.1 1458.15 3
 1 4 -12 41153.5 1146.23 3
 -1 -4 12 44450.5 1318.95 2
 4 -1 -12 39949.7 1415.04 4
 -1 -4 -12 40847.8 1534.36 3
 -1 -4 -12 40977 909.559 1
 1 4 -13 -123.226 141.065 3
 -1 -4 -13 432.998 295.124 3
 -1 -4 -13 204.238 225.637 4
 -1 -4 13 -35.9473 169.348 2
 4 -1 -13 -14.1778 214.859 4
 -4 1 -13 122.616 197.711 4
 4 -1 -13 295.813 261.105 3
 1 4 -13 283.411 268.397 4
 1 4 -14 15117.6 971.948 4
 -1 -4 -14 14513.1 998.272 3
 -1 -4 -14 15112.4 970.002 4
 4 -1 -14 16553.5 1005.54 4
 -4 1 -14 16161.7 990.741 4
 1 4 -14 17682.5 833.323 3
 4 -1 -14 17637.8 1029.76 3
 -1 -4 14 16616.3 862.109 2
 1 4 -15 1590.98 299.061 3
 -4 1 -15 2353.07 440.824 4
 -1 -4 -15 1401.24 361.917 4
 1 4 -15 1345.51 370.403 4
 4 -1 -15 849.918 308.141 3
 -1 -4 15 2322.47 360.254 2
 4 -1 -15 1468.52 383.89 4
 -1 -4 -15 1858.77 427.892 3
 -4 1 -16 17122.2 1114.7 4
 1 4 -16 18067.3 1151.56 4
 4 -1 -16 16316.5 1081.23 4
 -1 -4 -16 16813.8 1114.26 4
 4 -1 -16 18376.5 1133.74 3
 -1 -4 -16 16940.9 1162.76 3
 -4 1 -17 3083.33 527.893 4
 1 4 -17 3650.13 579.135 4
 -1 -4 -17 3500.96 575.138 3
 4 -1 -17 3922.77 606.951 4
 4 -1 -17 3958.27 578.222 3
 -1 -4 -17 4114.93 604.06 4
 -1 -4 -18 7351.9 845.673 3
 4 -1 -18 6387.58 752.75 4
 4 -1 -18 7661.44 804.412 3
 -1 -4 -18 6240.58 749.852 4
 -4 1 -18 6740.11 764.075 4
 1 4 -18 6015.15 753.042 4
 4 -1 -19 4814.43 677.361 3
 -1 -4 -19 3263.4 599.602 4
 -4 1 -19 3907.93 633.213 4
 4 -1 -19 3834.85 630.978 4
 1 4 -19 5164.23 725.895 4
 -1 -4 -19 3945.49 652.194 3
 -1 -4 -20 276.607 307.202 4
 4 -1 -20 72.4317 252.646 3
 1 4 -20 153.974 294.545 4
 -4 1 -20 510.595 306.44 4
 4 -1 -20 195.868 259.102 4
 -1 -4 -20 278.067 272.578 3
 -1 -4 -21 2165.03 538.405 4
 4 -1 -21 1893.01 550.24 4
 1 4 -21 2761.99 548.943 4
 -4 1 -21 2514.42 552.062 4
 4 -1 -21 2192.04 547.933 3
 -1 -4 -21 3820.53 714.731 3
 4 -1 -22 -556.739 420.105 3
 -4 1 -22 -314.703 384.398 4
 -1 -4 -22 -200.811 363.817 3
 1 4 -22 154.221 276.36 4
 -1 -4 -22 385.405 362.719 4
 4 -1 -22 -585.765 427.236 4
 4 -1 -23 1690.34 464.382 3
 -1 -4 -23 2263.22 562.077 3
 0 -4 0 86096.5 1320.17 2
 -4 0 0 86066.4 1252.79 1
 0 -4 0 87000.3 919.036 3
 4 0 0 89540.6 801.365 5
 0 -4 0 85354.9 1207.55 5
 0 -4 -1 63863.9 907.654 4
 0 -4 1 64988.3 627.261 3
 0 -4 1 63650.4 1061.96 5
 -4 0 -1 63016.7 1028.64 4
 0 -4 -1 62809.5 915.604 3
 0 -4 1 62995.2 1138.81 2
 4 0 -1 64136.4 694.329 5
 -4 0 -1 64874.4 1126.84 1
 0 -4 -1 62242.2 1120.25 2
 -4 0 1 61848 1042.73 1
 4 0 1 63915.9 740.173 5
 0 -4 -1 62773 1055.91 5
 -4 0 -2 15294.4 575.417 1
 0 -4 2 15589.2 582.115 2
 0 -4 -2 15606.1 480.13 4
 0 -4 -2 15070 539.984 5
 -4 0 2 15271.3 517.778 1
 4 0 -2 16329.6 388.37 5
 0 -4 2 15489 542.829 5
 -4 0 -2 14800.4 518.056 4
 0 -4 -2 15346.7 555.788 2
 0 -4 -2 14457.4 502.261 3
 0 -4 -3 128264 1617.07 3
 -4 0 3 131772 1467.36 1
 -4 0 -3 127286 1701.48 1
 0 -4 3 134791 1715.46 2
 4 0 -3 135054 1257.66 5
 0 -4 -3 129304 1614.2 5
 0 -4 -3 127920 1472.96 4
 0 -4 -3 128356 1608.54 2
 -4 0 -3 126603 1587.44 4
 0 -4 3 131706 1633.9 5
 0 -4 -3 131668 1300.85 1
 4 0 -4 5863.78 392.025 3
 -4 0 4 6455.81 336.754 1
 0 -4 -4 5860.93 348.434 4
 0 -4 -4 5767.35 399.184 3
 0 -4 -4 5812.23 363.782 2
 0 -4 -4 6054.08 386.966 5
 -4 0 -4 6146.59 393.809 4
 0 -4 4 5532.65 382.206 5
 0 -4 4 6413.23 403.539 2
 0 -4 -4 5890.78 268.358 1
 0 -4 -5 20126.8 473.111 1
 4 0 -5 19448.4 718.024 3
 0 -4 5 18144.9 668.015 2
 -4 0 5 19275.7 584.663 1
 0 -4 -5 19707.7 665.746 4
 -4 0 -5 19446.3 691.633 4
 0 -4 -5 19773.9 720.517 5
 0 -4 -5 18677.7 728.986 3
 4 0 -6 -9.94565 144.725 3
 0 -4 -6 182.844 163.144 3
 0 4 -6 125.869 56.5728 3
 0 -4 6 408.88 161.369 2
 -4 0 6 242.404 115.895 1
 0 -4 -6 151.547 55.785 1
 0 -4 -6 88.6968 140.236 4
 -4 0 -6 -70.5034 163.238 4
 0 -4 -6 258.327 154.356 5
 0 -4 -7 18372.3 820.822 3
 -4 0 -7 18550.8 758.945 4
 -4 0 7 18641.2 580.507 1
 4 0 -7 19125.8 781.958 3
 0 -4 -7 19611.9 794.614 5
 0 -4 -7 18571.1 441.342 1
 0 4 -7 18834.2 495.399 3
 0 -4 -7 18895.6 738.408 4
 0 -4 7 19838.4 730.891 2
 0 4 -8 95424.1 1260.94 3
 4 0 -8 97261.6 1827.22 3
 0 -4 8 96553.9 1645.23 2
 0 -4 -8 97131.2 1946.86 3
 -4 0 -8 96060.3 1794.88 4
 0 -4 -8 95778 1004.29 1
 0 -4 -8 95682.6 1751.7 4
 0 -4 -9 19541.2 465.185 1
 4 0 -9 18500.8 842.233 3
 0 -4 -9 19051.2 932.352 3
 -4 0 -9 19604.7 865.651 4
 0 -4 -9 19928.1 860.136 4
 0 -4 9 19056.3 754.843 2
 0 4 -9 20391.4 647.031 3
 0 -4 -10 63081.9 853.231 1
 0 -4 -10 62780.2 1586.51 4
 4 0 -10 62403.7 1601.93 3
 0 4 -10 61210.5 1215.82 3
 -4 0 -10 60552.1 1582.56 4
 0 -4 -10 65722.4 1792.28 3
 0 -4 10 61193.2 1390.92 2
 0 4 -11 3100.16 403.247 4
 0 -4 -11 3187.9 201.527 1
 0 4 -11 2431.03 284.642 3
 0 -4 -11 2892.31 400.349 4
 0 -4 -11 2911.14 439.489 3
 -4 0 -11 3368.65 435.286 4
 0 -4 11 3276.34 346.694 2
 4 0 -11 2796.99 403.945 3
 0 -4 -12 1534.25 322.488 3
 4 0 -12 1177.75 297.047 3
 -4 0 -12 1666.04 352.519 4
 0 4 -12 1740.08 352.126 4
 0 4 -12 1564.29 235.76 3
 0 -4 -12 2019.42 348.933 4
 0 -4 12 1802.59 276.499 2
 0 -4 -13 5324.29 618.292 3
 -4 0 -13 7184.55 647.158 4
 0 4 -13 7185.23 524.106 3
 4 0 -13 7201.61 618.42 3
 0 -4 13 7075.16 535.939 2
 0 4 -13 6941.47 630.517 4
 4 0 -13 6704.56 635.844 4
 0 -4 -13 6213.14 605.881 4
 0 -4 -14 479.149 312.55 3
 0 4 -14 291.36 242.833 4
 4 0 -14 869.853 302.356 3
 0 -4 -14 216.603 214.693 4
 4 0 -14 393.034 252.349 4
 0 4 -14 643.774 212.349 3
 -4 0 -14 681.789 278.723 4
 0 -4 14 400.272 172.767 2
 0 -4 -15 347.112 331.039 3
 0 4 -15 113.925 263.718 4
 0 4 -15 127.973 149.253 3
 0 -4 15 60.6707 138.287 2
 4 0 -15 142.869 202.764 3
 4 0 -15 296.59 262.424 4
 0 -4 -15 219.82 273.007 4
 -4 0 -15 189.147 215.274 4
 4 0 -16 15700.6 1031.32 3
 0 4 -16 16444.6 1091.98 4
 0 -4 -16 16676.3 1095.48 4
 0 -4 -16 13113.5 1032.48 3
 -4 0 -16 15609 1062.28 4
 4 0 -16 15738.8 1070.35 4
 0 -4 -17 -92.5807 269.035 4
 4 0 -17 141.513 282.961 4
 -4 0 -17 65.632 244.369 4
 4 0 -17 1.5525 203.393 3
 0 -4 -17 -348.598 305.118 3
 0 4 -17 478.467 323.705 4
 0 -4 -18 9945.98 945.626 3
 -4 0 -18 8585.19 854.371 4
 0 -4 -18 10983.9 959.859 4
 4 0 -18 10653.6 953.264 4
 4 0 -18 10285.9 891.784 3
 0 4 -18 11458.9 980.981 4
 0 4 -19 3857.9 628.633 4
 0 -4 -19 1633.33 441.898 3
 -4 0 -19 3209.88 546.947 4
 4 0 -19 3047.26 564.213 4
 0 -4 -19 3524.98 586.688 4
 4 0 -19 3613.78 596.583 3
 4 0 -20 415.262 292.55 3
 -4 0 -20 665.49 278.253 4
 0 4 -20 570.862 324.645 4
 4 0 -20 37.8209 285.238 4
 0 -4 -20 924.015 405.433 4
 4 0 -21 1981.2 470.323 3
 0 4 -21 1399.25 442.392 4
 4 0 -21 2050.41 491.278 4
 0 -4 -21 3216.67 628.227 4
 0 -4 -21 2690.17 583.145 3
 -4 0 -21 1705.07 489.681 4
 0 4 -22 2522.61 569.029 4
 0 -4 -22 1053.77 437.677 3
 0 -4 -22 2971.95 620.175 4
 4 0 -22 3467.3 636.006 4
 -4 0 -22 3080.16 645.003 4
 4 0 -22 2009.87 494.027 3
 0 -4 -23 -22.5045 287.79 3
 1 -4 0 177.258 83.8101 3
 -4 -1 0 -162.215 149.266 1
 1 -4 0 -7.31446 128.761 2
 1 -4 0 51.3246 123.959 5
 -4 -1 1 4560.03 326.298 1
 1 -4 -1 4481.67 311.976 5
 1 -4 1 4921.17 335.289 2
 1 -4 -1 4717.09 271.341 3
 -4 -1 -1 5199.88 349.616 1
 1 -4 1 4791.5 202.85 3
 1 -4 -1 5154.23 217.177 4
 1 -4 1 5018.83 333.359 5
 4 1 1 4858.55 162.15 5
 -4 -1 -1 4995.2 332.726 4
 1 -4 -1 4170.39 310.977 2
 1 -4 -2 164412 1337.34 4
 1 -4 -2 162700 1695.67 3
 -4 -1 -2 159084 1846.72 1
 1 -4 2 157923 1801.46 5
 -4 -1 2 158756 1764.54 1
 1 -4 2 160893 1824.08 2
 1 -4 -2 157270 1794.75 5
 1 -4 -2 161683 1833.56 2
 -4 -1 -2 160975 1812.64 4
 1 -4 2 164355 1020.64 3
 -4 -1 -3 1747.74 225.123 4
 1 -4 3 2176.85 238.035 2
 1 -4 -3 1635.98 213.494 3
 1 -4 -3 2302.95 250.462 5
 1 -4 -3 2368.75 261.658 2
 1 -4 -3 1927.19 176.158 4
 -4 -1 3 1638.26 207.484 1
 1 -4 3 1749.05 236.015 5
 -4 -1 -3 1992.8 239.816 1
 1 -4 4 40481.4 997.724 5
 -4 -1 4 40592.4 907.265 1
 1 -4 4 42737.3 948.73 2
 1 -4 -4 41325.1 1009.22 3
 -4 -1 -4 39188.5 992.967 4
 4 1 -4 40334.6 954.596 3
 1 -4 -4 40321.9 984.243 5
 -4 -1 -4 41044.1 570.637 2
 1 -4 -4 39580.4 818.16 4
 -4 -1 -4 40183.9 991.026 1
 -4 -1 -5 42181.8 1078.21 4
 1 -4 -5 42204.6 924.359 4
 1 -4 -5 42173.2 1083.45 3
 -4 -1 -5 42443.1 1054.26 1
 4 1 -5 43806.9 1029.93 3
 -4 -1 5 43816.2 944.68 1
 -4 -1 -5 42058.1 467.993 2
 1 -4 5 45034 1006.51 2
 1 -4 -5 42885.1 1066.23 5
 -4 -1 -6 39591.7 1089.23 4
 1 -4 -6 39261 1076.24 5
 -4 -1 -6 37106.6 1013.41 1
 1 -4 -6 38129.6 951.402 4
 4 1 -6 39713.6 1025.61 3
 -4 -1 6 41242.7 932.02 1
 1 -4 6 40953.4 972.263 2
 1 -4 -6 39447.6 1120.15 3
 -4 -1 7 93485.7 1442.35 1
 1 -4 -7 87646.4 1776.9 3
 1 -4 7 92762.6 1502.87 2
 4 1 -7 93797.6 1646.94 3
 -4 -1 -7 94098.5 1661.79 1
 1 -4 -7 89419.5 1700.76 5
 -4 -1 -7 92025.6 1726.6 4
 1 -4 -7 92549 1587.76 4
 -1 4 -8 49909.2 1260.42 4
 -4 -1 -8 51374.6 1269.99 1
 1 -4 8 51407.2 1146.51 2
 1 -4 -8 49596.2 1243.7 4
 -4 -1 -8 50809.2 1349.8 4
 1 -4 -8 49280.3 1410.99 3
 4 1 -8 50047 1260.09 3
 1 -4 -9 24401.8 1042.77 3
 -1 4 -9 25793.8 743.789 3
 1 -4 9 24656.5 818.421 2
 4 1 -9 24847.9 938.416 3
 -4 -1 -9 24259.9 987.823 4
 -1 4 -9 25379.5 960.538 4
 1 -4 -9 25594.4 948.52 4
 -4 -1 -9 26241.8 941.454 1
 1 -4 -10 13476.2 732.295 4
 -4 -1 -10 12732.6 765.313 4
 1 -4 10 14306 641.062 2
 -1 4 -10 13909.7 749.942 4
 1 -4 -10 13741.8 824.808 3
 4 1 -10 14771.1 765.2 3
 -1 4 -10 13582.6 587.769 3
 1 -4 11 1315.65 236.791 2
 -4 -1 -11 556.999 252.807 3
 1 -4 -11 620.831 252.812 3
 4 1 -11 838.63 256.138 3
 -4 -1 -11 835.67 272.069 4
 1 -4 -11 894.01 248.402 4
 -1 4 -11 1069.05 284.814 4
 -1 4 -11 1277.98 219.066 3
 1 -4 12 4403.98 385.539 2
 1 -4 -12 4468.64 523.329 3
 -1 4 -12 4617.49 493.873 4
 4 1 -12 5231.21 511.943 3
 -4 -1 -12 4873.68 541.926 4
 -4 -1 -12 4382.75 517.695 3
 -1 4 -12 3617.67 357.558 3
 1 -4 -12 4719.46 512.096 4
 1 -4 -13 4559.9 528.411 4
 -4 -1 -13 4381.78 438.425 1
 -4 -1 -13 4202.16 525.81 3
 1 -4 13 4306.7 385.315 2
 -4 -1 -13 4026.67 530.015 4
 -1 4 -13 4190.98 411.861 3
 4 1 -13 4127.12 481.487 3
 1 -4 -13 4251.51 555.067 3
 -1 4 -13 3791.24 482.897 4
 1 -4 -14 523.094 251.766 4
 1 -4 -14 67.9277 259.895 3
 4 1 -14 226.765 198.262 3
 1 -4 14 473.945 177.79 2
 4 1 -14 154.575 259.617 4
 -4 -1 -14 -67.5952 284.2 4
 -1 4 -14 178.457 162.55 3
 -1 4 -14 -80.0041 250.677 4
 -4 -1 -14 359.492 190.504 1
 -4 -1 -14 26.5704 212.677 3
 1 -4 -15 4686.03 625.532 3
 4 1 -15 4315.27 580.327 4
 -4 -1 -15 3771.11 524.053 3
 -4 -1 -15 4572.92 596.154 4
 -1 4 -15 3997.74 539.092 4
 -4 -1 -15 5055.86 514.979 1
 -1 4 -15 3774.55 428.013 3
 1 -4 -15 3802.61 516.859 4
 4 1 -15 4650.56 547.09 3
 -4 -1 -16 19530 1201.43 4
 -1 4 -16 21921.7 1241.21 4
 4 1 -16 20646.2 1142.45 3
 1 -4 -16 18703.4 1229.03 3
 1 -4 -16 20272.7 1172.13 4
 4 1 -16 19596.7 1202.76 4
 -4 -1 -16 20843.6 1219.4 3
 -4 -1 -16 20137.7 1006.97 1
 -4 -1 -17 21435 1285.12 3
 1 -4 -17 21255.5 1343.77 3
 -4 -1 -17 23086.9 1345.37 4
 -1 4 -17 23440.8 1335.45 4
 4 1 -17 22373.5 1236.78 3
 4 1 -17 23136.7 1350.9 4
 1 -4 -17 24600.3 1354.29 4
 -4 -1 -18 424.084 300.257 4
 4 1 -18 392.152 311.106 4
 1 -4 -18 206.961 298.307 3
 1 -4 -18 419.421 263.261 4
 -1 4 -18 -38.6022 263.785 4
 4 1 -18 468.84 297.764 3
 -4 -1 -19 4558.88 674.481 4
 4 1 -19 4871.05 633.306 3
 4 1 -19 6111.79 768.095 4
 1 -4 -19 4584.72 654.012 4
 1 -4 -19 5631.71 768.173 3
 -1 4 -19 5126.35 710.24 4
 -1 4 -20 3528.1 582.257 4
 4 1 -20 3995.07 613.221 3
 -4 -1 -20 4143.59 664.719 4
 4 1 -20 4459.02 693.236 4
 1 -4 -20 2191.74 528.702 3
 1 -4 -20 3861.8 619.811 4
 4 1 -21 322.936 267.134 4
 -4 -1 -21 603.217 387.815 4
 -1 4 -21 628.847 343.366 4
 1 -4 -21 -137.098 397.81 3
 1 -4 -21 707.191 393.125 4
 4 1 -21 187.216 242.563 3
 -1 4 -22 1223.69 483.819 4
 1 -4 -22 1804.85 491.907 3
 1 -4 -22 1982.1 518.147 4
 4 1 -22 1688.17 507.178 4
 -4 -1 -22 1727.51 507.08 4
 1 -4 -23 959.938 398.032 3
 2 -4 0 14245.9 551.559 5
 2 -4 0 14294.6 460.527 3
 2 -4 0 13216.9 536.49 2
 -4 -2 0 14141.7 573.358 1
 2 -4 -1 254.963 134.931 5
 -4 -2 1 284.359 142.912 1
 -4 -2 -1 357.269 116.653 2
 2 -4 1 470.087 145.548 5
 -4 -2 -1 156.002 152.471 4
 2 -4 -1 233.931 107.241 3
 2 -4 -1 399.08 163.541 2
 2 -4 1 339.336 92.4429 3
 2 -4 1 223.105 140.095 2
 -4 -2 -1 428.129 168.243 1
 2 -4 -1 259.181 46.5724 4
 2 -4 -2 9268.93 463.086 5
 2 -4 -2 9513.97 446.264 3
 -4 -2 2 8646.24 463.715 1
 -4 -2 -2 9085.75 482.914 1
 -4 -2 -2 9818.38 392.75 2
 2 -4 2 9576.73 451.931 2
 2 -4 -2 9178.64 273.464 4
 2 -4 2 9583.53 479.073 5
 -4 -2 -2 9089.26 480.15 4
 2 -4 -3 7168.97 422.719 5
 2 -4 3 6629.09 379.588 2
 -4 -2 -3 7007.52 424.915 1
 -4 -2 3 6744.29 418.401 1
 2 -4 -3 7110.03 283.635 4
 2 -4 -3 6805.41 416.709 3
 -4 -2 -3 6880.91 433.802 4
 -4 -2 -3 6790.51 307.745 2
 2 -4 3 6681.59 415.752 5
 -4 -2 -4 1355.49 224.354 1
 2 -4 4 1209.26 182.826 2
 2 -4 4 1443.55 234.338 5
 -4 -2 4 1590.97 232.41 1
 2 -4 -4 1362.19 239.422 3
 2 -4 -4 1482.08 162.113 4
 -4 -2 -4 1191.05 129.725 2
 -4 -2 -4 1419.74 249.815 4
 2 -4 -4 1431.78 236.983 5
 -2 4 -4 1418.7 160.316 4
 2 -4 -5 5772.94 413.718 5
 2 -4 -5 6031.59 348.086 4
 2 -4 -5 6635.96 463.801 3
 -4 -2 -5 6598.1 466.9 4
 -2 4 -5 6753.77 371.212 4
 2 -4 5 6201.73 434.048 5
 2 -4 5 6607.9 387.314 2
 -4 -2 -5 6514.43 253.596 2
 4 2 -5 6285.38 390.169 3
 -4 -2 -5 6434.93 424.105 1
 -4 -2 5 6028.27 400.848 1
 4 2 -6 9619.99 492.415 3
 2 -4 6 9992.85 466.434 2
 -4 -2 -6 10365.1 594.937 4
 -4 -2 -6 9777.26 266.273 2
 -4 -2 -6 10016.9 536.642 1
 -2 4 -6 9576.21 472.266 4
 2 -4 -6 10314.4 599.35 3
 -4 -2 6 10680.4 533.6 1
 2 -4 -6 9414.23 541.005 5
 2 -4 -6 9308.76 467.457 4
 2 -4 -7 3001.36 369.551 3
 -4 -2 -7 2521.12 344.305 4
 -4 -2 -7 2851.49 312.05 1
 2 -4 -7 2518.11 291.679 4
 4 2 -7 2547.11 277.815 3
 2 -4 -7 2617.59 332.643 5
 -2 4 -7 2794.75 303.766 4
 2 -4 7 2970.35 274.095 2
 2 -4 -8 194705 2661.38 5
 -4 -2 -8 192171 2430.68 1
 -2 4 -8 194346 2433.56 4
 -4 -2 -8 188265 2673.81 4
 4 2 -8 195245 2393.19 3
 2 -4 8 194865 2121.31 2
 2 -4 -8 190646 2410.23 4
 2 -4 -8 190755 2763.49 3
 -4 -2 -9 166.47 215.166 3
 -4 -2 -9 96.3892 213.392 4
 2 -4 9 186.806 106.901 2
 -2 4 -9 -94.9017 159.526 4
 4 2 -9 -104.136 148.311 3
 2 -4 -9 264.946 197.161 4
 2 -4 -9 -89.6458 199.915 3
 -4 -2 -9 92.1402 155.891 1
 4 2 -10 42848.8 1241.29 3
 2 -4 -10 45732.1 1508.85 3
 -4 -2 -10 42627.6 1215.46 1
 -2 4 -10 44313 1329.98 4
 2 -4 -10 45540.2 1331.97 4
 -4 -2 -10 45637.9 1481.84 3
 -4 -2 -10 46249.5 1447.38 4
 2 -4 10 45111.6 1065.69 2
 -4 -2 -11 18481.9 999.481 3
 2 -4 11 19212.9 716.007 2
 -4 -2 -11 19111.4 978.096 4
 4 2 -11 19079.5 869.89 3
 2 -4 -11 20847.5 956.118 4
 -4 -2 -11 18728.5 833.95 1
 2 -4 -11 19791.5 1036.14 3
 -2 4 -11 19200.3 928.962 4
 -4 -2 -12 28715.4 1249.77 4
 4 2 -12 30881.8 1154.77 3
 -4 -2 -12 28999.9 1279.7 3
 -4 -2 -12 29486.2 1073.21 1
 -2 4 -12 28832.5 1190.51 4
 2 -4 -12 30840.4 1340.37 3
 2 -4 12 29459.2 908.379 2
 2 -4 -12 28347.2 1162.62 4
 2 -4 -13 -32.4281 242.298 3
 4 2 -13 -100.474 194.435 3
 -4 -2 -13 20.0754 142.399 1
 2 -4 -13 144.017 190.336 4
 -4 -2 -13 -64.8079 242.344 3
 -4 -2 -13 -266.72 290.308 4
 -2 4 -13 75.6799 193.761 4
 -4 -2 -14 1458.31 351.149 4
 -4 -2 -14 1578.63 424.588 3
 -2 4 -14 1898.25 376.282 4
 4 2 -14 1736.42 343.457 3
 2 -4 -14 1646.62 389.09 3
 2 -4 -14 1231.12 320.943 4
 -4 -2 -14 1505.61 290.369 1
 -2 4 -15 78.3928 225.09 4
 -4 -2 -15 64.5364 235.612 4
 2 -4 -15 67.4543 266.609 3
 2 -4 -15 -120.073 226.04 4
 4 2 -15 -79.4331 183.868 3
 -4 -2 -15 -440.879 318.317 3
 -4 -2 -15 191.436 185.245 1
 4 2 -15 151.461 269.317 4
 -2 4 -16 46318.9 1779.78 4
 2 -4 -16 45030.8 1874.99 3
 -4 -2 16 48843.3 1700.8 2
 4 2 -16 46295.9 1666.34 3
 4 2 -16 43616.2 1794.79 4
 2 -4 -16 43173.7 1702.84 4
 -4 -2 -16 42907.6 1780.39 4
 -4 -2 -16 43348.2 1812.56 3
 -4 -2 -16 46750.8 1493.78 1
 2 -4 -17 -129.241 306.401 3
 4 2 -17 294.886 287.606 4
 -2 4 -17 715.019 351.321 4
 4 2 -17 140.581 224.13 3
 -4 -2 -17 891.213 398.367 4
 -4 -2 -17 700.321 354.291 3
 -4 -2 17 316.695 265.784 2
 2 -4 -17 469.739 312.161 4
 -4 -2 -18 45871.5 1979.51 3
 2 -4 -18 42867.6 1833.82 4
 -4 -2 18 46085.8 1729.35 2
 4 2 -18 44458.1 1757.93 3
 2 -4 -18 47224.7 2040.47 3
 -2 4 -18 43697.1 1865.7 4
 4 2 -18 47426 2002.66 4
 -4 -2 -18 45345.5 1950.74 4
 -2 4 -19 494.887 359.8 4
 4 2 -19 -249.776 262.839 3
 2 -4 -19 -40.8898 353.74 3
 4 2 -19 479.928 342.262 4
 -4 -2 -19 17.061 279.48 4
 -4 -2 -19 237.495 320.239 3
 2 -4 -20 12.5104 274.784 3
 4 2 -20 1102.56 428.815 4
 -4 -2 -20 428.619 337.149 4
 -2 4 -20 1295.55 462.096 4
 2 -4 -20 455.744 284.148 4
 2 -4 -21 354.42 301.356 4
 -2 4 -21 916.532 394.559 4
 2 -4 -21 736.297 385.251 3
 4 2 -21 565.484 365.687 4
 -4 -2 -21 -437.315 305.768 4
 2 -4 -22 35656.5 1998.05 3
 2 -4 -22 32194.4 1838.75 4
 -2 4 -22 31780.4 1817.18 4
 -4 -2 -22 31333 1849.94 4
 4 2 -22 32096.8 1874.88 4
 3 -4 0 33.6311 125.273 5
 3 -4 0 130.352 129.499 3
 -4 -3 0 -7.85728 25.9554 5
 -4 -3 0 12.8862 122.107 2
 -4 -3 0 140.748 142.73 1
 -4 -3 -1 283.909 138.137 2
 3 -4 1 370.499 157.392 5
 -4 -3 -1 413.311 171.036 1
 3 -4 -1 379.71 165.606 5
 -4 -3 1 341.798 45.3557 5
 -4 -3 1 367.396 150.472 2
 -4 -3 -1 221.477 147.928 4
 3 -4 -1 276.488 131.39 3
 -4 -3 1 303.604 163.321 1
 3 -4 1 214.828 132.097 2
 3 -4 -2 29216 838.644 5
 -4 -3 -2 26557.6 855.739 4
 -4 -3 2 26744.9 842.505 2
 -4 -3 -2 27160.9 842.327 1
 3 -4 2 26623.1 817.66 5
 3 -4 2 28527.3 784.913 2
 -4 -3 -2 27736.9 732.445 2
 -3 4 -2 28662.9 426.767 4
 -4 -3 2 28874.1 883.133 1
 3 -4 -2 27809.1 813.115 3
 -4 -3 2 29451.3 450.588 5
 3 -4 -2 28151.5 412.685 4
 3 -4 -3 5970.76 252.433 4
 -4 -3 3 5787.04 415.288 2
 3 -4 -3 6553.81 426.416 5
 3 -4 3 5511.45 391.555 5
 -3 4 -3 6230.7 257.23 4
 -4 -3 3 5294.7 402.087 1
 -4 -3 -3 5867.41 429.057 4
 -4 -3 -3 5688.46 326.881 2
 3 -4 3 6139.32 376.732 2
 3 -4 -3 5890.86 405.196 3
 -4 -3 -3 5453.61 395.948 1
 3 -4 -4 21060.6 792.615 3
 -4 -3 -4 22613.3 839.579 4
 -3 4 -4 21575.8 557.906 4
 3 -4 -4 21495 773.969 5
 3 -4 -4 21160.6 563.923 4
 3 -4 4 21383.2 776.246 5
 3 -4 4 22291.5 690.09 2
 -4 -3 4 21709 812.702 2
 -4 -3 -4 22233.4 595.427 2
 -4 -3 -4 22177.1 778.309 1
 -4 -3 4 21987.1 790.502 1
 3 -4 -5 107692 1409.01 4
 3 -4 5 115215 1524.41 2
 3 -4 -5 117845 1845.94 5
 3 -4 5 114710 1869.08 5
 3 -4 -5 110432 1871.14 3
 -4 -3 -5 115084 1934.77 4
 -4 -3 5 111991 1809.16 1
 -4 -3 -5 113827 1269.12 2
 4 3 -5 115867 1563.25 3
 -4 -3 5 114798 1918.23 2
 -3 4 -5 114541 1445.1 4
 -4 -3 -5 114211 1782.67 1
 -4 -3 6 62069 1365.9 1
 3 -4 -6 62230.1 1399.61 5
 3 -4 6 60847 1111.78 2
 3 -4 -6 59446.8 1147.33 4
 4 3 -6 60737.1 1174.1 3
 -4 -3 -6 61670.5 1488.83 4
 -3 4 -6 59762.2 1144.39 4
 3 -4 -6 60332 1445.81 3
 -4 -3 -6 59021.8 1304.11 1
 -4 -3 -6 60369.6 883.541 2
 -4 -3 -7 93150.5 1666.86 1
 3 -4 -7 91973.9 1898.42 3
 3 -4 -7 90814.6 1786.5 5
 3 -4 7 95078.1 1403.24 2
 4 3 -7 93710.7 1521.32 3
 3 -4 -7 92742.3 1551.09 4
 -3 4 -7 93984.2 1564.88 4
 -4 -3 -7 89838 1878.76 4
 -4 -3 -7 96205.6 1039.69 2
 3 -4 8 71947.9 1238.91 2
 4 3 -8 72256.5 1399.21 3
 3 -4 -8 70203.7 1453.82 4
 -4 -3 -8 72199.5 1730.72 4
 3 -4 -8 70343.3 1741.4 3
 3 -4 -8 70025.4 1631.82 5
 -4 -3 -8 71073.3 1757.54 3
 -3 4 -8 72921.7 1480.45 4
 -4 -3 -8 71067.5 1494.89 1
 -4 -3 -9 4263.78 498.251 3
 4 3 -9 5155.72 400.492 3
 3 -4 9 4984.87 335.882 2
 -3 4 -9 5158.99 451.005 4
 3 -4 -9 4295.21 469.187 3
 3 -4 -9 5259.81 438.943 4
 -4 -3 -9 4496.64 489.45 4
 -4 -3 -9 5237.97 428.864 1
 -3 4 -10 41965.8 1276.81 4
 3 -4 -10 41455.6 1261.84 4
 4 3 -10 40760.3 1170.31 3
 -4 -3 -10 40099 1172.98 1
 -4 -3 10 41035.3 1347.98 2
 -4 -3 -10 38794.3 1425.21 3
 -4 -3 -10 41753.4 1416.96 4
 3 -4 -10 41036.4 1440.68 3
 3 -4 10 41881.8 975.392 2
 4 3 -11 1509.58 263.85 3
 -4 -3 -11 1014.32 329.201 3
 3 -4 11 1757.98 217.591 2
 3 -4 -11 1852.54 316.623 4
 3 -4 -11 1467.33 354.457 3
 -4 -3 -11 780.421 270.425 4
 -4 -3 11 1816.33 337.755 2
 -4 -3 -11 1240.11 239.308 1
 -3 4 -11 1358.43 285.78 4
 -4 -3 -12 19602.9 1100.02 3
 -3 4 -12 18134.7 949.578 4
 -4 -3 12 19050.5 973.633 2
 -4 -3 -12 19415.5 1057.47 4
 4 3 -12 20010.5 898.79 3
 3 -4 -12 18783.6 1058.07 3
 -4 -3 -12 17786.7 835.709 1
 3 -4 -12 19317.4 955.014 4
 -4 -3 -13 2267.51 336.152 1
 -4 -3 -13 1769.72 395.067 4
 -3 4 -13 2303.53 384.766 4
 3 -4 -13 2684.53 456.765 3
 -4 -3 -13 3179.72 492.356 3
 -4 -3 13 2557.82 390.121 2
 3 -4 -13 2831.96 403.175 4
 4 3 -13 2618.03 369.624 3
 -4 -3 -14 2655.35 350.197 1
 3 -4 -14 3141.69 508.763 3
 -4 -3 -14 2725.78 475.249 4
 -4 -3 -14 3424.05 527.356 3
 -4 -3 14 2497.3 414.844 2
 -3 4 -14 3946.09 523.896 4
 4 3 -14 2197.12 344.675 3
 3 -4 -14 2470.05 404.515 4
 3 -4 -15 12122.1 965.405 3
 3 -4 -15 11513.2 864.199 4
 -3 4 -15 12511.6 903.598 4
 -4 -3 -15 11047.4 903.439 4
 -4 -3 -15 10066.8 878.196 3
 4 3 -15 11505.6 786.572 3
 -4 -3 -15 11698.1 722.817 1
 -4 -3 15 12603.3 875.266 2
 -3 4 -16 2819.99 480.233 4
 -4 -3 16 2449.91 411.771 2
 4 3 -16 4103.18 493.749 3
 -4 -3 -16 2660.21 514.731 3
 3 -4 -16 3338.09 522.566 4
 -4 -3 -16 2491.89 475.406 4
 4 3 -16 3094.02 552.77 4
 3 -4 -16 3868.86 618.567 3
 -4 -3 17 20900.1 1179.17 2
 3 -4 -17 20266.7 1227.16 4
 -4 -3 -17 21462 1315.77 4
 -4 -3 -17 19858.3 1299.41 3
 4 3 -17 21187.7 1322.27 4
 -3 4 -17 19446.4 1213.05 4
 3 -4 -17 21091.7 1341.22 3
 4 3 -17 20647.5 1130.73 3
 3 -4 -18 -47.1167 324.831 3
 -4 -3 -18 637.563 330.896 3
 -3 4 -18 825.943 381.91 4
 -4 -3 -18 256.326 241.447 4
 3 -4 -18 705.789 308.165 4
 -4 -3 18 -321.832 281.279 2
 4 3 -18 329.474 323.054 4
 -4 -3 -19 5992.09 777.564 3
 3 -4 -19 5744.48 797.8 3
 3 -4 -19 4748.32 658.029 4
 -4 -3 -19 5859.29 781.781 4
 4 3 -19 4374.42 689.554 4
 -3 4 -19 5268.32 704.069 4
 3 -4 -20 17788 1290.38 4
 -4 -3 -20 18265.2 1358.96 4
 4 3 -20 18066.2 1345.74 4
 -4 -3 -20 21080.2 1467.62 3
 -3 4 -20 18157.1 1292.42 4
 3 -4 -20 21461.2 1495.88 3
 3 -4 -21 732.703 431.753 3
 -3 4 -21 1673.7 487.326 4
 3 -4 -21 816.995 329.475 4
 4 3 -21 846.463 352.037 4
 -4 -3 -21 1212.93 458.501 4
 -4 -3 -22 1383.94 521.137 4
 3 -4 -22 1562.41 484.101 4
 -3 4 -22 2030.45 504.389 4
 3 -4 -22 2139.74 536.222 3
 4 3 -22 1452.86 475.717 4
 -4 -4 0 98129 1609.21 2
 4 -4 0 102363 1614.21 5
 -4 -4 0 101183 946.88 5
 -4 -4 0 98372.7 1705.78 1
 4 -4 -1 18289.3 692.2 3
 4 -4 1 19073.3 716.308 5
 -4 -4 1 20117.9 421.249 5
 -4 -4 -1 20256.4 449.61 5
 4 -4 -1 20518.9 733.821 5
 -4 -4 -1 19483 764.545 1
 -4 -4 1 19392 749.932 2
 -4 -4 -1 20142.6 711.799 2
 -4 -4 1 19214.1 770.831 1
 4 -4 -2 10304.9 258.956 4
 -4 4 -2 11058.1 281.047 4
 -4 -4 2 11603.4 621.107 1
 -4 -4 2 11041.6 343.574 5
 4 -4 -2 11705.2 568.568 5
 -4 -4 -2 11120 603.612 4
 -4 -4 2 10534.5 575.515 2
 -4 -4 -2 11658.1 383.554 5
 -4 -4 -2 11297.3 520.892 2
 4 -4 2 10467.1 545.501 5
 -4 -4 -2 11309.2 585.338 1
 4 -4 -2 11242 555.182 3
 -4 -4 -3 -145.273 155.234 1
 -4 -4 3 133.66 61.5894 5
 4 -4 -3 31.9662 50.1691 4
 4 -4 -3 -58.7483 127.555 5
 -4 4 -3 127.328 67.3869 4
 -4 -4 3 -41.3956 148.62 2
 4 -4 -3 27.4828 139.29 3
 4 -4 3 -77.8363 132.505 5
 -4 -4 -3 166.789 112.562 2
 4 -4 3 -42.5894 120.484 2
 -4 -4 3 -198.427 155.863 1
 -4 -4 -3 227.419 154.78 4
 4 -4 -4 5841.14 457.397 3
 -4 -4 4 5891.17 469.265 1
 4 -4 4 5667.82 359.364 2
 -4 -4 4 5222.93 434.858 2
 -4 -4 -4 6428.93 490.957 4
 4 -4 4 5909 438.102 5
 -4 -4 -4 5815.45 361.136 2
 -4 -4 -4 6707.65 461.288 1
 4 -4 -4 5127.91 278.452 4
 4 -4 -4 6008.31 431.707 5
 -4 4 -4 6165.23 300.626 4
 4 4 -5 901.62 158.681 3
 -4 -4 -5 1063.31 165 2
 4 -4 -5 1386.01 255.208 5
 -4 -4 5 1130.65 232.462 1
 4 -4 -5 1043.26 244.049 3
 -4 4 -5 1032.04 162.318 4
 -4 -4 -5 1121.39 232.295 1
 4 -4 5 1159.4 253.902 5
 -4 -4 5 954.961 238.139 2
 4 -4 -5 852.316 141.93 4
 -4 -4 -5 907.204 254.985 4
 4 -4 5 797.955 148.175 2
 -4 4 5 978.524 110.252 1
 4 4 -6 304.26 125.297 3
 4 -4 -6 -74.0075 168.81 5
 -4 -4 6 197.171 171.505 2
 -4 -4 6 206.233 172.435 1
 -4 -4 -6 8.82568 141.442 1
 -4 -4 -6 98.4409 97.0914 2
 -4 4 -6 -14.9124 105.757 4
 4 -4 6 103.063 109.334 2
 -4 -4 -6 18.5429 204.621 4
 4 -4 -6 -4.39042 170.941 3
 4 -4 -6 -6.74555 102.853 4
 -4 4 6 67.4839 41.7898 1
 4 -4 6 265.291 216.814 5
 4 4 -7 78.9784 109.589 3
 4 -4 -7 -91.4357 174.241 5
 -4 -4 -7 65.1308 64.6947 2
 -4 -4 -7 -24.3052 139.549 1
 4 -4 7 50.5411 100.751 2
 -4 -4 -7 344.59 230.284 3
 -4 -4 -7 316.18 263.946 4
 -4 4 -7 74.0559 125.043 4
 4 -4 -7 -62.7399 219.758 3
 -4 -4 7 44.0675 181.575 2
 4 -4 -7 106.322 119.738 4
 4 -4 -8 97192.5 2114.39 3
 4 4 -8 99277.9 1568.06 3
 -4 -4 -8 100123 1279.37 2
 -4 -4 8 101320 2060.33 2
 -4 -4 -8 101934 2132.24 4
 4 -4 -8 103959 2014.43 5
 4 -4 -8 97658.7 1710.42 4
 4 -4 8 101442 1428.18 2
 -4 4 -8 98321.2 1729.78 4
 -4 -4 -8 93320.8 2083.62 3
 -4 -4 -8 97269.8 1776.26 1
 -4 -4 -9 685.407 269.968 3
 4 -4 -9 1066 222.833 4
 -4 -4 -9 1087.84 219.639 1
 4 -4 -9 967.756 261.07 5
 -4 4 -9 1344.47 253.843 4
 4 -4 -9 780.113 285.45 3
 4 4 -9 989.002 197.928 3
 -4 -4 9 973.337 267.021 2
 -4 -4 -9 576.686 235.457 4
 4 -4 9 989.966 164.142 2
 4 4 -10 28990.1 947.257 3
 -4 -4 10 29276.5 1183.89 2
 -4 -4 -10 30449 1256.24 4
 4 -4 -10 30640 1090.55 4
 4 -4 -10 30824.9 1278.07 3
 4 -4 10 31055.6 781.961 2
 -4 -4 -10 30069.9 1026.79 1
 -4 -4 -10 29741.7 1288.76 3
 -4 4 -10 30240.5 1081.03 4
 -4 4 -11 952.034 276.035 4
 4 -4 -11 1067.74 309.661 3
 4 -4 -11 842.195 244.961 4
 4 4 -11 1393.72 250.232 3
 -4 -4 11 850.287 266.449 2
 -4 -4 -11 1169.94 344.522 3
 -4 -4 -11 1021.12 234.154 1
 -4 -4 -11 736.554 260.644 4
 -4 -4 -12 10762 838.54 3
 -4 -4 -12 10318.1 788.318 4
 4 -4 -12 10533.3 717.561 4
 -4 -4 12 10962.9 766.432 2
 4 4 -12 11610.4 664.41 3
 4 -4 -12 10541.2 840.008 3
 -4 4 -12 9609.9 686.525 4
 -4 -4 -12 10753 650.59 1
 4 -4 -13 4414.23 503.41 4
 -4 -4 13 5735.91 588.334 2
 -4 -4 -13 5612.84 652.186 3
 -4 4 -13 4357.92 510.332 4
 4 -4 -13 4337.8 534.726 3
 -4 -4 -13 4460.83 575.334 4
 4 4 -13 5247.61 475.096 3
 -4 -4 -13 4112.84 413.67 1
 -4 -4 -14 755.241 332.163 4
 -4 -4 -14 689.193 202.914 1
 -4 4 -14 476.9 270.639 4
 4 4 -14 736.078 221.937 3
 4 -4 -14 575.033 328.75 3
 -4 -4 -14 903.452 344.109 3
 -4 -4 14 882.742 297.446 2
 4 -4 -14 322.61 216.241 4
 4 -4 -15 1278.56 397.925 3
 -4 -4 -15 1790.72 420.387 3
 -4 4 -15 2255.36 430.538 4
 -4 -4 15 1185.31 312.888 2
 -4 -4 -15 1790.23 423.55 4
 4 -4 -15 1996.27 383.633 4
 -4 4 -16 10607.2 861.933 4
 -4 -4 -16 10688.7 939.452 4
 -4 -4 -16 9891.21 925.757 3
 -4 -4 16 10941.5 851.94 2
 4 -4 -16 11028.2 880.274 4
 4 -4 -16 9895.89 912.946 3
 -4 -4 -17 276.446 312.747 3
 4 -4 -17 635.528 326.171 3
 -4 -4 17 -138.249 273.654 2
 4 4 -17 25.1224 296.238 4
 4 -4 -17 528.193 255.973 4
 -4 4 -17 -155.933 208.916 4
 -4 -4 -17 55.8735 312.198 4
 -4 4 -18 42093.4 1831.65 4
 -4 -4 18 42386.1 1718.46 2
 4 -4 -18 43067 1985.26 3
 -4 -4 -18 40569.9 1934.08 3
 -4 -4 -18 44221.3 1975.69 4
 4 4 -18 40114.4 1880.73 4
 4 -4 -18 42989.5 1844.5 4
 4 -4 -19 386.037 299.916 4
 4 -4 -19 337.614 327.799 3
 -4 -4 -19 -241.343 310.563 3
 4 4 -19 315.321 350.272 4
 -4 4 -19 808.143 331.734 4
 -4 -4 -19 236.992 284.934 4
 -4 -4 -20 843.515 383.156 3
 -4 -4 -20 1634.98 501.735 4
 4 -4 -20 1943.79 478.436 4
 4 4 -20 979.936 394.133 4
 4 -4 -20 1326.04 451.77 3
 -4 4 -20 1397.42 439.176 4
 4 -4 -21 67.6777 244.671 4
 4 -4 -21 131.171 309.571 3
 -4 4 -21 503.401 347.003 4
 4 4 -21 538.094 357.434 4
 -4 -4 -21 -259.076 331.87 4
 -4 -4 -21 -10.5039 285.672 3
 4 4 -22 3976.25 738.549 4
 4 -4 -22 4234.63 733.054 3
 -4 -4 -22 3868.94 702.91 4
 4 -4 -22 3405.83 632.398 4
 -4 4 -22 3685.27 671.32 4
 -4 -5 0 61.4658 59.3879 5
 5 -4 0 -41.1949 135.835 5
 -4 -5 0 120.447 164.417 1
 -4 -5 0 -147.672 174.689 2
 -4 -5 -1 10182 561.12 2
 5 -4 -1 10923.8 564.506 5
 -4 -5 -1 10352.5 595.433 1
 5 -4 1 10424 555.414 5
 -4 -5 1 10016.3 587.14 2
 -4 -5 1 10131.3 366.078 5
 -4 -5 -1 10140.5 383.381 5
 -4 -5 1 9936.88 597.155 1
 5 -4 2 95400.3 1662.38 5
 -4 -5 2 90360.8 1759.6 2
 5 -4 -2 92718.1 1713.57 3
 -5 4 -2 90178.5 894.153 4
 -4 -5 -2 90928.2 1762.68 4
 -4 -5 -2 92645.7 1602.83 2
 -4 -5 2 92930.3 1152.52 5
 5 -4 -2 95062.8 1631.6 5
 -4 -5 -2 90189.4 1201.19 5
 -4 -5 2 92444.4 1798.9 1
 -4 -5 -2 91500.7 1716.68 1
 -4 -5 -3 44910.9 1103 2
 -4 -5 3 45016 860.313 5
 -4 -5 -3 47360.7 1292.96 4
 5 -4 3 44333.1 1152.15 5
 -4 -5 -3 44157.5 907.376 5
 5 -4 -3 45689.7 1151.98 5
 5 -4 -3 45461.8 1244.98 3
 -5 4 -3 44114.4 749.342 4
 -4 -5 3 46065.9 1298.67 1
 -4 -5 3 45712 1267.3 2
 -4 -5 -3 45109.5 1207.11 1
 -4 -5 4 37333.5 1180.36 2
 -4 -5 -4 36732.6 970.635 2
 5 -4 -4 36048.4 1141.67 3
 -4 -5 4 35269.3 819.794 5
 5 -4 4 36972.9 1086.6 5
 -4 -5 -4 37695.1 1181.77 4
 -5 4 4 36745.9 788.906 1
 -4 -5 -4 36324.8 1085.56 1
 -5 4 -4 36016.1 769.981 4
 5 -4 -4 37735.4 1073.27 5
 5 -4 -4 37493.5 752.022 4
 -4 -5 4 38396.9 1200.21 1
 -4 -5 5 39027 1256.91 2
 -4 -5 -5 37687.7 1217.61 4
 -4 -5 5 36445.7 1187.99 1
 -4 -5 5 37331.2 906.716 5
 -5 4 -5 36904.4 851.067 4
 -5 4 5 38479.9 743.735 1
 5 -4 5 37319 1136.07 5
 5 -4 -5 35571.7 822.074 4
 5 -4 -5 37705.1 1109.26 5
 -4 -5 -5 37004.7 951.818 2
 -4 -5 -5 39045.3 1132.75 1
 5 -4 -5 38482.2 1230 3
 4 5 -5 37917.7 828.012 3
 -4 -5 6 85731.6 1895.19 2
 5 -4 -6 89937.7 1931.92 3
 5 -4 -6 87645.4 1740.95 5
 -4 -5 -6 89857.6 1458 2
 5 -4 -6 85110.9 1392.79 4
 -4 -5 -6 84431.6 1663.98 1
 -5 4 -6 88031.2 1427.55 4
 4 5 -6 88833.3 1294.33 3
 5 -4 6 88228 1797.56 5
 -4 -5 -6 88122.1 1905.79 4
 -5 4 6 90692.8 1021.78 1
 5 -4 -7 6427.24 505.993 5
 -4 -5 -7 6303.08 473.715 1
 -5 4 -7 6967.94 440.911 4
 5 -4 -7 7028.28 582.917 3
 -5 4 7 6878.33 239.2 1
 -4 -5 -7 6621.63 567.651 3
 4 5 -7 7400.79 399.674 3
 -4 -5 -7 7631.67 421.2 2
 -4 -5 7 6774.75 557.926 2
 5 -4 7 8009.11 583.295 5
 5 -4 -7 7587.92 466.547 4
 -4 -5 -7 6566.57 555.316 4
 4 5 -8 60809.5 1167.13 3
 -4 -5 8 61153.6 1671.62 2
 -4 -5 -8 60101.4 1158.91 2
 -4 -5 -8 60912.9 1443.24 1
 -4 -5 -8 58358.5 1677.15 4
 5 -4 -8 62506.8 1733.33 3
 -4 -5 -8 60462.4 1717.82 3
 5 -4 -8 61037.1 1369.07 4
 5 -4 -8 60980.4 1580.31 5
 -5 4 -8 61693.7 1377.98 4
 -4 -5 -9 17799.3 787.119 1
 5 -4 9 18865.7 596.189 2
 4 5 -9 18786.5 686.384 3
 -5 4 -9 18956.2 818.904 4
 -4 -5 -9 18906.4 995.608 4
 5 -4 -9 18408.7 806.447 4
 -4 -5 -9 17713.1 987.321 3
 5 -4 -9 18130.9 893.792 5
 -4 -5 9 18656 956.373 2
 5 -4 -9 18014.1 992.466 3
 -4 -5 -10 568.143 283.086 3
 -4 -5 -10 755.114 287.426 4
 5 -4 -10 449.895 260.797 3
 4 5 -10 695.951 175.551 3
 5 -4 -10 1050.28 239.849 4
 -4 -5 10 840.431 273.571 2
 -5 4 -10 1098.71 253.559 4
 -4 -5 -10 604.469 166.58 1
 -4 -5 -11 12535 694.594 1
 -4 -5 11 13570.9 859.992 2
 4 5 -11 14619.7 673.244 3
 -5 4 -11 13307.9 767.371 4
 5 -4 -11 13331.5 767.161 4
 -4 -5 -11 13680.9 906.476 4
 5 -4 -11 14272.4 949.651 3
 -4 -5 -11 11315.2 859.624 3
 -4 -5 12 51998.4 1691.64 2
 -5 4 -12 50268.2 1542.01 4
 5 -4 -12 53819.8 1618.52 4
 5 -4 -12 49049.9 1784.59 3
 4 5 -12 50974.7 1305.64 3
 -4 -5 -12 51805.9 1799.39 4
 -4 -5 -12 53494.6 1431.76 1
 -4 -5 -12 50403.7 1827.78 3
 -5 4 -13 -98.7982 235.813 4
 5 -4 -13 -184.963 240.286 4
 -4 -5 13 219.878 199.926 2
 -4 -5 -13 314.101 171.815 1
 -4 -5 -13 -189.301 293.959 4
 5 -4 -13 332.951 327.094 3
 -4 -5 -13 -182.864 305.816 3
 5 -4 -14 -273.681 298.012 3
 -4 -5 -14 24.1604 263.935 4
 -5 4 -14 -375.395 263.236 4
 -4 -5 14 -8.44454 206.15 2
 5 -4 -14 -368.6 294.473 4
 -4 -5 -14 -55.285 284.888 3
 -4 -5 -15 3476.1 555.202 4
 5 -4 -15 2735.41 532.932 3
 -4 -5 15 2810.02 461.17 2
 -4 -5 -15 3168.37 562.885 3
 -5 4 -15 4175.85 537.853 4
 5 -4 -15 2628.19 433.466 4
 -4 -5 -16 4118.68 615.213 4
 -4 -5 -16 4063.77 636.2 3
 5 -4 -16 4174.09 622.955 3
 5 -4 -16 4206.77 556.833 4
 -4 -5 16 4739.06 607.15 2
 -5 4 -16 4675.75 590.332 4
 4 5 -17 369.411 311.272 4
 -4 -5 17 649.942 297.675 2
 5 -4 -17 603.038 280.763 4
 -4 -5 -17 38.8885 286.879 4
 5 -4 -17 245.511 265.386 3
 -4 -5 -17 368.91 289.345 3
 -5 4 -17 48.2866 253.518 4
 -4 -5 -18 1350.39 437.022 4
 -5 4 -18 1694.79 470.204 4
 -4 -5 18 515.36 254.984 2
 5 -4 -18 937.337 327.38 3
 -4 -5 -18 892.37 382.178 3
 5 -4 -18 1754.62 422.064 4
 4 5 -18 1404.89 439.72 4
 5 -4 -19 453.706 348.195 3
 5 -4 -19 157.833 249.157 4
 4 5 -19 406.362 345.919 4
 -4 -5 -19 759.955 443.732 3
 -5 4 -19 32.7657 281.578 4
 -4 -5 -19 28.7043 294.195 4
 -5 4 -20 1503.98 442.186 4
 -4 -5 -20 1146.8 402.131 4
 5 -4 -20 2420.79 538.089 4
 4 5 -20 1460.99 403.999 4
 5 -4 -20 2931.98 625.42 3
 -4 -5 -20 2455.66 586.792 3
 -4 -5 -21 4228.88 717.444 4
 5 -4 -21 4703.77 762.058 3
 5 -4 -21 3271.25 594.448 4
 -5 4 -21 3550.93 639.191 4
 4 5 -21 3481.71 642.566 4
 -4 -5 -21 4034.93 720.861 3
 -5 4 -22 -63.191 278.113 4
 5 -4 -22 397.275 291.624 4
 5 -4 -22 72.0462 253.141 3
 5 -3 0 20297.2 681.586 5
 -3 -5 0 19973.9 787.411 1
 -3 -5 0 19256.4 551.336 5
 -3 -5 0 20177.2 763.996 2
 -3 -5 -1 20108.4 574.032 5
 -3 -5 1 21085.9 795.922 2
 5 -3 -1 20512.1 686.399 5
 -3 -5 -1 20646 766.416 2
 -3 -5 -1 21025.2 795.274 1
 -3 -5 1 20330.4 802.36 1
 -3 -5 1 20547 569.386 5
 5 -3 1 21812.7 720.143 5
 5 -3 -2 9692.03 488.336 5
 -3 -5 2 8674.83 387.537 5
 -3 -5 -2 9064.91 410.438 5
 -3 -5 -2 8643.71 507.73 1
 -3 -5 -2 8187.53 487.926 2
 5 -3 2 8454.69 463.833 5
 -3 -5 2 8871.7 552.711 2
 -5 3 -2 8934.6 333.741 4
 -3 -5 2 8111.18 535.151 1
 -3 -5 -2 8388.35 506.018 4
 5 -3 3 2435.32 282.609 5
 -3 -5 -3 1955.85 246.159 2
 -5 3 3 2428.52 220.644 1
 -3 -5 -3 2187.32 276.807 1
 -3 -5 3 2823.17 338.777 2
 5 -3 -3 2380.99 259.007 5
 -3 -5 3 2102.51 210.73 5
 -3 -5 -3 2195.11 293.95 4
 -3 -5 3 2620.32 333.499 1
 -5 3 -3 2278.74 205.355 4
 5 -3 -3 2141.34 305.96 3
 -3 -5 -3 2544.49 238.287 5
 -3 -5 4 73849.2 1231.33 5
 5 -3 -4 72966.2 1564.85 3
 -3 -5 -4 74164.2 1293.69 5
 -3 -5 -4 74355.4 1516.96 3
 -3 -5 -4 74078.1 1545.05 4
 -5 3 -4 74378.7 1168.57 4
 -5 3 4 76020 1114.91 1
 -3 -5 -4 73962.2 1355.47 2
 5 -3 -4 75897.7 1405.43 5
 -3 -5 4 74036.2 1607.8 2
 5 -3 4 72860.1 1426.87 5
 -3 -5 -4 75085.4 1432.35 1
 5 -3 -5 6105.81 492.216 3
 -5 3 5 6840.38 321.326 1
 3 5 -5 6477.26 288.76 3
 -3 -5 -5 6023.25 472.717 3
 5 -3 5 6415.96 448.108 5
 -3 -5 -5 6430.11 403.067 2
 -3 -5 5 5740.46 379.38 5
 -3 -5 -5 6928.13 446.421 1
 5 -3 -5 5269.36 406.908 5
 -3 -5 -5 5981.65 396.554 5
 -5 3 -5 6577.72 379.671 4
 -3 -5 5 6185.57 494.183 2
 -3 -5 -5 6371.68 492.071 4
 -5 3 6 38817.4 693.747 1
 -3 -5 -6 37219.4 1195.18 3
 3 5 -6 36596.7 716.963 3
 5 -3 -6 37001.7 1210.81 3
 5 -3 6 37939.3 1121.08 5
 5 -3 -6 35806 1054.86 5
 -3 -5 -6 37590 935.93 2
 -3 -5 -6 34730.9 1150.34 4
 -5 3 -6 35253.4 928.791 4
 -3 -5 -6 36628.5 1010.92 1
 -3 -5 6 35494.8 1165.95 2
 -3 -5 7 7517.75 561.337 2
 -3 -5 -7 7512.18 418.8 2
 3 5 -7 7223.74 341.686 3
 -5 3 7 7555.42 281.688 1
 -3 -5 -7 7501.18 580.846 3
 -3 -5 -7 7012.89 455.02 1
 5 -3 -7 6977.95 574.227 3
 -5 3 -7 7226.12 459.925 4
 5 -3 -7 7317.29 509.98 5
 -3 -5 -7 7538.64 568.875 4
 -3 -5 -8 7726.51 428.831 2
 5 -3 -8 7626.49 629.238 3
 -5 3 -8 7339.47 495.627 4
 -3 -5 -8 7250.63 594.868 3
 -5 3 8 6750.28 240.748 1
 -3 -5 8 6712.43 554.157 2
 5 -3 -8 7179.04 527.661 5
 5 -3 -8 6635.62 474.489 4
 3 5 -8 6735.41 358.499 3
 -3 -5 -8 7949.72 482.268 1
 -3 -5 -8 7239.33 580.187 4
 -3 -5 -9 -115.528 213.358 4
 5 -3 -9 272.526 213.532 3
 -5 3 -9 29.2314 162.554 4
 -3 -5 9 139.201 184.68 2
 -3 -5 -9 181.574 136.358 1
 -3 -5 -9 -194.167 255.562 3
 3 5 -9 -24.2986 85.4497 3
 5 -3 -9 -47.7713 166.942 4
 -3 -5 -10 1785.11 344.057 4
 3 5 -10 2025.51 235.849 3
 5 -3 -10 1124.23 239.577 4
 -3 -5 10 1953.21 331.406 2
 5 -3 -10 1398.78 340.874 3
 -3 -5 -10 1922.91 260.335 1
 -3 -5 -10 2023.89 412.368 3
 -5 3 -10 1934.31 314.636 4
 -3 -5 -11 3462.2 469.605 3
 5 -3 -11 3957.66 526.623 3
 -3 -5 11 3814.03 449.572 2
 -3 -5 -11 3510.25 482.996 4
 5 -3 -11 4674 468.699 4
 -5 3 -11 4592.18 469.53 4
 -3 -5 -11 4894.25 404.575 1
 3 5 -11 4657.84 376.242 3
 -3 -5 -12 69820.2 2114.91 3
 -3 -5 12 72477.1 1908.1 2
 -3 -5 -12 70360.1 1514.7 1
 5 -3 -12 70796.1 1864.49 4
 -3 -5 -12 69828.4 2019.75 4
 -5 3 -12 70196 1840.49 4
 5 -3 -12 70383.5 2067.04 3
 3 5 -12 72576.1 1488.67 3
 -3 -5 13 208.459 230.529 2
 -3 -5 -13 -187.111 311.355 3
 5 -3 -13 245.373 212.301 4
 -3 -5 -13 493.524 296.496 4
 -5 3 -13 428.299 233.448 4
 5 -3 -13 -103.937 286.421 3
 -3 -5 14 80724.2 2127.92 2
 -3 -5 -14 76392.8 2381.65 3
 5 -3 -14 77624.3 2328.89 3
 5 -3 -14 75163.9 2096.17 4
 -3 -5 -14 77793.2 2295.27 4
 -5 3 -14 79091 2137.64 4
 -3 -5 -15 251.595 311.698 3
 -5 3 -15 833.464 314.8 4
 -3 -5 -15 541.861 308.214 4
 5 -3 -15 626.554 298.722 4
 5 -3 -15 75.4884 238.83 3
 -3 -5 15 944.478 304.149 2
 -5 3 -16 -180.913 290.216 4
 3 5 -16 769.819 349.559 4
 -3 -5 -16 -95.027 245.649 3
 -3 -5 16 1455.13 377.589 2
 5 -3 -16 651.133 311.019 3
 5 -3 -16 793.212 326.378 4
 -3 -5 -16 432.668 292.743 4
 5 -3 -17 -201.086 296.206 3
 3 5 -17 19.6737 276.002 4
 -3 -5 -17 382.579 271.948 3
 -3 -5 17 38.8652 229.122 2
 -5 3 -17 -204.547 268.479 4
 -3 -5 -17 589.282 365.536 4
 5 -3 -17 -226.511 216.847 4
 -5 3 -18 9080.29 871.115 4
 -3 -5 -18 12272.2 1107.34 3
 5 -3 -18 13494.6 1053.06 4
 5 -3 -18 12800.3 1089.63 3
 -3 -5 -18 13340.4 1100.95 4
 3 5 -18 12891.8 1078.58 4
 3 5 -19 -218.307 342.395 4
 -3 -5 -19 289.057 338.567 3
 5 -3 -19 -157.458 264.781 4
 5 -3 -19 237.339 291.122 3
 -5 3 -19 264.794 312.451 4
 -3 -5 -19 261.938 369.204 4
 -5 3 -20 648.526 356.933 4
 5 -3 -20 1689.43 484.956 3
 -3 -5 -20 945.532 389.015 4
 3 5 -20 809.264 331.98 4
 -3 -5 -20 463.483 340.071 3
 5 -3 -20 1362.61 427.025 4
 -5 3 -21 -94.3546 313.748 4
 3 5 -21 223.162 306.857 4
 -3 -5 -21 11.6159 331.219 3
 -3 -5 -21 286.861 345.303 4
 5 -3 -21 -192.801 329.695 4
 5 -3 -21 253.396 376.12 3
 -3 -5 -22 6335.18 874.663 4
 3 5 -22 5800.18 826.68 4
 5 -3 -22 5023.87 758.877 4
 -5 3 -22 5606.98 813.069 4
 -3 -5 -22 6004.89 888.059 3
 5 -3 -22 5731.72 836.195 3
 -2 -5 0 274.791 171.113 1
 -2 -5 0 -58.9764 96.366 5
 -2 -5 0 34.7237 136.133 2
 5 -2 0 162.993 108.884 5
 -2 -5 -1 24538.4 677.961 3
 -2 -5 -1 23260.2 656.844 5
 5 -2 -1 25586.2 685.908 5
 -2 -5 -1 23113.4 778.719 1
 5 -2 1 25029.8 689.942 5
 -2 -5 1 24786.2 839.184 2
 -5 2 1 24989.6 729.974 1
 -2 -5 1 23127.9 811.914 1
 -2 -5 -1 25101 811.127 2
 -2 -5 1 23255.3 651.227 5
 -5 2 2 -47.7381 124.92 1
 -2 -5 -2 98.5363 126.145 4
 -2 -5 2 233.989 180.505 1
 -2 -5 -2 475.925 177.418 2
 5 -2 2 563.638 147.753 5
 -2 -5 -2 338.015 122.53 5
 -2 -5 2 348.35 126.764 5
 5 -2 -2 0.96488 105.814 5
 -2 -5 -2 42.5021 99.8772 3
 -2 -5 -2 332.199 164.495 1
 -2 -5 2 230.26 178.125 2
 -5 2 -2 135.857 92.9205 4
 -2 -5 -3 3206.78 304.241 2
 -2 -5 3 2596.52 308.191 2
 -2 -5 -3 2449.68 271.189 1
 -2 -5 -3 2467.74 271.814 3
 -2 -5 -3 2615.21 298.957 4
 -5 2 3 3010.98 245.861 1
 -2 -5 -3 2847.07 264.457 5
 -5 2 -3 2727.69 234.517 4
 -2 -5 3 2396.15 238.574 5
 5 -2 -3 2377.02 237.227 5
 5 -2 -3 2321.15 303.599 3
 5 -2 3 2664.9 258.123 5
 5 -2 -4 6937.81 488.544 3
 -2 -5 -4 7116.51 425.93 5
 -2 -5 4 6966.79 401.883 5
 -2 -5 4 6934.87 480.257 2
 5 -2 -4 7581.97 424.547 5
 -5 2 -4 6939.44 389.929 4
 5 -2 4 7613.32 440.925 5
 -2 -5 -4 6720.51 453.995 4
 -2 -5 -4 7631.37 477.985 3
 -2 -5 -4 7310.21 430.031 1
 2 5 -4 7449.85 219.816 3
 -5 2 4 7045.66 353.196 1
 -2 -5 -4 7589.04 446.113 2
 -2 -5 -5 27901.4 856.98 5
 -2 -5 5 26248.1 827.611 5
 -5 2 5 27559 659.053 1
 -2 -5 -5 26710.2 788.021 1
 2 5 -5 26198.5 435.716 3
 -2 -5 5 26646.2 961.607 2
 -5 2 -5 27403.1 803.343 4
 -2 -5 -5 25116.9 782.643 2
 -2 -5 -5 25815.4 919.752 3
 -2 -5 -5 26497.3 914.947 4
 5 -2 -5 26012.9 805.965 5
 5 -2 -5 26287.7 950.658 3
 2 5 -6 50273.9 684.761 3
 -2 -5 -6 49106.7 1323.11 3
 -2 -5 6 49831.7 1321.09 2
 -2 -5 -6 50283.4 1102.62 2
 -5 2 -6 51195 1159.02 4
 -2 -5 -6 52205.2 1327.8 4
 -2 -5 -6 50571.3 1077.28 1
 -5 2 6 51685.5 870.392 1
 5 -2 -6 52900.6 1402.74 3
 5 -2 -6 51487.5 1188.82 5
 -2 -5 -6 50344.1 1227.07 5
 5 -2 -7 5776.77 515.436 3
 -5 2 7 6295.31 296.245 1
 -5 2 -7 6040.04 439.038 4
 -2 -5 -7 5545.35 500.22 3
 2 5 -7 5630.4 263.869 3
 -2 -5 -7 5193.65 362.769 2
 -2 -5 7 5740.63 480.759 2
 -2 -5 -7 5956.45 374.217 1
 -2 -5 -7 5597.59 476.166 4
 -2 -5 8 25859.3 1007.15 2
 -5 2 8 25710.2 576.486 1
 -2 -5 -8 26496.6 785.859 1
 -5 2 -8 25395.1 923.344 4
 -2 -5 -8 26226 1031 4
 2 5 -8 26109.7 626.403 3
 -2 -5 -8 26555.6 1083.63 3
 5 -2 -8 28077.9 1107.07 3
 -2 -5 9 9144.52 613.353 2
 5 -2 -9 9324.25 679.418 3
 2 5 -9 8333.69 394.675 3
 -2 -5 -9 8158.37 451.925 1
 -5 2 -9 9686.46 606.013 4
 -2 -5 -9 8053.61 608.211 4
 -2 -5 -9 7463.89 629.908 3
 -2 -5 -10 54489.7 1163.48 1
 2 5 -10 55838.2 1104.56 3
 -2 -5 -10 57121.3 1642.35 4
 -5 2 -10 56709.3 1522.98 4
 -2 -5 -10 57394.1 1728.02 3
 -2 -5 10 56053.5 1543.52 2
 5 -2 -10 55362.1 1501.09 4
 5 -2 -10 55796.1 1671.42 3
 5 -2 -11 29533.7 1166.94 4
 -5 2 -11 30127.6 1165.03 4
 5 -2 -11 31629.2 1315.32 3
 -2 -5 -11 31352.1 886.145 1
 -2 -5 -11 30389.6 1330.49 3
 2 5 -11 29802.3 868.947 3
 -2 -5 11 31611.8 1187.82 2
 -2 -5 -11 29929.7 1233.7 4
 -5 2 -12 49653.6 1570.9 4
 -2 -5 -12 52384.3 1157.74 1
 5 -2 -12 49137.8 1679.46 3
 5 -2 -12 50135 1582.89 4
 2 5 -12 48738.8 1195.36 3
 -2 -5 12 47956.1 1502.2 2
 -2 -5 -12 48222.1 1626.98 4
 -2 -5 -12 45111.2 1672.07 3
 5 -2 -13 10761.2 785.76 4
 -2 -5 13 10666.3 742.576 2
 -2 -5 -13 10193.7 852.147 3
 -2 -5 -13 11494.5 845.549 4
 -5 2 -13 9772.58 744.081 4
 5 -2 -13 9814.79 808.987 3
 -2 -5 14 32260.6 1296.29 2
 5 -2 -14 32794.1 1406.07 4
 -2 -5 -14 32041.2 1442.27 4
 5 -2 -14 33975.3 1504.44 3
 -5 2 -14 32765.4 1404.1 4
 -2 -5 -14 32716.3 1539.68 3
 5 -2 -15 -59.733 236.969 4
 -2 -5 -15 -165.567 252.057 3
 -2 -5 -15 -25.0515 248.033 4
 2 5 -15 287.62 248.845 4
 -2 -5 15 45.3959 179.661 2
 -5 2 -15 -132.511 233.557 4
 5 -2 -15 186.401 251.788 3
 5 -2 -16 18394.5 1143.36 4
 -5 2 -16 18121.1 1133.39 4
 5 -2 -16 20177.4 1246.37 3
 2 5 -16 19425.7 1205.65 4
 -2 -5 -16 20870.8 1327.56 3
 -2 -5 -16 20403.4 1251.08 4
 -2 -5 16 19777.2 1069.19 2
 -2 -5 -17 387.532 300.281 4
 2 5 -17 75.0905 238.984 4
 5 -2 -17 105.395 236.424 3
 -2 -5 -17 -346.265 346.399 3
 5 -2 -17 261.261 293.169 4
 -5 2 -17 -63.495 244.14 4
 -2 -5 -18 2245.96 499.042 4
 5 -2 -18 2666.01 536.351 3
 2 5 -18 2951.16 554.369 4
 -2 -5 -18 2535.36 564.895 3
 5 -2 -18 1714.54 446.204 4
 -5 2 -18 1688.74 436.632 4
 -5 2 -19 995.702 414.021 4
 5 -2 -19 849.326 347.544 4
 -2 -5 -19 703.663 328.013 4
 -2 -5 -19 811.547 414.63 3
 5 -2 -19 1723.13 465.749 3
 2 5 -19 1514.72 442.366 4
 -2 -5 -20 6830.72 852.236 4
 2 5 -20 6670.53 857.91 4
 5 -2 -20 7180.49 856.639 4
 -5 2 -20 7434.46 854.941 4
 -2 -5 -20 7513.14 924.049 3
 5 -2 -20 8647.93 942.067 3
 2 5 -21 3489.27 659.875 4
 5 -2 -21 3681.88 657.084 3
 -2 -5 -21 4686.67 747.948 4
 -2 -5 -21 2694.74 590.389 3
 5 -2 -21 2931.32 603.443 4
 -5 2 -21 3565.64 636.344 4
 -2 -5 -22 -668.225 502.31 3
 -5 2 -22 85.9664 289.808 4
 5 -2 -22 78.0419 317.917 4
 2 5 -22 317.372 321.015 4
 -2 -5 -22 299.794 378.106 4
 5 -2 -22 -97.5952 266.063 3
 5 -2 -23 2130.69 553.963 3
 5 -1 0 231.89 93.0087 5
 -1 -5 0 134.765 123.67 5
 -1 -5 0 204.334 138.871 2
 -1 -5 0 145.333 71.4072 3
 -5 1 0 277.19 162.781 1
 -1 -5 -1 19746.3 572.733 3
 -1 -5 -1 19425.3 630.708 4
 -5 1 -1 20987.1 723.137 1
 -1 -5 -1 19727 638.167 5
 -5 1 -1 19672.6 591.376 4
 -5 1 1 19774.1 663.627 1
 5 -1 -1 21212.6 541.946 5
 5 -1 1 19668.4 536.703 5
 -1 -5 1 19669.8 632.353 5
 -1 -5 -1 20122.6 684.564 1
 -1 -5 1 19608.5 729.015 2
 -1 -5 -1 19323 710.328 2
 5 -1 -2 22730.3 579.799 5
 -1 -5 2 22545.5 697.465 5
 -1 -5 -2 22604.6 702.192 5
 -1 -5 -2 23878 719.425 4
 -1 -5 -2 23070.3 686.36 3
 -1 -5 2 21724.9 785.854 2
 -5 1 -2 22948.5 656.393 4
 5 -1 2 25807.9 674.884 5
 -1 -5 -2 22646.6 705.613 1
 -5 1 -2 22969.8 783.436 1
 -5 1 2 23195.6 685.697 1
 -1 -5 -2 23748.1 778.034 2
 -5 1 3 26829.8 724.384 1
 -1 -5 -3 25535.9 772.933 5
 -5 1 -3 26795.2 743.522 4
 -1 -5 -3 25020.3 767.906 4
 -1 -5 3 24697.1 744.484 5
 -1 -5 -3 26188.1 795.563 3
 -1 -5 -3 25552.5 801.042 2
 -1 -5 3 24642 845.294 2
 5 -1 -3 27556.4 670.772 5
 -1 -5 -3 24445.8 721.243 1
 5 -1 3 24251.1 685.537 5
 5 -1 -4 82743.9 1586.98 3
 -1 -5 4 85155 1586.72 2
 -1 -5 -4 83916.1 1439.44 2
 -5 1 4 83557.1 1238.12 1
 -1 -5 -4 80470.4 1422.36 5
 -5 1 -4 82940.3 1374.23 4
 5 -1 -4 81986.4 1239.9 5
 -1 -5 -4 82878 1448.56 4
 -1 -5 4 79498.6 1396.43 5
 -1 -5 -4 81203.3 1264.61 1
 -1 -5 -4 85405.7 1520.62 3
 5 -1 -5 9172.44 452.314 5
 -1 -5 5 8653.98 533.865 2
 -1 -5 5 8231.35 484.563 5
 -1 -5 -5 9234.05 524.038 4
 -1 -5 -5 8733.08 503.957 5
 -1 -5 -5 8659.42 410.823 1
 -5 1 5 8960.2 412.213 1
 5 -1 -5 8403.03 536.801 3
 -1 -5 -5 9583.37 570.262 3
 -1 -5 -5 9085.21 481.459 2
 -5 1 -5 8535.71 481.706 4
 -1 -5 -6 881.54 153.201 1
 5 -1 -6 735.983 232.452 3
 -5 1 6 793.243 147.414 1
 -1 -5 -6 640.988 195.947 3
 -1 -5 -6 575.776 187.002 4
 1 5 -6 649.896 64.5126 3
 -1 -5 -6 905.322 182.581 2
 -1 -5 6 874.002 205.92 2
 -1 -5 -6 1127.5 229.732 5
 -5 1 -6 561.594 177.475 4
 -1 -5 -7 64809.4 1480.32 5
 -1 -5 -7 62811.8 1082.75 1
 5 -1 -7 66418.2 1575.61 3
 1 5 -7 62625.5 755.094 3
 -5 1 7 65744.2 1067.98 1
 -1 -5 7 68052 1512.2 2
 -1 -5 -7 64119.4 1580.45 3
 -5 1 -7 69058.2 1459.97 4
 -1 -5 -7 65168.9 1478.06 4
 1 5 -8 7260.36 307.976 3
 -1 -5 -8 7561.77 372.393 1
 5 -1 -8 7878.06 585.341 3
 -1 -5 -8 8361.74 575.198 4
 -1 -5 -8 7399.12 593.246 3
 -5 1 8 7657.95 366.295 1
 -1 -5 8 6926.11 519.318 2
 -5 1 -8 8143.32 541.115 4
 5 -1 -9 11157.2 712.862 3
 -1 -5 -9 11742.1 764.609 3
 1 5 -9 9858.27 408.292 3
 -5 1 -9 10215.1 631.154 4
 -1 -5 -9 12424.7 715.299 4
 -1 -5 9 10061.9 625.909 2
 -1 -5 -9 11044.6 448.214 1
 5 -1 -10 1225.15 302.963 3
 -1 -5 10 845.476 222.04 2
 -1 -5 -10 950.728 148.369 1
 1 5 -10 1047.47 157.835 3
 -1 -5 -10 699.129 263.728 3
 -5 1 -10 1209.91 276.14 4
 -1 -5 -10 1253.67 286.051 4
 -1 -5 -11 393.341 233.686 4
 -1 -5 -11 243.523 229.875 3
 1 5 -11 232.618 119.836 3
 -5 1 -11 60.218 185.814 4
 -1 -5 -11 105.821 72.217 1
 5 -1 -11 367.792 235.11 3
 -1 -5 11 247.299 188.458 2
 1 5 -12 36533.3 1000.11 3
 5 -1 -12 34612.3 1379.4 3
 5 -1 -12 34174.1 1317.4 4
 -1 -5 12 37453.4 1268.8 2
 -1 -5 -12 34997.6 1357.97 4
 -5 1 -12 35569.2 1343.36 4
 -1 -5 -12 34916.1 1463.99 3
 -5 1 -13 571.066 274.091 4
 5 -1 -13 835.485 281.682 3
 -1 -5 -13 666.829 287.208 4
 5 -1 -13 927.019 294.791 4
 -1 -5 13 798.991 253.422 2
 -1 -5 -13 638.718 322.499 3
 -1 -5 -14 54309.1 1958.98 3
 -1 -5 -14 54369.4 1845.54 4
 5 -1 -14 57317.9 1890.96 3
 1 5 -14 55138 1846.42 4
 -1 -5 14 54874.4 1621.3 2
 5 -1 -14 51380.7 1770.39 4
 -5 1 -14 56057.4 1833.56 4
 5 -1 -15 1837.36 405.207 3
 -1 -5 15 2002.57 356.664 2
 -1 -5 -15 2231.7 443.748 4
 -1 -5 -15 1946.25 443.163 3
 -5 1 -15 2525.62 467.292 4
 5 -1 -15 1807.96 402.897 4
 1 5 -15 2270.32 440.112 4
 -1 -5 -16 47.691 272.473 4
 1 5 -16 -8.96592 251.156 4
 -1 -5 -16 436.269 255.79 3
 -5 1 -16 -124.807 281.186 4
 5 -1 -16 150.893 211.739 3
 5 -1 -16 125.531 223.264 4
 -1 -5 16 12.5269 154.733 2
 5 -1 -17 317.044 249.372 3
 5 -1 -17 123.659 272.057 4
 1 5 -17 162.733 299.777 4
 -5 1 -17 -63.048 244.545 4
 -1 -5 -17 75.0964 248.856 4
 -1 -5 -17 286.196 250.179 3
 -1 -5 -18 4247.55 638.5 4
 1 5 -18 4693.64 670.804 4
 -5 1 -18 3642.42 565.749 4
 -1 -5 -18 4197.75 672.287 3
 5 -1 -18 3504.03 569.259 4
 5 -1 -18 3397.96 575.854 3
 5 -1 -19 1950.87 480.889 3
 -5 1 -19 1902.57 453.958 4
 5 -1 -19 2740.54 543.842 4
 1 5 -19 2469.72 525.6 4
 -1 -5 -19 3171.84 578.42 4
 -1 -5 -19 1537.9 478.98 3
 -1 -5 -20 668.797 345.091 4
 -1 -5 -20 1138.95 419.957 3
 5 -1 -20 1007.89 389.758 3
 -5 1 -20 698.834 373.283 4
 5 -1 -20 687.845 323.098 4
 1 5 -20 1715.09 529.931 4
 -1 -5 -21 -25.104 321.8 3
 -5 1 -21 0.73765 267.796 4
 5 -1 -21 372.66 312.705 3
 1 5 -21 14.221 336.019 4
 5 -1 -21 361.316 293.009 4
 -1 -5 -21 680.501 397.382 4
 -1 -5 -22 10577.2 1139.31 3
 1 5 -22 12568.6 1187.95 4
 -5 1 -22 12824.6 1187.84 4
 5 -1 -22 14795.8 1273.91 4
 5 -1 -22 13107.1 1182.35 3
 -1 -5 -22 13264.6 1206.23 4
 5 -1 -23 40.6919 250.524 3
 5 0 0 -19.7666 54.0773 5
 0 -5 0 -9.63134 62.7464 3
 0 -5 0 -6.12426 129.588 5
 0 -5 0 -32.4417 123.399 2
 5 0 1 16312.4 406.125 5
 0 -5 1 15965.3 367.926 3
 5 0 -1 16812.3 390.007 5
 -5 0 -1 16413.2 583.249 4
 0 -5 1 15780.2 602.534 5
 0 -5 -1 15612.3 597.783 5
 0 -5 1 16705.7 663.092 2
 -5 0 1 15310.5 596.351 1
 0 -5 -1 16301.1 511.74 3
 0 -5 -1 16427.3 650.983 2
 -5 0 -1 15277.6 625.777 1
 0 -5 -1 15804 505.298 4
 5 0 2 180.234 79.8934 5
 0 -5 -2 293.736 108.468 4
 0 -5 -2 410.473 123.291 3
 0 -5 2 317.742 161.878 2
 -5 0 -2 319.986 150.448 1
 0 -5 -2 201.898 155.335 2
 0 -5 2 423.783 155.801 5
 -5 0 2 297.242 144.96 1
 -5 0 -2 339.767 148.896 4
 0 -5 -2 405.383 148.309 5
 -5 0 3 2592.82 269.64 1
 0 -5 3 2116.72 253.433 5
 0 -5 -3 2573.93 268.488 3
 0 -5 -3 2270.74 269.66 5
 5 0 -3 2290.74 185.044 5
 0 -5 -3 2278.75 224.37 4
 0 -5 -3 1991.93 261.678 2
 -5 0 -3 2614.41 266.786 4
 0 -5 3 2196.16 264.949 2
 -5 0 -3 2226.84 279.362 1
 -5 0 -4 6094.9 414.532 4
 0 -5 -4 5136.32 385.029 3
 0 -5 -4 4938.53 345.215 4
 -5 0 4 5322.69 357.225 1
 0 -5 -4 4292.94 351.82 2
 -5 0 -4 5294.05 428.088 1
 0 -5 -4 4821.52 379.09 5
 0 -5 4 5828.15 416.023 2
 0 -5 -4 4902.08 292.005 1
 0 -5 4 4944.1 380.216 5
 0 -5 -5 31547.4 917.904 2
 -5 0 5 32955.6 829.194 1
 5 0 -5 32030.7 995.635 3
 0 -5 -5 31024.4 953.518 5
 -5 0 -5 30598.1 979.375 1
 0 -5 5 33143.6 974.87 2
 0 -5 5 32131.7 969.032 5
 0 -5 -5 32764.6 695.71 1
 0 -5 -5 32481.8 990.03 3
 0 -5 -5 31080.6 884.635 4
 -5 0 -5 31832.1 955.669 4
 -5 0 -6 210.374 148.036 4
 5 0 -6 144.027 140.539 3
 0 -5 6 282.267 169.978 2
 0 -5 -6 320.621 157.944 4
 0 -5 -6 50.5405 143.226 5
 0 -5 -6 412.711 95.772 1
 0 -5 -6 258.999 185.844 3
 -5 0 6 295.591 121.367 1
 0 -5 -7 44807.7 1320.45 3
 -5 0 -7 44202.6 1222.29 4
 0 -5 -7 43736.4 760.895 1
 0 -5 7 43985.8 1178.67 2
 0 -5 -7 44450.6 1254.89 5
 5 0 -7 45865.8 1267.81 3
 -5 0 7 45783.1 992.082 1
 0 -5 -7 46058.7 1192.92 4
 5 0 -8 15512.9 780.924 3
 0 -5 -8 14259.4 418.135 1
 -5 0 -8 15036.2 755.868 4
 0 -5 8 14649.3 701.286 2
 0 -5 -8 15443.7 737.697 4
 -5 0 8 15024.8 585.922 1
 0 -5 -8 14019.6 793.587 3
 0 -5 -8 16002.1 788.989 5
 0 -5 -9 1575.68 139.065 1
 -5 0 -9 1565.92 296.834 4
 5 0 -9 1520.55 293.196 3
 0 5 -9 1481.84 169.939 3
 0 -5 9 1788.48 268.962 2
 0 -5 -9 1357.1 298.356 3
 0 -5 -9 1739.92 275.326 4
 0 -5 -10 48035.7 1416.85 4
 0 -5 -10 44927.8 1522.62 3
 -5 0 -10 47973.2 1452.92 4
 0 5 -10 47255.6 969.872 3
 0 -5 10 48618.6 1320.48 2
 0 -5 -10 45914.5 717.968 1
 5 0 -10 46742.5 1441.36 3
 0 -5 -11 7564.4 606.16 4
 5 0 -11 7957.39 629.752 3
 0 5 -11 7074.23 412.172 3
 0 -5 11 6941.9 524.077 2
 0 -5 -11 7671.81 701.862 3
 -5 0 -11 8047.14 642.392 4
 5 0 -12 4438.03 490.094 3
 0 -5 -12 4714.31 568.308 3
 0 5 -12 4512.36 366.184 3
 0 -5 12 4602.13 431.443 2
 0 5 -12 4039.97 472.232 4
 0 -5 -12 4401.77 502.718 4
 -5 0 -12 4574.29 527.445 4
 -5 0 -13 15492.3 964.213 4
 5 0 -13 16137.6 957.632 3
 0 5 -13 17788 1005.65 4
 0 -5 13 17392.5 855.119 2
 0 -5 -13 16440.8 967.7 4
 0 -5 -13 18781.7 1136.82 3
 5 0 -14 9400.61 763.409 3
 0 -5 -14 7525.26 761.968 3
 -5 0 -14 8599.99 745.26 4
 5 0 -14 8472.18 754.787 4
 0 -5 -14 8932.12 754.439 4
 0 5 -14 8928.16 760.307 4
 0 -5 14 9372.28 650.204 2
 -5 0 -15 3321.4 515.496 4
 0 -5 15 3939.98 431.348 2
 5 0 -15 3712.52 520.208 3
 0 5 -15 4172.29 553.708 4
 0 -5 -15 3037.18 527.897 3
 5 0 -15 3664.32 543.791 4
 0 -5 -15 3045.18 470.814 4
 0 -5 -16 11172.6 975.698 3
 0 5 -16 11209.7 898.382 4
 5 0 -16 9297.06 807.242 3
 5 0 -16 11622.2 929.114 4
 0 -5 -16 10009.2 859.372 4
 -5 0 -16 10751.1 898.138 4
 5 0 -17 2080.99 445.956 4
 0 5 -17 1530.74 397.331 4
 0 -5 -17 1627.82 431.921 4
 -5 0 -17 1562.48 427.333 4
 0 -5 -17 1403.89 403.74 3
 -5 0 -17 1212.71 305.643 1
 5 0 -17 1867.8 401.014 3
 5 0 -18 1151.86 340.802 3
 -5 0 -18 1422.71 422.277 4
 0 -5 -18 24.0644 290.745 3
 -5 0 -18 837.701 273.196 1
 0 5 -18 1156.78 415.236 4
 0 -5 -18 591.685 288.434 4
 5 0 -18 1312.34 427.44 4
 0 -5 -19 4453.82 706.762 3
 0 5 -19 3190.29 575.72 4
 5 0 -19 3436.7 588.687 3
 0 -5 -19 3809.41 616.47 4
 -5 0 -19 4014.24 643.537 4
 5 0 -19 3445.49 602.076 4
 5 0 -20 4683.51 671.654 3
 0 -5 -20 4551.8 747.149 3
 5 0 -20 4664.56 712.925 4
 0 5 -20 5503.6 763.573 4
 0 -5 -20 5299.3 733.83 4
 -5 0 -20 6376.02 806.395 4
 -5 0 -21 416.489 288.323 4
 0 -5 -21 633.743 338.029 3
 5 0 -21 276.731 259.921 3
 5 0 -21 436.42 325.45 4
 0 5 -21 718.238 368.924 4
 0 -5 -21 594.879 298.831 4
 0 -5 -22 301.473 356.272 3
 5 0 -22 463.368 308.845 3
 -5 0 -22 677.103 289.866 4
 5 0 -22 1521.07 461.91 4
 0 -5 -22 960.681 399.634 4
 0 5 -22 1553.21 463.187 4
 1 -5 0 26663.1 602.073 3
 -5 -1 0 26571.4 816.486 1
 1 -5 0 26347.7 829.318 2
 1 -5 0 27833.3 819.689 5
 5 1 0 25602.7 324.863 5
 -5 -1 -1 337.717 134.39 4
 1 -5 1 674.345 182.748 2
 1 -5 -1 554.796 170.431 2
 1 -5 -1 364.391 142.712 5
 1 -5 1 682.72 95.0099 3
 5 1 -1 523.102 53.5379 5
 -5 -1 1 890.301 187.051 1
 1 -5 -1 523.32 125.801 3
 5 1 1 473.893 62.8024 5
 -5 -1 -1 525.265 169.815 1
 1 -5 1 695.017 169.529 5
 1 -5 2 4093.72 350.386 2
 1 -5 -2 3644.44 339.542 2
 -5 -1 -2 3900.68 332.984 4
 1 -5 -2 3890.52 233.823 4
 1 -5 2 3477.5 311.27 5
 1 -5 -2 3601.15 322.273 5
 -5 -1 2 3810.6 328.775 1
 1 -5 -2 3885.21 290.469 3
 -5 -1 -2 3790.57 337.105 1
 1 -5 2 4103.31 177.958 3
 1 -5 3 4555.03 360.098 2
 1 -5 -3 4837.97 376.076 2
 1 -5 -3 4727.68 350.07 3
 1 -5 -3 4291.94 359.791 5
 -5 -1 -3 4240.58 358.585 4
 1 -5 -3 4826.83 287.09 4
 -5 -1 -3 3937.14 346.61 1
 -5 -1 3 3942.59 329.19 1
 1 -5 3 4216.09 353.692 5
 1 -5 3 4277.98 154.732 3
 1 -5 -4 405564 3308.88 2
 -5 -1 -4 405310 3451.05 1
 1 -5 4 414097 3309.45 2
 1 -5 -4 400067 3340.57 5
 1 -5 -4 402804 2741.93 4
 -5 -1 -4 408108 3388.33 4
 -5 -1 -4 402571 2185.18 2
 -5 -1 4 409066 3120.28 1
 1 -5 4 396336 3308.34 5
 1 -5 -4 397252 3304.61 3
 -5 -1 -5 5212.3 428.444 1
 1 -5 -5 4905.03 340.398 4
 1 -5 -5 5364.9 426.052 3
 -5 -1 -5 4967.98 411.887 4
 1 -5 -5 5794.13 443.665 5
 1 -5 5 5379.87 411.472 2
 5 1 -5 4851.35 387.679 3
 1 -5 5 5959.29 445.801 5
 -5 -1 -5 5219.46 219.745 2
 -5 -1 5 5180.68 376.486 1
 1 -5 6 29962 919.719 2
 -5 -1 -6 28265.4 965.229 1
 1 -5 6 29474.8 995.737 5
 1 -5 -6 29090.4 1007.67 3
 1 -5 -6 29964.7 1001.15 5
 -5 -1 -6 27895.1 387.535 2
 1 -5 -6 29536.8 860.855 4
 -5 -1 -6 29041.8 995.951 4
 5 1 -6 29020.1 950.081 3
 -5 -1 6 28944.1 849.328 1
 1 -5 7 463.236 180.444 2
 1 -5 -7 500.07 174.515 4
 5 1 -7 431.072 187.202 3
 -5 -1 7 171.662 125.615 1
 -5 -1 -7 379.338 212.614 4
 1 -5 -7 557.791 203.176 5
 1 -5 -7 -90.46 207.294 3
 -5 -1 -7 364.388 176.82 1
 1 -5 -8 18.5155 210.027 3
 1 -5 8 -57.8927 125.503 2
 1 -5 -8 -291.418 228.691 5
 -5 -1 -8 163.543 194.263 1
 -5 -1 8 -123.387 137.515 1
 5 1 -8 363.195 176.113 3
 1 -5 -8 -104.442 138.405 4
 -5 -1 -8 -158.184 201.395 4
 1 -5 9 4.14325 138.816 2
 5 1 -9 75.8883 153.669 3
 -5 -1 -9 3.61929 161.202 1
 1 -5 -9 -7.34661 142.4 4
 1 -5 -9 -216.179 233.592 3
 -5 -1 -9 161.549 193.033 4
 -5 -1 -10 7630.45 617.831 4
 5 1 -10 9144.02 624.638 3
 1 -5 10 7331.71 498.239 2
 1 -5 -10 7623.29 660.095 3
 1 -5 -10 7234.27 552.855 4
 -5 -1 -10 7620.29 567.367 1
 -1 5 -10 7067.31 559.26 4
 5 1 -11 2464.11 351.971 3
 -1 5 -11 2589.39 372.266 4
 1 -5 11 3149.43 346.954 2
 1 -5 -11 2986.47 395.631 4
 1 -5 -11 2388.3 402.062 3
 -5 -1 -11 3094.87 410.539 1
 -5 -1 -11 3096.64 434.45 4
 -5 -1 -12 6279.79 615.302 4
 1 -5 12 7165.96 518.353 2
 5 1 -12 6168.42 566.469 3
 1 -5 -12 6348.07 575.468 4
 1 -5 -12 6759.19 669.845 3
 -1 5 -12 7098.32 619.186 4
 -5 -1 -12 6187.11 540.898 1
 -5 -1 -13 33.8105 291.448 4
 1 -5 13 288.053 160.33 2
 1 -5 -13 321.945 281.197 3
 -1 5 -13 379.812 237.835 4
 5 1 -13 288.615 214.683 3
 -5 -1 -13 127.081 210.733 1
 1 -5 -13 368.601 201.015 4
 5 1 -14 15315.9 934.921 3
 1 -5 14 16734.6 813.393 2
 -1 5 -14 15490.6 977.696 4
 1 -5 -14 16533.7 1111.24 3
 1 -5 -14 13974.1 921.807 4
 -5 -1 -14 15936.5 901.231 1
 -5 -1 -14 15455.5 1000.65 4
 1 -5 -15 1602.61 368.27 4
 -5 -1 -15 1590.49 404.121 4
 -1 5 -15 2060.56 434.504 4
 -5 -1 -15 1436.89 290.743 1
 5 1 -15 1776.56 382.052 3
 5 1 -15 2216.96 470.874 4
 1 -5 -15 1319.34 378.603 3
 -1 5 -16 17118.8 1108.23 4
 5 1 -16 16421.2 1118.33 4
 1 -5 -16 16787.6 1176.05 3
 5 1 -16 16693.5 1058.06 3
 -5 -1 -16 16121.1 955.365 1
 -5 -1 -16 16177 1108.51 4
 1 -5 -16 16454.4 1068.2 4
 1 -5 -17 -133.35 318.054 3
 1 -5 -17 50.5085 240.948 4
 5 1 -17 446.915 272.269 3
 -5 -1 -17 703.936 228.842 1
 -1 5 -17 -6.052 261.749 4
 5 1 -17 333.227 302.321 4
 -5 -1 -17 389.414 317.083 4
 1 -5 -18 212.252 343.608 3
 5 1 -18 -254.836 256.97 3
 -5 -1 -18 -216.958 313.598 4
 1 -5 -18 33.9481 272.214 4
 5 1 -18 689.497 362.185 4
 -1 5 -18 247.31 306.274 4
 1 -5 -19 -596.239 367.801 3
 1 -5 -19 289.554 296.904 4
 5 1 -19 -106.219 252.568 3
 5 1 -19 529.214 346.337 4
 -1 5 -19 182.745 237.027 4
 -5 -1 -19 -126.374 277.272 4
 -5 -1 19 -70.4273 240.96 2
 1 -5 -20 135.716 279.148 4
 1 -5 -20 -372.305 331.253 3
 -5 -1 -20 -150.861 312.986 4
 5 1 -20 9.93514 310.249 4
 -1 5 -20 -12.952 235.302 4
 5 1 -20 252.791 278.442 3
 -5 -1 -21 273.854 313.814 4
 1 -5 -21 -18.7761 271.015 4
 -1 5 -21 288.918 361.241 4
 5 1 -21 197.219 306.133 4
 1 -5 -21 -286.947 370.644 3
 1 -5 -22 15634.7 1358 3
 5 1 -22 18132.8 1418.15 4
 -1 5 -22 19186.9 1433.13 4
 1 -5 -22 17822.5 1380.87 4
 -5 -1 -22 18783.7 1440.25 4
 2 -5 0 141.396 92.1706 3
 2 -5 0 194.324 135.793 2
 2 -5 0 254.814 152.338 5
 -5 -2 0 131.515 154.101 1
 2 -5 -1 4132.05 287.125 3
 -5 -2 -1 3931.45 351.304 4
 -5 -2 1 3776.32 342.691 1
 2 -5 1 3874.44 329.245 5
 2 -5 1 3850.97 237.811 3
 -5 -2 -1 4126.55 362.742 1
 2 -5 -1 3778.57 340.452 5
 2 -5 1 4167.95 352.185 2
 2 -5 -1 3574.71 334.122 2
 2 -5 2 96017.5 1570.61 2
 -5 -2 -2 94995.2 1333.99 2
 2 -5 -2 95511.5 1611.98 2
 2 -5 2 93327.9 1076.38 3
 2 -5 2 95125.1 1588.4 5
 -5 -2 2 100642 1631.82 1
 2 -5 -2 95292.1 1602.26 5
 2 -5 -2 94935.9 1451.31 3
 2 -5 -2 95976 964.883 4
 -5 -2 -2 93714 1625.26 1
 -5 -2 -2 94763.7 1637.81 4
 2 -5 -3 190.947 70.826 4
 2 -5 -3 -113.304 166.474 5
 -5 -2 3 352.783 180.407 1
 -5 -2 -3 96.369 152.527 1
 2 -5 3 96.3303 138.322 5
 -5 -2 -3 78.996 153.314 4
 2 -5 -3 108.039 134.599 3
 2 -5 3 60.2774 139.945 2
 -5 -2 -3 111.326 79.7277 2
 -5 -2 -4 20455.2 816.047 4
 2 -5 4 21553.6 755.28 2
 2 -5 -4 21845.6 801.28 3
 -5 -2 -4 22031.6 565.559 2
 2 -5 4 22048.1 813.609 5
 2 -5 -4 20242.6 573.308 4
 -5 -2 4 20895.7 773.58 1
 2 -5 -4 19422.7 779.572 5
 -5 -2 -4 21522.8 819.47 1
 2 -5 5 210871 2358.83 2
 -5 -2 -5 206649 2636.14 4
 -5 -2 5 214516 2460.62 1
 2 -5 -5 204396 2569.47 3
 2 -5 -5 205108 2547.24 5
 2 -5 5 208977 2584.8 5
 -5 -2 -5 210650 2569.15 1
 5 2 -5 212897 2405.03 3
 2 -5 -5 208290 2006.74 4
 -5 -2 -5 208315 1575.26 2
 -5 -2 -6 60172.2 743.221 2
 2 -5 6 61244.7 1278.91 2
 -5 -2 6 59543.9 1319.99 1
 2 -5 -6 59710 1457.74 3
 -2 5 -6 60305.1 1182.62 4
 5 2 -6 61034.9 1328.12 3
 2 -5 6 56767.5 1414.69 5
 2 -5 -6 59035.3 1171.36 4
 -5 -2 -6 58857.9 1394.52 1
 -5 -2 -6 59366.4 1470.38 4
 2 -5 -6 57250.9 1398.35 5
 5 2 -7 110323 1838.3 3
 -5 -2 7 109419 1816.65 1
 -5 -2 -7 107719 2070.54 4
 2 -5 -7 106656 2006.39 5
 2 -5 7 110086 1738.95 2
 2 -5 -7 107307 1701.93 4
 2 -5 -7 106626 2073.55 3
 -5 -2 -7 109260 1949.61 1
 -2 5 -7 108640 1721.16 4
 2 -5 8 26661.2 871.614 2
 5 2 -8 25084.7 913.856 3
 2 -5 -8 24664.8 881.391 4
 2 -5 -8 25605.9 1023.47 5
 -2 5 -8 26747.7 917.839 4
 -5 -2 -8 24896.9 956.155 1
 -5 -2 -8 26624.2 1073.4 4
 2 -5 -8 24725.3 1057.36 3
 2 -5 -9 -70.6857 201.425 5
 -2 5 -9 91.9129 152.109 4
 2 -5 -9 688.081 261.167 3
 -5 -2 -9 -166.439 155.611 1
 -5 -2 -9 491.79 217.485 4
 2 -5 -9 -83.3431 174.023 4
 5 2 -9 -75.8392 167.605 3
 2 -5 9 117.636 125.964 2
 -2 5 -10 10100.1 639.562 4
 5 2 -10 10276.6 643.079 3
 -5 -2 -10 8998.93 621.221 1
 -5 -2 -10 8454.84 672.086 4
 2 -5 -10 9471.03 618.258 4
 2 -5 10 10225.6 567.817 2
 2 -5 -10 9892.01 735.322 3
 -5 -2 -11 1292.27 314.907 4
 2 -5 11 1337.74 229.452 2
 2 -5 -11 1196.25 352.354 3
 -2 5 -11 899.696 260.214 4
 5 2 -11 928.147 236.58 3
 -5 -2 -11 1230.03 261.732 1
 2 -5 -11 972.175 256.533 4
 2 -5 -12 711.534 333.414 3
 -5 -2 -12 434.984 268.246 4
 5 2 -12 342.753 191.923 3
 -2 5 -12 777.664 281.665 4
 2 -5 12 423.925 165.833 2
 2 -5 -12 701.927 266.852 4
 -5 -2 -12 494.474 221.201 1
 2 -5 -13 2635.06 391.371 4
 -5 -2 -13 3011.28 398.269 1
 2 -5 13 3027.89 336.629 2
 5 2 -13 2712.25 395.428 3
 2 -5 -13 2143.3 424.735 3
 -5 -2 -13 3433.51 491.242 4
 -2 5 -13 2510.16 393.904 4
 -2 5 -14 47.3558 202.209 4
 5 2 -14 -209.119 254.123 3
 2 -5 -14 -57.9476 239.988 3
 -5 -2 -14 231.371 262.016 4
 -5 -2 -14 242.2 171.935 1
 2 -5 -14 255.112 239.861 4
 2 -5 -15 10356.4 819.65 4
 5 2 -15 11638.7 826.881 3
 -2 5 -15 10762.9 842.069 4
 -5 -2 -15 10214.1 731.579 1
 -5 -2 -15 9448.39 828.296 4
 2 -5 -15 9133.57 877.609 3
 5 2 -16 9705.33 796.213 3
 -5 -2 -16 10131 748.927 1
 -5 -2 -16 10135.7 906.387 4
 2 -5 -16 10075 934.219 3
 2 -5 -16 10350.7 856.319 4
 -2 5 -16 9336.48 830.47 4
 5 2 -16 10208.3 894.251 4
 -5 -2 17 22437.6 1245.68 2
 5 2 -17 21639.1 1329.37 4
 2 -5 -17 21497.5 1373.43 3
 -5 -2 -17 23730.5 1382.03 4
 2 -5 -17 23029.2 1315.88 4
 -2 5 -17 23186.9 1323.57 4
 5 2 -17 22268.3 1237.34 3
 -2 5 -18 297.73 287.165 4
 5 2 -18 -124.328 208.902 3
 5 2 -18 383.306 323.845 4
 2 -5 -18 -314.552 404.67 3
 2 -5 -18 -397.254 366.868 4
 -5 -2 -18 -134.769 254.469 4
 -5 -2 18 161.151 266.332 2
 -5 -2 -19 6971.33 828.555 4
 2 -5 -19 4092.76 618.551 4
 5 2 -19 4889.99 729.812 4
 -2 5 -19 5206.38 698.503 4
 2 -5 -19 4403.24 688.752 3
 -5 -2 19 5536.65 655.612 2
 2 -5 -20 13375.8 1132.11 4
 5 2 -20 13186.9 1156.84 4
 -2 5 -20 12053.9 1084.69 4
 -5 -2 -20 14341.7 1216.47 4
 2 -5 -20 15620.9 1305.42 3
 2 -5 -21 1853.33 489.176 4
 -2 5 -21 2343.16 520.778 4
 -5 -2 -21 2665.39 572.326 4
 2 -5 -21 1320.51 498.558 3
 5 2 -21 1941.65 536.332 4
 5 2 -22 2286.82 546.126 4
 -5 -2 -22 3057.94 652.988 4
 2 -5 -22 2917.91 617.718 4
 2 -5 -22 2244.77 584.385 3
 -2 5 -22 2866.76 603.84 4
 3 -5 0 134668 1938.96 5
 3 -5 0 130023 1885.93 2
 3 -5 0 130149 1623.77 3
 -5 -3 0 125910 1800.05 2
 -5 -3 0 131422 1982.59 1
 -5 -3 -1 39.5465 112.86 2
 3 -5 1 172.905 92.6355 3
 -5 -3 1 -107.686 188.926 1
 3 -5 1 361.867 169.43 5
 -5 -3 -1 223.782 163.497 1
 3 -5 1 146.067 136.825 2
 -5 -3 1 133.759 123.822 2
 3 -5 -1 -3.4767 112.475 3
 3 -5 -1 122.204 131.27 5
 -5 -3 -2 25.4773 164.133 1
 -5 -3 -2 -115.396 188.23 4
 3 -5 2 -36.2221 135.865 2
 -5 -3 2 36.4825 23.8627 5
 -5 -3 -2 251.129 120.945 2
 3 -5 -2 73.9972 122.666 3
 3 -5 2 71.4801 156.423 5
 -3 5 -2 73.3124 44.5454 4
 3 -5 -2 1.04655 136.562 5
 3 -5 -2 88.8101 38.2442 4
 -5 -3 2 488.023 180.952 2
 -5 -3 2 122.208 174.261 1
 3 -5 3 14521.2 628.674 2
 -5 -3 -3 13663.5 531.868 2
 -5 -3 3 13007.4 657.049 2
 -5 -3 -3 12938.8 643.27 1
 -5 -3 -3 14501.9 705.552 4
 3 -5 -3 14423.1 385.259 4
 3 -5 -3 14256.3 659.414 5
 3 -5 -3 13391.8 617.976 3
 -5 -3 3 14937.4 691.041 1
 -3 5 -3 15217.6 400.643 4
 3 -5 3 13142.5 639.629 5
 3 -5 -4 428942 3615.72 3
 -5 -3 -4 440326 3847.68 4
 -5 -3 -4 422568 3654.34 1
 -5 -3 -4 412272 2767.94 2
 -3 5 -4 430877 2485.64 4
 3 -5 4 416835 3293.11 2
 3 -5 -4 437010 2456.39 4
 -5 -3 4 423003 3670.14 1
 3 -5 -4 424312 3658.68 5
 -5 -3 5 321.82 175.474 1
 -5 -3 -5 379.675 96.1953 2
 3 -5 5 429.956 206.25 5
 3 -5 5 574.5 169.135 2
 3 -5 -5 421.623 121.889 4
 -3 5 -5 515.151 139.011 4
 3 -5 -5 181.031 156.618 3
 -5 -3 -5 63.6654 148.477 1
 3 -5 -5 400.579 180.851 5
 -5 -3 -5 387.634 191.092 4
 -5 -3 -6 121011 1299.11 2
 3 -5 -6 115772 1592.57 4
 -5 -3 -6 119542 2014.37 1
 3 -5 6 120670 1770.57 2
 3 -5 -6 118418 2065.82 5
 -5 -3 -6 121064 2183.24 4
 -5 -3 6 124354 2035.74 1
 -3 5 -6 122371 1638.89 4
 3 -5 -6 117693 2112.17 3
 3 -5 6 122120 2117.53 5
 5 3 -6 118692 1800.18 3
 -3 5 -7 70.8878 118.884 4
 3 -5 7 22.357 114.589 2
 -5 -3 -7 -102.104 217.23 4
 3 -5 7 131.378 185.88 5
 -5 -3 -7 122.013 177.595 1
 -5 -3 -7 87.7699 56.1005 2
 -5 -3 7 -74.0337 187.195 1
 3 -5 -7 79.893 180.074 5
 3 -5 -7 122.137 107.663 4
 5 3 -7 94.3176 129.667 3
 3 -5 -7 56.9705 208.378 3
 -5 -3 -8 2785.52 162.182 2
 5 3 -8 2764.78 313.718 3
 3 -5 -8 2520.09 361.202 5
 -5 -3 -8 2885.1 351.849 1
 3 -5 8 3095.8 296.422 2
 -5 -3 -8 3209.43 436.368 4
 3 -5 -8 2567.7 397.067 3
 3 -5 -8 2613.71 295.795 4
 -3 5 -8 2564.18 307.069 4
 3 -5 -9 -13.2019 209.126 3
 5 3 -9 50.4144 142.646 3
 3 -5 -9 258.356 213.805 5
 3 -5 9 224.963 124.354 2
 3 -5 -9 66.0776 131.108 4
 -5 -3 -9 -98.3933 223.437 4
 -5 -3 -9 15.5756 160.287 1
 -3 5 -9 398.111 191.101 4
 -5 -3 -10 6280.12 517.969 1
 -3 5 -10 6412.22 519.507 4
 5 3 -10 6857.03 519.218 3
 3 -5 10 6157.37 422.926 2
 3 -5 -10 6237.75 511.134 4
 -5 -3 -10 5773.85 576.159 4
 3 -5 -10 5935.86 589.791 3
 -5 -3 -11 247.96 166.494 1
 3 -5 -11 236.007 170.709 4
 3 -5 11 106.373 106.784 2
 5 3 -11 -83.3081 145.933 3
 -5 -3 -11 281.696 215.063 4
 3 -5 -11 13.386 242.643 3
 -3 5 -11 250.767 213.194 4
 -5 -3 -12 3082.47 473.545 4
 3 -5 -12 2627.23 384.662 4
 -5 -3 -12 3662.63 426.149 1
 3 -5 12 3127.36 320.981 2
 5 3 -12 3266.67 412.424 3
 3 -5 -12 2680.01 446.14 3
 -3 5 -12 2495.91 389.564 4
 5 3 -13 28.5109 169.536 3
 -5 -3 -13 -347.109 313.332 4
 3 -5 -13 -24.8538 232.165 3
 -3 5 -13 143.456 189.901 4
 -5 -3 -13 -5.6673 160.692 1
 -5 -3 13 -180.323 222.543 2
 3 -5 -13 -80.1889 182.984 4
 5 3 -14 20694.6 1032.3 3
 3 -5 -14 20007.4 1215.58 3
 3 -5 -14 19978.9 1076.55 4
 -3 5 -14 20407.1 1094.21 4
 -5 -3 14 20496.2 1126.93 2
 -5 -3 -14 17450.5 1105.53 4
 -5 -3 -14 20270.5 989.641 1
 3 -5 -15 -300.831 265.953 3
 5 3 -15 24.9777 177.913 3
 -3 5 -15 -324.309 291.263 4
 -5 -3 15 -40.2192 197.699 2
 3 -5 -15 -171.907 232.362 4
 -5 -3 -15 170.834 197.129 1
 -5 -3 -15 -7.9501 273.801 4
 5 3 -16 19915.7 1090.99 3
 -5 -3 16 19312.6 1155.23 2
 -5 -3 -16 20008 1260.23 4
 3 -5 -16 18927.7 1266.01 3
 3 -5 -16 19389.5 1160.03 4
 -3 5 -16 20791.1 1194.87 4
 -3 5 -17 -202.798 250.559 4
 -5 -3 -17 -339.062 365.109 4
 3 -5 -17 484.136 297.079 4
 -5 -3 17 121.783 214.19 2
 3 -5 -17 475.503 390.759 3
 5 3 -17 -56.6661 303.897 4
 3 -5 -18 841.392 376.319 3
 -5 -3 -18 1320.34 433.225 4
 5 3 -18 594.107 309.584 4
 -3 5 -18 527.272 326.529 4
 3 -5 -18 1224.8 331.771 4
 -5 -3 18 560.397 305.835 2
 -3 5 -19 228.674 259.309 4
 5 3 -19 289.913 356.282 4
 3 -5 -19 596.844 324.722 3
 -5 -3 19 1010.96 394.4 2
 3 -5 -19 684.897 295.631 4
 -5 -3 -19 31.9376 357.6 4
 -3 5 -20 185.603 227.155 4
 3 -5 -20 -108.382 318.901 3
 -5 -3 -20 -233.181 298.079 4
 5 3 -20 260.537 337.222 4
 3 -5 -20 116.576 238.643 4
 -5 -3 -21 480.803 313.516 4
 -3 5 -21 -128.451 320.398 4
 3 -5 -21 -107.579 334.144 3
 5 3 -21 369.754 309.994 4
 3 -5 -21 51.3463 245.564 4
 3 -5 -22 14652.7 1327.89 3
 3 -5 -22 13549.9 1203.69 4
 -3 5 -22 13834 1213 4
 -5 -4 0 50.8387 152.438 1
 -5 -4 0 18.4087 24.7935 5
 4 -5 0 97.384 143.608 5
 -5 -4 0 -107.662 161.541 2
 4 -5 0 46.2093 125.316 3
 -5 -4 -1 3068.94 337.276 1
 4 -5 -1 2939.65 313.837 3
 -5 -4 1 2657.32 124.34 5
 4 -5 -1 2967.71 315.339 5
 4 -5 1 3362.58 355.066 5
 -5 -4 1 3051.24 361.348 1
 -5 -4 -1 3137.77 321.134 2
 -5 -4 1 2939.58 319.403 2
 4 -5 -2 12404.5 626.916 5
 -5 -4 -2 12628.7 662.859 1
 4 -5 2 12430.4 633.721 5
 4 -5 2 13264 619.938 2
 -5 -4 2 13556.7 677.656 2
 -5 -4 -2 12057.8 576.199 2
 4 -5 -2 12279.3 609.837 3
 -5 -4 -2 11974.7 670.167 4
 -4 5 -2 11581.3 235.88 4
 -5 -4 2 12987.7 689.732 1
 -5 -4 2 12833 311.481 5
 -5 -4 -3 930.603 255.068 4
 -5 -4 3 1005.29 234.019 1
 -5 -4 -3 1026.54 215.366 1
 -5 -4 3 630.154 194.654 2
 4 -5 -3 854.197 216.708 3
 4 -5 3 933.116 219.668 5
 4 -5 3 882.578 202.868 2
 4 -5 -3 1194.55 234.797 5
 -5 -4 -3 842.486 158.471 2
 -4 5 -3 1037.3 107.977 4
 -5 -4 3 770.308 97.1017 5
 4 -5 -3 1016.55 101.602 4
 -5 -4 -4 362.107 200.645 4
 4 -5 -4 495.37 93.842 4
 4 -5 4 274.299 175.148 5
 4 -5 -4 400.156 160.863 5
 4 -5 -4 468.514 179.848 3
 -4 5 -4 675.367 112.735 4
 4 -5 4 416.973 159.764 2
 -5 -4 4 422.194 193.017 1
 -5 -4 -4 529.928 137.314 2
 -5 -4 4 503.768 225.651 2
 -5 -4 -4 368.669 163.247 1
 4 -5 -5 8164.12 380.935 4
 -5 -4 -5 8024.35 580.612 4
 4 -5 -5 7662.81 553.437 3
 -5 -4 -5 7534.33 530.509 1
 -5 -4 -5 8087.93 420.127 2
 4 -5 -5 8762.37 571.606 5
 4 -5 5 8536.08 484.076 2
 4 -5 5 7071.11 523.001 5
 -5 -4 5 6747.91 536.862 2
 -5 -4 5 8164.43 576.709 1
 -4 5 -5 7958.66 379.332 4
 5 4 -6 56349.4 1207.56 3
 -5 -4 -6 55354.6 1024.15 2
 -4 5 -6 55615.3 1101.29 4
 4 -5 -6 55756.7 1509.46 3
 4 -5 -6 55077.9 1094.54 4
 -5 -4 -6 53807.1 1387.94 1
 -5 -4 6 58397.8 1492.53 1
 4 -5 6 53525 1195.4 2
 -5 -4 -6 54839.7 1520.81 4
 4 -5 6 53982.4 1457.9 5
 4 -5 -6 56667.2 1465.91 5
 -5 -4 6 54473.8 1506.85 2
 -4 5 6 54274.9 670.91 1
 -5 -4 -7 36009.4 1150.93 1
 4 -5 -7 32500.7 1203.34 3
 4 -5 -7 34294.2 1186.03 5
 4 -5 -7 34273.8 940.821 4
 5 4 -7 35700 985.277 3
 -5 -4 7 34865.6 1190.42 1
 -5 -4 -7 35935.6 790.968 2
 -4 5 -7 35904.1 967.215 4
 4 -5 7 34431.6 1219.59 5
 -5 -4 7 36546 1257.95 2
 -5 -4 -7 36496 1282.49 4
 4 -5 7 35763.7 962.917 2
 4 -5 8 486.478 142.259 2
 4 -5 -8 915.389 242.381 5
 5 4 -8 610.146 159.958 3
 4 -5 8 686.274 254.617 5
 4 -5 -8 808.583 192.06 4
 -5 -4 -8 542.319 210.127 1
 -5 -4 -8 981.2 135.177 2
 4 -5 -8 733.862 249.867 3
 -5 -4 8 488.602 241.499 2
 -4 5 -8 927.381 210.935 4
 -5 -4 -8 913.336 300.561 4
 4 -5 -9 83.9291 130.952 4
 -4 5 -9 96.0476 146.666 4
 4 -5 9 212.324 134.572 2
 5 4 -9 -91.1313 129.542 3
 4 -5 -9 -160.085 228.359 3
 4 -5 -9 29.7428 179.844 5
 -5 -4 9 179.841 221.227 2
 -5 -4 -9 33.1373 160.106 1
 -5 -4 -9 -25.5902 245.953 4
 4 -5 -10 16329.3 797.865 4
 5 4 -10 15484.5 732.561 3
 4 -5 -10 15877.9 963.176 3
 -5 -4 10 15139.3 890.983 2
 -4 5 -10 15563.1 788.343 4
 4 -5 10 15139.4 632.395 2
 -5 -4 -10 15728 949.931 4
 -5 -4 -10 15940.7 813.74 1
 4 -5 -11 -172.155 287.743 3
 -5 -4 -11 -89.6824 160.02 1
 -5 -4 -11 -168.988 293.824 4
 4 -5 11 33.8495 115.465 2
 4 -5 -11 -113.68 163.299 4
 -4 5 -11 96.0363 178.942 4
 -5 -4 11 204.573 247.309 2
 5 4 -11 55.8582 143.409 3
 -4 5 -12 3204.6 414.782 4
 -5 -4 -12 2497.25 432.943 4
 4 -5 -12 2898.39 388.992 4
 5 4 -12 3313.61 385.858 3
 4 -5 -12 2208.53 413.694 3
 -5 -4 12 2466.24 407.213 2
 -5 -4 -12 3013.19 386.489 1
 -5 -4 13 19097.1 1080.08 2
 5 4 -13 20268.2 944.152 3
 4 -5 -13 16582.6 1092.41 3
 -5 -4 -13 18658.7 925.286 1
 -5 -4 -13 17197.8 1096.62 4
 4 -5 -13 19099.1 1007.5 4
 -4 5 -13 19381.1 1023.97 4
 4 -5 -14 7929.66 791.835 3
 5 4 -14 10536.3 714.947 3
 -5 -4 -14 9134.9 839.453 4
 4 -5 -14 9838.28 774.008 4
 -4 5 -14 9446.39 757.545 4
 -5 -4 -14 10302.6 706.229 1
 -5 -4 14 9831.12 806.647 2
 4 -5 -15 4887.11 669.604 3
 -5 -4 -15 4636.9 640.116 4
 -4 5 -15 4296.35 546.001 4
 -5 -4 15 5136.89 615.633 2
 4 -5 -15 4312.93 555.083 4
 -4 5 -16 8761.65 787.856 4
 4 -5 -16 10004 838.564 4
 -5 -4 -16 10126 924.343 4
 4 -5 -16 9855.21 939.743 3
 -5 -4 16 9721.65 833.376 2
 -5 -4 -17 7951.85 850.225 4
 -4 5 -17 10159 880.321 4
 -5 -4 17 10190.1 879.413 2
 4 -5 -17 10136.6 971.884 3
 4 -5 -17 9479.93 843.416 4
 -5 -4 18 844.425 307.074 2
 5 4 -18 940.266 377.33 4
 -4 5 -18 1655.64 410.521 4
 4 -5 -18 853.449 323.711 4
 -5 -4 -18 1797.08 466.589 4
 4 -5 -18 1156.01 453.381 3
 4 -5 -19 971.831 415.047 3
 4 -5 -19 952.579 355.794 4
 -5 -4 -19 901.131 410.724 4
 -5 -4 19 1228.89 372.201 2
 5 4 -19 539.958 338.696 4
 -4 5 -19 1054.28 362.987 4
 -4 5 -20 24214 1500.56 4
 5 4 -20 24004.4 1581.02 4
 -5 -4 -20 24410.2 1605.49 4
 4 -5 -20 24454 1632.77 3
 4 -5 -20 22700.5 1445.37 4
 4 -5 -21 19.3033 237.301 3
 5 4 -21 47.9026 307.983 4
 4 -5 -21 -111.11 238.75 4
 -5 -4 -21 283.842 338.426 4
 -4 5 -21 -119.955 269.06 4
 -4 5 -22 846.585 400.249 4
 4 -5 -22 2105.3 523.944 4
 -5 -5 0 19009.8 815.882 2
 -5 -5 0 21535.9 473.844 5
 5 -5 0 19541.9 804.834 5
 -5 -5 0 20279.5 880.467 1
 5 -5 1 4031.91 385.097 5
 -5 -5 1 3508.81 194.08 5
 5 -5 -1 3547.31 361.206 3
 -5 -5 1 3438.39 399.897 1
 5 -5 -1 3431.89 348.94 5
 -5 -5 -1 3692.58 212.099 5
 -5 -5 -1 3270.1 378.22 1
 -5 -5 1 3849.41 390.93 2
 -5 -5 -1 3695.66 359.745 2
 5 -5 2 403.193 164.949 5
 -5 -5 -2 764.897 210.715 2
 -5 -5 -2 955.089 129.847 5
 5 -5 -2 913.165 225.194 3
 -5 5 -2 439.168 54.2565 4
 -5 -5 -2 799.246 238.013 1
 -5 -5 2 822.593 240.016 2
 -5 -5 2 763.344 106.218 5
 -5 -5 -2 636.385 207.068 4
 -5 -5 2 596.233 202.389 1
 5 -5 -2 792.73 208.686 5
 5 -5 -3 94477.3 1839.43 3
 -5 -5 3 99946.6 2011.09 1
 5 -5 -3 99691.8 944.634 4
 -5 -5 -3 95452.6 1868.66 1
 -5 -5 3 101383 1168.73 5
 5 -5 3 97006.7 1838.52 5
 -5 -5 3 95861.8 1947.74 2
 -5 -5 -3 94339.5 1949.39 4
 -5 5 -3 97710.5 989.55 4
 -5 -5 -3 97764.3 1682.18 2
 5 -5 -3 99419 1841.23 5
 -5 -5 4 88185.2 1200.55 5
 -5 5 -4 92408.4 1132.67 4
 5 -5 -4 86654.1 1820.2 3
 -5 -5 -4 87801.6 1907.21 4
 -5 -5 -4 87520.4 1796.8 1
 5 -5 -4 88994.1 1775.33 5
 5 -5 4 88674.3 1785.81 5
 -5 -5 4 91495.3 1933.94 1
 -5 -5 -4 87285.5 1545.52 2
 5 -5 -4 89688.2 1094.45 4
 -5 -5 4 87327 1885.58 2
 -5 -5 -5 254.807 165.808 1
 -5 -5 5 224.488 220.592 2
 -5 -5 -5 41.709 191.159 4
 5 -5 -5 372.948 184.904 5
 -5 -5 5 133.672 214.313 1
 -5 -5 5 142.558 83.1868 5
 -5 5 -5 103.176 98.8638 4
 -5 -5 -5 142.708 99.6982 2
 5 -5 5 137.342 168.152 5
 -5 5 5 278.271 97.8717 1
 5 -5 -5 390.266 227.146 3
 5 -5 -5 384.952 108.331 4
 -5 -5 6 55679.9 1586.32 2
 5 5 -6 52987.4 1135.41 3
 -5 -5 6 53755.6 1526.61 1
 -5 5 6 54344 810.608 1
 -5 5 -6 54605.1 1092.89 4
 -5 -5 -6 55069.1 1435.52 1
 5 -5 -6 52225.7 1526.39 3
 5 -5 6 55084.8 1197.44 2
 5 -5 -6 54569 1089.56 4
 5 -5 6 54889.5 1491.5 5
 5 -5 -6 55410.7 1471.12 5
 -5 -5 -6 54882.7 1582.62 4
 -5 -5 -6 54630.4 1160.17 2
 -5 -5 -7 30519.3 1079.87 1
 -5 5 7 30151.2 482.939 1
 5 -5 -7 29291.8 1194.35 3
 -5 -5 -7 30524.4 839.748 2
 5 -5 7 33324.7 932.199 2
 -5 5 -7 31013.3 899.821 4
 -5 -5 -7 31190.2 1243.46 4
 5 -5 -7 31208.3 901.485 4
 5 5 -7 30759.7 888.755 3
 5 -5 -7 30581.7 1135.09 5
 5 -5 7 32111.2 1184.32 5
 -5 -5 7 28695.2 1168.16 2
 5 -5 -8 3064.76 321.695 4
 5 -5 8 4311.67 476.633 5
 -5 -5 -8 3546.81 286.175 2
 5 -5 -8 3581.05 427.971 5
 5 -5 8 3434.9 304.498 2
 -5 -5 -8 3485.66 389.62 1
 -5 -5 -8 3294.23 458.574 4
 -5 5 -8 3811.55 351.518 4
 5 5 -8 3114.76 299.03 3
 -5 -5 8 3768.25 467.714 2
 5 -5 -8 2614.15 398.442 3
 5 -5 9 19457.4 1010.14 5
 5 -5 9 20018.6 709.631 2
 5 -5 -9 21837.5 873.913 4
 -5 -5 -9 20766 926.705 1
 -5 -5 9 21003.2 1051.98 2
 5 5 -9 21023.4 782.685 3
 -5 -5 -9 21117.1 657.968 2
 5 -5 -9 21098.1 1015.77 5
 -5 -5 -9 19457.5 1050.93 4
 -5 5 -9 20756.4 843.873 4
 5 -5 -9 20015.1 1073.11 3
 -5 -5 -10 2512.68 346.225 1
 5 -5 -10 1642.22 333.572 5
 5 5 -10 1871.53 264.177 3
 -5 -5 -10 1910.97 408.715 4
 5 -5 -10 1836.15 389.051 3
 -5 -5 10 2014.95 376.552 2
 5 -5 -10 2153.1 308.283 4
 5 -5 10 1960.17 226.89 2
 -5 5 -10 1861.97 309.858 4
 5 -5 -11 10196.5 671.573 4
 -5 5 -11 10165.3 678.93 4
 5 -5 -11 9977.85 831.917 3
 -5 -5 11 9188.76 753.734 2
 5 5 -11 10773.6 615.014 3
 -5 -5 -11 9785.97 657.079 1
 -5 -5 -11 10202.2 816.59 4
 5 5 -12 24241.2 950.135 3
 5 -5 -12 23974.9 1291.39 3
 5 -5 -12 23511.7 1069.2 4
 -5 -5 -12 22823 1239.57 4
 -5 -5 -12 25729.9 1075.15 1
 -5 5 -12 25811.5 1119.15 4
 -5 -5 12 25375.2 1249.14 2
 -5 -5 13 4506.47 561.375 2
 5 -5 -13 4729.21 523.852 4
 -5 -5 -13 4798.29 630.278 4
 -5 -5 -13 4581.48 481.69 1
 -5 5 -13 3941.17 498.155 4
 -5 -5 -13 4902.13 652.208 3
 5 -5 -13 4255.99 609.193 3
 -5 -5 -14 37591.3 1333.53 1
 5 -5 -14 36301.2 1448.16 4
 -5 -5 14 33683 1492.17 2
 -5 -5 -14 34225 1606.63 4
 -5 5 -14 32827.6 1375.84 4
 5 -5 -14 34369.6 1641.18 3
 -5 -5 -14 34696.8 1648.72 3
 5 -5 -15 8028.29 725.567 4
 -5 -5 15 8033.91 756.027 2
 -5 -5 -15 7712.13 820.859 4
 5 -5 -15 7684.24 828.898 3
 -5 5 -15 8392.11 746.274 4
 -5 -5 -16 1272.06 399.882 4
 -5 5 -16 174.464 230.78 4
 5 -5 -16 331.1 271.406 4
 -5 -5 16 491.289 253.856 2
 5 -5 -16 318.111 317.432 3
 5 -5 -17 707.777 385.45 3
 -5 5 -17 204.177 251.818 4
 5 -5 -17 241.145 281.453 4
 -5 -5 -17 -157.198 386.957 4
 -5 -5 17 278.637 282.488 2
 5 -5 -18 4410.23 681.786 3
 -5 -5 -18 4255.51 688.47 4
 -5 -5 18 3014.18 529.919 2
 5 -5 -18 3791.12 589.039 4
 -5 5 -18 3476.03 555.363 4
 5 5 -18 3852.95 648.602 4
 5 -5 -19 5211.33 757.455 3
 -5 -5 -19 4344.26 695.312 4
 -5 5 -19 5751.15 733.431 4
 5 5 -19 4890.34 722.388 4
 -5 -5 19 4405.55 617.533 2
 5 -5 -19 4566.48 658.525 4
 5 -5 -20 -178.303 284.117 4
 5 -5 -20 -25.0302 299.16 3
 5 5 -20 166.523 290.217 4
 -5 5 -20 437.514 323.416 4
 -5 -5 -20 1021.94 495.583 4
 5 -5 -21 -11.9722 327.471 3
 -5 -5 -21 417.632 309.79 4
 5 5 -21 -290.023 281.042 4
 5 -5 -21 44.2351 277.855 4
 -5 5 -21 -288.223 295.011 4
 -5 5 -22 5713.65 794.357 4
 5 -5 -22 5521.35 792.703 4
 -5 -6 0 -103.675 192.634 1
 -5 -6 0 48.5973 179.639 2
 -5 -6 0 -50.3454 63.9616 5
 6 -5 0 6.22856 136.092 5
 -5 -6 1 14504.9 776.583 2
 6 -5 1 14779.4 735.494 5
 6 -5 -1 16153.2 749.544 5
 -5 -6 -1 15973.3 818.777 1
 -5 -6 -1 15459.2 499.917 5
 6 -5 -1 14638.8 746.014 3
 -5 -6 1 15377.3 482.718 5
 -5 -6 1 14834.9 823.543 1
 -5 -6 -1 15116.9 753.503 2
 6 -5 2 2154.35 306.692 5
 -5 -6 2 2248.66 361.025 1
 -5 -6 -2 2099.97 206.182 5
 6 -5 -2 2021.16 317.507 3
 6 -5 -2 2167.33 303.655 5
 -5 -6 2 2190.26 191.091 5
 6 -5 -2 2074.52 115.198 4
 -5 -6 -2 1651.99 312.767 1
 -5 -6 2 1563.31 301.719 2
 -5 -6 -2 1482.83 249.252 2
 -5 -6 -3 15077.4 788.715 1
 6 -5 -3 15100 398.052 4
 6 -5 3 15070.5 760.914 5
 -5 -6 -3 15856.5 739.044 2
 6 -5 -3 15337.4 754.94 5
 6 -5 -3 15447.8 801.818 3
 -5 -6 -3 15499.4 565.694 5
 -5 -6 3 16154.2 867.776 1
 -5 -6 -3 17195.4 871.318 4
 -5 -6 3 16293.9 863.642 2
 -6 5 -3 14189.3 403.548 4
 -5 -6 3 15216.9 520.693 5
 -5 -6 4 1980.81 345.855 1
 -6 5 4 1860.83 215.822 1
 6 -5 -4 1497.75 276.732 3
 -5 -6 -4 2686.66 370.809 1
 6 -5 -4 2243.52 321.191 5
 -5 -6 -4 1677.9 324.079 4
 -5 -6 4 1948.02 209.27 5
 6 -5 -4 1776.86 167.877 4
 -6 5 -4 1895.02 187.785 4
 6 -5 4 1897.15 291.776 5
 -5 -6 -4 2058.75 282.923 2
 -5 -6 4 2101.12 356.64 2
 -5 -6 5 3605.12 461.026 1
 -5 -6 5 3239.27 432.905 2
 -6 5 -5 3154.04 257.647 4
 -5 -6 5 3334.05 276.259 5
 -5 -6 -5 3496.1 402.495 1
 6 -5 -5 3409.95 257.346 4
 6 -5 -5 3492.16 404.723 5
 6 -5 -5 2916.65 413.806 3
 -5 -6 -5 3519.71 347.35 2
 -6 5 5 3108.34 260.995 1
 6 -5 5 3771.08 414.062 5
 -5 -6 -5 2785.56 400.366 4
 -5 -6 -6 15335.8 886.523 4
 6 -5 -6 16007.6 897.591 3
 5 6 -6 15950.4 600.995 3
 6 -5 -6 16996.6 837.452 5
 6 -5 6 13595.3 810.119 5
 -5 -6 -6 15319.6 685.809 2
 -6 5 -6 15473.2 615.111 4
 -5 -6 -6 17106 845.954 1
 6 -5 -6 17457.4 625.57 4
 -6 5 6 16240.4 524.141 1
 -5 -6 6 16303 649.376 5
 -5 -6 6 16037.9 910.97 2
 6 -5 -7 6069.69 586.575 3
 -5 -6 7 5201.81 393.246 5
 -6 5 -7 5073.69 380.255 4
 -5 -6 -7 5291.81 559.367 4
 -5 -6 7 5332.65 542.778 2
 6 -5 -7 5455.86 511.79 5
 5 6 -7 4714.45 335.44 3
 6 -5 -7 5562.25 394.812 4
 6 -5 7 5170.34 523.966 5
 -5 -6 -7 5446.9 404.646 2
 -5 -6 -7 5340.48 487.925 1
 -5 -6 -8 -167.59 202.53 1
 -5 -6 8 138.107 235.299 2
 5 6 -8 103.148 102.079 3
 6 -5 -8 -21.0231 267.076 3
 -5 -6 -8 115.497 100.509 2
 6 -5 -8 118.603 189.985 5
 6 -5 8 97.678 183.927 5
 6 -5 -8 140.761 113.944 4
 -6 5 -8 164.113 147.786 4
 -5 -6 -8 634.194 294.424 4
 -5 -6 -9 12885.4 590.453 2
 -5 -6 9 13810.8 892.183 2
 6 -5 9 13037.5 858.386 5
 6 -5 -9 11609 843.836 3
 -5 -6 -9 13101.6 887.216 4
 -5 -6 -9 13009.9 759.538 1
 6 -5 -9 12870 804.715 5
 6 -5 -9 13494.8 698.053 4
 5 6 -9 13547 594.244 3
 -6 5 -9 13897 708.653 4
 -5 -6 -10 42030 1357.42 1
 -5 -6 10 43932.8 1621.17 2
 6 -5 -10 45618.2 1543.1 5
 -6 5 -10 41914.3 1288.43 4
 6 -5 10 39831.7 1509.23 5
 6 -5 -10 43393.7 1310.02 4
 -5 -6 -10 42230.8 1621.85 4
 6 -5 -10 41491.6 1629.49 3
 6 -5 -11 5936.14 660.977 3
 6 -5 -11 4922.42 486.829 4
 -5 -6 11 5087.05 590.911 2
 -5 -6 -11 5850.75 532.812 1
 -6 5 -11 4606.91 469.014 4
 -5 -6 -11 5180.88 613.447 4
 6 -5 11 4981.67 584.322 5
 6 -5 -12 11604.3 759.402 4
 6 -5 -12 11641.5 929.027 3
 -5 -6 12 9834.33 806.781 2
 -6 5 -12 12160.9 772.835 4
 -5 -6 -12 11216.6 927.376 3
 -5 -6 -12 12533 953.052 4
 -5 -6 -12 10292.6 693.415 1
 -5 -6 13 5573.61 638.666 2
 -5 -6 -13 5696.18 519.457 1
 6 -5 -13 4995.49 642.009 3
 -5 -6 -13 7124.05 787.305 3
 6 -5 -13 5313.29 559.143 4
 -5 -6 -13 4878.92 650.762 4
 -6 5 -13 4765.84 530.34 4
 6 -5 -14 33598 1653.3 3
 -5 -6 -14 34103.1 1640.68 4
 -5 -6 14 32938.5 1515.59 2
 -6 5 -14 34576.8 1426.91 4
 -5 -6 -14 32124.9 1641.4 3
 6 -5 -14 35218.2 1439.33 4
 -5 -6 -15 9202.94 922.842 3
 6 -5 -15 7395.6 814.508 3
 -5 -6 -15 8005.95 843.823 4
 6 -5 -15 7896.35 731.834 4
 -5 -6 15 8370.29 801.588 2
 -6 5 -15 7515.01 716.407 4
 -6 5 -16 13322.5 971.3 4
 6 -5 -16 14304.8 1010.69 4
 -5 -6 16 14733.7 1070.61 2
 6 -5 -16 12357.2 1077.63 3
 -5 -6 -16 13280.1 1109.66 4
 -5 -6 17 1902.37 468.249 2
 6 -5 -17 1145.44 387.95 4
 -6 5 -17 1026.09 335.923 4
 6 -5 -17 1310.43 458.57 3
 -5 -6 -17 1138.71 416.607 4
 6 -5 -18 4885.9 756.624 3
 -5 -6 -18 3767.64 655.852 4
 6 -5 -18 5125.53 684.786 4
 -6 5 -18 4535.05 616.659 4
 -5 -6 18 5125.48 691.688 2
 -6 5 -19 4859.86 683.663 4
 -5 -6 -19 4240.34 709.414 4
 5 6 -19 4843.29 744.418 4
 6 -5 -19 4815.65 775.014 3
 6 -5 -19 3932.48 608.969 4
 -5 -6 19 3879.18 620.09 2
 5 6 -20 23561.5 1600.05 4
 -6 5 -20 21089.9 1405.05 4
 -5 -6 -20 22546.2 1586.68 4
 6 -5 -20 24727.4 1691.02 3
 6 -5 -20 21188.8 1407.94 4
 6 -5 -21 266.276 286.479 4
 6 -5 -21 61.2936 311.264 3
 -6 5 -21 843.197 360.872 4
 6 -5 -22 1249.34 435.839 4
 -6 5 -22 953.041 366.693 4
 6 -4 0 416299 3483.56 5
 -4 -6 0 399880 3921.77 1
 -4 -6 0 412335 3823.65 2
 -4 -6 0 408403 2679.31 5
 -4 -6 1 -5.20033 70.9429 5
 -4 -6 1 12.9352 185.655 2
 -4 -6 1 -248.742 258.873 1
 -4 -6 -1 74.2402 177.434 1
 6 -4 1 -143.009 161.331 5
 -4 -6 -1 4.06711 84.5879 5
 -4 -6 -1 90.0569 148.968 2
 6 -4 -1 -139.047 160.947 5
 -4 -6 2 17280 574.415 5
 6 -4 -2 19558.2 856.747 3
 -4 -6 2 16576.6 822.431 2
 6 -4 2 17934.9 749.704 5
 -4 -6 2 18739.1 877.631 1
 6 -4 -2 18321.9 755.068 5
 -4 -6 -2 18391.3 610.7 5
 -4 -6 -2 18067.2 821.189 1
 -4 -6 -2 17417.6 825.759 4
 -4 -6 -2 17803.8 772.884 2
 6 -4 -3 1979.6 326.285 3
 -4 -6 3 2465.57 356.623 1
 -4 -6 -3 1824.85 306.388 4
 -6 4 3 2020.89 233.383 1
 -4 -6 -3 1873.47 217.072 5
 6 -4 -3 2151.8 288.114 5
 -6 4 -3 1983.35 183.663 4
 -4 -6 3 1803.11 200.005 5
 6 -4 3 2118.62 274.606 5
 -4 -6 -3 1916.04 294.406 1
 -4 -6 3 2335.26 351.9 2
 -4 -6 -3 2083.59 292.394 2
 -4 -6 -4 31269.7 991.393 2
 -4 -6 -4 30092.7 864.177 5
 -4 -6 4 31267.9 1163.65 1
 6 -4 -4 33630 1045.05 5
 6 -4 4 30540.5 1017.1 5
 -4 -6 -4 30948.7 1065.18 1
 -4 -6 -4 31542.5 1142.54 4
 -4 -6 4 31398.9 833.757 5
 -4 -6 4 29366.3 1135.79 2
 -6 4 4 32747.4 836.942 1
 -6 4 -4 33560.5 786.934 4
 6 -4 -4 29044.4 1097.48 3
 6 -4 -5 7283.22 591.304 3
 -4 -6 -5 7021.67 467.069 2
 -4 -6 -5 7256.15 453.115 5
 -4 -6 -5 7318.48 572.525 4
 -4 -6 5 7186.9 427.248 5
 -6 4 5 7180.71 385.296 1
 -6 4 -5 6910.34 400.064 4
 6 -4 5 6814.11 519.842 5
 -4 -6 -5 6828.01 510.578 1
 -4 -6 5 6747.39 580.652 2
 6 -4 -5 7142.65 506.878 5
 4 6 -6 4065.36 265.055 3
 -4 -6 6 3854.67 328.555 5
 -4 -6 -6 3798.97 394.409 1
 6 -4 6 4585.38 442.958 5
 -6 4 6 4659.55 282.381 1
 -4 -6 6 3929.7 451.244 2
 -4 -6 -6 4210.53 363.342 2
 6 -4 -6 4072.2 465.718 3
 6 -4 -6 3973.65 399.909 5
 -4 -6 -6 3639.7 425.775 3
 -6 4 -6 4698.1 359.517 4
 -4 -6 -6 3247.62 409.105 4
 -4 -6 -7 982.646 217.021 1
 6 -4 -7 1356.4 284.62 3
 6 -4 -7 1931.55 306.245 5
 6 -4 7 1166.19 254.161 5
 -4 -6 -7 1731.93 347.887 3
 6 -4 -7 1813.24 244.716 4
 -4 -6 -7 1408.79 223.524 2
 -4 -6 7 1575.71 240.053 5
 4 6 -7 1387.03 166.581 3
 -4 -6 -7 1314.75 294.723 4
 -6 4 7 1567.84 154.607 1
 -4 -6 7 1263.33 315.653 2
 -6 4 -7 2010.18 260.509 4
 6 -4 -8 24201.8 1140.91 3
 -4 -6 -8 23169.5 818.953 2
 -4 -6 -8 23826.9 1115.79 3
 4 6 -8 24452.2 686.168 3
 6 -4 8 22161.3 1014.89 5
 6 -4 -8 23113 862.115 4
 -4 -6 -8 24260.3 1122.85 4
 -4 -6 -8 22815.8 914.945 1
 -4 -6 8 23377.7 1090.47 2
 -6 4 -8 23606.7 879.773 4
 6 -4 -8 23927.9 1016.26 5
 6 -4 -9 10659.5 789.063 3
 4 6 -9 9508.67 451.695 3
 6 -4 -9 9446.75 595.822 4
 6 -4 -9 10314.9 688.578 5
 -4 -6 -9 8746.42 576.397 1
 -4 -6 -9 9591.46 520.25 2
 -4 -6 9 9182.91 724.552 2
 -4 -6 -9 10281.3 783.355 3
 6 -4 9 9989.17 701.239 5
 -4 -6 -9 10607.9 781.6 4
 -6 4 -9 9615.99 598.12 4
 -4 -6 -10 21499.9 1144.97 3
 -4 -6 10 20106.8 1052.49 2
 6 -4 -10 22153.8 1164.12 3
 6 -4 -10 21912.6 952.719 4
 -4 -6 -10 21566.1 911.18 1
 -4 -6 -10 20547.9 1102.19 4
 -6 4 -10 20948.5 919.561 4
 6 -4 -11 1634.81 310.359 4
 -4 -6 -11 1387.19 264.552 1
 -4 -6 -11 1129.34 362.241 4
 -4 -6 11 1122.13 319.827 2
 6 -4 -11 1003.55 342.281 3
 -4 -6 -11 1570.75 368.539 3
 -6 4 -11 1264.83 285.209 4
 -4 -6 -12 1753.41 298.299 1
 -4 -6 -12 1182.26 347.136 4
 6 -4 -12 1249.02 281.214 4
 -4 -6 12 1237.26 330.281 2
 6 -4 -12 931.808 346.168 3
 -6 4 -12 1256.72 292.24 4
 -4 -6 -12 587.473 299.25 3
 6 -4 -13 6046.82 678.494 3
 -4 -6 -13 6694.34 738.597 3
 -4 -6 -13 6260.56 693.015 4
 6 -4 -13 5803.7 582.661 4
 -6 4 -13 6713.38 611.449 4
 -4 -6 13 7458.88 692.137 2
 -4 -6 14 15318 1000.11 2
 6 -4 -14 14543.4 1087.54 3
 -6 4 -14 14511.6 926.934 4
 -4 -6 -14 13045 1035.69 3
 6 -4 -14 14046.6 933.395 4
 -4 -6 -14 12083.3 978.58 4
 -4 -6 15 2956.45 502.03 2
 -6 4 -15 1773.09 391.811 4
 -4 -6 -15 966.363 382.137 4
 -4 -6 -15 1907.28 446.964 3
 6 -4 -15 1517.93 352.307 4
 6 -4 -15 1861.93 486.053 3
 6 -4 -16 201.734 319.668 3
 -4 -6 -16 -242.036 372.819 3
 6 -4 -16 -152.584 224.867 4
 -6 4 -16 -60.5367 210.013 4
 -4 -6 -16 435.423 295.215 4
 -4 -6 16 -116.141 251.691 2
 6 -4 -17 16.7166 286.859 3
 -4 -6 17 293.801 267.291 2
 -4 -6 -17 15.7488 284.339 4
 -6 4 -17 4.95146 224.315 4
 -4 -6 -17 -243.238 342.171 3
 6 -4 -17 365.086 291.961 4
 -6 4 -18 23237.7 1385.15 4
 6 -4 -18 22978.7 1508.57 3
 6 -4 -18 23050.2 1366.96 4
 -4 -6 -18 22358.6 1513.26 3
 4 6 -18 21625.7 1408.08 4
 -4 -6 -18 23863.1 1519.48 4
 -4 -6 18 22570.6 1329.85 2
 -6 4 -19 6420.98 777.289 4
 -4 -6 -19 7914.86 949.974 3
 4 6 -19 6597.5 842.944 4
 6 -4 -19 6891.64 877.928 3
 -4 -6 -19 6350.31 847.06 4
 6 -4 -19 8339.13 874.851 4
 4 6 -20 2052.03 544.507 4
 -6 4 -20 2957.46 594.093 4
 6 -4 -20 2206.71 540.178 3
 6 -4 -20 2408.09 525.374 4
 -4 -6 -20 1747.01 490.526 4
 -4 -6 -20 3533.77 690.071 3
 6 -4 -21 4054.5 664.628 4
 6 -4 -21 6495.18 902.54 3
 -4 -6 -21 4463.1 746.186 4
 -4 -6 -21 5758.59 857.651 3
 4 6 -21 6151.08 847.434 4
 -6 4 -21 5237.38 776.878 4
 -6 4 -22 155.61 269.558 4
 6 -4 -22 888.117 378.897 4
 -3 -6 0 -68.459 103.468 5
 6 -3 0 17.1507 139.088 5
 -3 -6 0 -59.8283 180.357 1
 -3 -6 0 42.8784 159.562 2
 -3 -6 1 64102.2 1138.73 5
 -3 -6 -1 62498.8 1453.08 1
 -3 -6 -1 64039.7 1155.86 5
 -3 -6 1 65310.8 1515.85 2
 6 -3 1 65238.7 1287.93 5
 -6 3 1 66035.5 1328.82 1
 -3 -6 1 64546.9 1530.84 1
 6 -3 -1 66658.5 1286.09 5
 -3 -6 -1 66051.7 1479.22 2
 -3 -6 -2 42308.4 969.237 5
 6 -3 2 41884.8 1055.72 5
 6 -3 -2 42360.6 1044.07 5
 -3 -6 -2 41441.2 1169.83 1
 -3 -6 2 43244.8 1258.8 1
 -6 3 2 43957.8 1037.12 1
 -3 -6 2 42469.5 1244.95 2
 -3 -6 2 43439.6 947.88 5
 -3 -6 -2 42743.5 1188.36 4
 -3 -6 -2 42016.1 1150.36 2
 -6 3 -2 42743.8 819.403 4
 -3 -6 -3 15212 689.649 3
 -6 3 -3 15471.5 535.206 4
 -3 -6 -3 15821.1 699.54 2
 6 -3 3 16559.6 686.898 5
 -3 -6 3 14319.7 572.534 5
 -3 -6 -3 16490.4 636.855 5
 -3 -6 3 15402 779.035 2
 6 -3 -3 16469.2 664.359 5
 -3 -6 3 16006.4 794.539 1
 -6 3 3 16509.5 621.655 1
 -3 -6 -3 15863.2 713.73 1
 6 -3 -3 16373.9 783.379 3
 -3 -6 -3 16878.2 774.616 4
 -3 -6 4 954.652 253.962 2
 6 -3 -4 1001.48 242.514 3
 6 -3 -4 852.877 194.756 5
 -3 -6 4 836.692 148.823 5
 -6 3 4 967.854 168.375 1
 6 -3 4 1161.04 210.911 5
 -3 -6 -4 1168.41 227.35 2
 -3 -6 -4 951.339 187.706 5
 -6 3 -4 1218.37 190.565 4
 -3 -6 -4 956.029 213.423 1
 -3 -6 -4 1390.28 256.036 3
 -3 -6 -4 858.793 211.853 4
 6 -3 -5 12522.3 734.553 3
 6 -3 -5 12440 617.296 5
 3 6 -5 12340.2 360.063 3
 -3 -6 -5 12296.4 611.876 2
 -3 -6 5 11718.1 710.036 2
 -3 -6 -5 10826.5 651.795 4
 -3 -6 5 12490.7 578.656 5
 -3 -6 -5 12832.3 616.8 5
 6 -3 5 13476.5 660.677 5
 -6 3 -5 12761.4 563.315 4
 -6 3 5 12519.1 500.705 1
 -3 -6 -5 12910.4 707.95 3
 -3 -6 -5 12205.6 623.434 1
 -3 -6 -6 59808 1379.72 5
 -3 -6 6 56930.8 1300.19 5
 3 6 -6 59626 802.561 3
 -3 -6 -6 60116.7 1328.15 2
 -6 3 -6 59854.3 1284.16 4
 -3 -6 -6 61265.9 1576.32 4
 6 -3 -6 58584.8 1605.66 3
 -6 3 6 60435.4 1028.41 1
 6 -3 6 60545.8 1458.45 5
 -3 -6 -6 59932.2 1361.45 1
 -3 -6 6 60006 1617.74 2
 6 -3 -6 59720 1386.8 5
 -3 -6 -6 61126.5 1587.58 3
 -6 3 -7 442.571 164.099 4
 3 6 -7 627.591 102.777 3
 -3 -6 7 257.69 222.106 2
 -3 -6 -7 566.906 176.616 1
 -3 -6 7 324.768 171.023 5
 -3 -6 -7 541.684 149.472 2
 6 -3 7 534.969 186.687 5
 6 -3 -7 724.574 273.317 3
 -3 -6 -7 389.768 234.7 4
 -6 3 7 251.135 84.1783 1
 6 -3 -7 136.333 152.014 5
 -3 -6 -7 575.634 229.491 3
 -3 -6 -8 535.534 153.772 1
 3 6 -8 415.277 95.5271 3
 -3 -6 -8 248.715 206.653 3
 -3 -6 -8 101.41 119.74 2
 6 -3 -8 455.896 188.565 5
 -6 3 -8 398.342 169.036 4
 6 -3 -8 701.133 285.317 3
 -3 -6 -8 243.161 184.804 4
 -3 -6 8 295.912 179.168 2
 -6 3 8 297.646 81.2455 1
 6 -3 -9 20209.5 1047.43 3
 3 6 -9 20851.8 592.918 3
 -3 -6 -9 19358.1 793.498 1
 -6 3 -9 19834.8 866.052 4
 -3 -6 -9 20083.4 1039.69 3
 -3 -6 9 18997.7 969.109 2
 -3 -6 -9 20223.9 1006.71 4
 -3 -6 -10 2701.09 303.79 1
 -3 -6 -10 2716.38 406.88 4
 6 -3 -10 2839.67 445.211 3
 6 -3 -10 3235.56 402.414 4
 -3 -6 -10 2340.37 395.418 3
 -6 3 -10 2338.88 342.239 4
 -3 -6 10 2236.75 389.105 2
 -3 -6 -11 37370.2 1538.94 3
 -3 -6 -11 36497.2 1470.5 4
 6 -3 -11 37098.5 1313.1 4
 -6 3 -11 38744 1324.97 4
 -3 -6 -11 38207.2 1118.06 1
 6 -3 -11 36454.5 1502.86 3
 -3 -6 11 36960 1406.99 2
 6 -3 -12 23677.1 1098.49 4
 -3 -6 -12 24433.2 1288.35 3
 6 -3 -12 22520.9 1224.09 3
 -3 -6 -12 24555.6 1243.18 4
 -6 3 -12 25523 1138.11 4
 -3 -6 12 24798.6 1177.72 2
 6 -3 -13 12416.2 838.369 4
 6 -3 -13 12775.9 938.587 3
 -3 -6 -13 11796.5 952.326 3
 -3 -6 -13 10936.2 866.302 4
 -6 3 -13 11936.7 822.615 4
 -3 -6 13 13441.1 901.693 2
 -6 3 -14 10435.7 804.252 4
 6 -3 -14 10166.1 911.528 3
 -3 -6 -14 10771.6 901.546 4
 -3 -6 -14 9173.39 869.891 3
 -3 -6 14 9599.85 771.543 2
 6 -3 -14 11726.3 853.315 4
 6 -3 -15 657.238 302.392 3
 -3 -6 -15 729.296 353.814 4
 -3 -6 -15 339.274 287.455 3
 6 -3 -15 211.219 226.36 4
 -6 3 -15 338.699 227.962 4
 -3 -6 15 958.927 315.657 2
 6 -3 -16 19137.6 1175.13 4
 6 -3 -16 20318.6 1307.36 3
 -3 -6 -16 20374 1350.16 3
 -3 -6 16 19865.4 1163.25 2
 -6 3 -16 20794 1213.79 4
 -3 -6 -16 17809 1203.84 4
 6 -3 -17 970.163 360.506 4
 6 -3 -17 1221.32 373.788 3
 -3 -6 17 824.078 306.307 2
 -3 -6 -17 757.869 303.947 4
 -6 3 -17 941.525 345.34 4
 -3 -6 -17 1362.25 436.402 3
 3 6 -17 1467.56 427.5 4
 6 -3 -18 70.1188 281.196 3
 -3 -6 -18 278.255 330.643 3
 3 6 -18 227.298 270.766 4
 6 -3 -18 -324.343 299.284 4
 -6 3 -18 -106.04 304.298 4
 -3 -6 -18 -338.643 355.337 4
 6 -3 -19 86.7458 266.489 3
 -3 -6 -19 185.486 304.009 3
 3 6 -19 470.509 358.903 4
 6 -3 -19 166.506 258.884 4
 -3 -6 -19 -272.4 356.911 4
 -6 3 -19 148.337 273.007 4
 -3 -6 -20 4201.56 690.759 4
 6 -3 -20 3303.85 633.702 3
 -6 3 -20 3530.2 638.4 4
 -3 -6 -20 3300.29 654.925 3
 3 6 -20 3395.38 627.517 4
 6 -3 -20 1902.67 460.586 4
 -3 -6 -21 7745.01 951.686 4
 6 -3 -21 6056.14 843.622 3
 3 6 -21 7342.46 923.126 4
 -3 -6 -21 6463.03 915.999 3
 6 -3 -21 7179.81 877.919 4
 -6 3 -21 6264.22 839.95 4
 -6 3 -22 -76.5316 241.808 4
 6 -3 -22 -413.441 348.435 4
 6 -3 -22 412.629 377.884 3
 -2 -6 0 541219 4090.77 1
 6 -2 0 537894 3260.28 5
 -2 -6 0 524752 3412.01 5
 -2 -6 0 529939 4131.06 2
 -6 2 0 533562 3841.5 1
 -2 -6 -1 9245.16 465.036 5
 -6 2 1 10118.2 528.067 1
 -2 -6 1 10419.7 489.795 5
 6 -2 -1 10032.1 455.806 5
 -2 -6 -1 9861.64 574.666 2
 6 -2 1 10783.1 476.972 5
 -2 -6 1 10788.5 607.858 1
 -6 2 -1 9932.94 549.045 1
 -2 -6 -1 10816.1 587.047 1
 -2 -6 -1 10204.4 468.264 3
 -2 -6 1 10063.2 600.574 2
 -2 -6 -2 50297 1240.36 2
 6 -2 2 51978.1 1070.13 5
 -2 -6 -2 49972.2 1083.53 5
 -2 -6 -2 50137.1 1108.92 3
 -6 2 -2 49643.6 990.993 4
 -2 -6 2 49999.8 1071.94 5
 -2 -6 -2 49958 1205.68 1
 6 -2 -2 50925.1 1028.07 5
 -6 2 2 51776.5 1115.72 1
 -2 -6 2 48921.8 1305.48 2
 -2 -6 -2 49831.3 1204.3 4
 -2 -6 -3 3688.44 336.888 3
 -2 -6 3 3469.81 377.255 2
 -2 -6 -3 3639.14 359.382 4
 -2 -6 -3 3772.39 321.684 5
 6 -2 -3 3940.6 309.132 5
 6 -2 3 3526.14 306.394 5
 -6 2 -3 3487.4 287.279 4
 -2 -6 -3 3858.72 346.141 1
 -2 -6 -3 3785.77 361.319 2
 -6 2 3 3674.66 303.179 1
 -2 -6 3 3899.7 318.636 5
 6 -2 -4 38735.1 1198.25 3
 -6 2 4 37854.5 916.897 1
 -2 -6 -4 37953.4 1020.33 1
 6 -2 4 38528.5 1002.44 5
 -2 -6 4 39367.7 1196.14 2
 -2 -6 -4 36871.7 1091.53 4
 -2 -6 -4 37702.3 1017.74 5
 -2 -6 -4 38311.4 1099.54 3
 -2 -6 4 37096.3 980.627 5
 -2 -6 -4 38523.3 1069.88 2
 6 -2 -4 37192.5 938.389 5
 -6 2 -4 38375.4 955.1 4
 6 -2 -5 4448.1 437.753 3
 -6 2 5 4691.09 325.117 1
 6 -2 5 4583.73 399.024 5
 -2 -6 5 4553.59 454.763 2
 -6 2 -5 5204.35 392.311 4
 6 -2 -5 5019.31 373.688 5
 -2 -6 -5 4597.58 409.554 3
 -2 -6 -5 4969.37 402.673 5
 -2 -6 -5 4595.18 384.474 2
 -2 -6 5 4791.58 376.14 5
 -2 -6 -5 5262.12 435.543 4
 -2 -6 -5 4734.33 367.065 1
 -2 -6 -6 40147.7 1030.68 1
 6 -2 -6 42175.5 1327.55 3
 -2 -6 -6 40749.4 1103.65 2
 6 -2 -6 40933.3 1085.88 5
 -2 -6 6 40166.3 1268.15 2
 -2 -6 -6 39842.5 1250.54 3
 -6 2 -6 39857.5 1097.51 4
 -2 -6 -6 41583.3 1237.3 4
 -2 -6 -6 42036.9 1180.98 5
 -2 -6 6 40300.9 1122.72 5
 -6 2 6 41622.5 915.02 1
 -2 -6 7 5228.75 495.206 2
 6 -2 -7 5391.05 520.716 3
 -2 -6 -7 4887.76 433.771 5
 -2 -6 -7 5227.99 403.117 2
 2 6 -7 4676.46 181.051 3
 -2 -6 -7 5014.54 470.56 4
 -2 -6 -7 5235.58 497.636 3
 -6 2 7 5242.27 318.467 1
 -6 2 -7 5250.48 431.581 4
 -2 -6 7 4191.02 398.613 5
 -2 -6 -7 4730.46 358.67 1
 6 -2 -7 5255.33 418.316 5
 -6 2 -8 31768.8 1066.25 4
 -2 -6 -8 32249.2 1184.75 4
 -6 2 8 29007.4 721.447 1
 2 6 -8 29142.5 543.158 3
 -2 -6 8 32098.3 1184.9 2
 -2 -6 -8 31047.5 899.401 1
 -2 -6 -8 30476.7 1204.53 3
 6 -2 -8 30871.3 1212.33 3
 6 -2 -9 267.662 200.141 3
 -6 2 9 359.238 98.6421 1
 -2 -6 -9 -7.44641 182.395 4
 -2 -6 -9 337.914 205.758 3
 -2 -6 -9 318.704 139.599 1
 -6 2 -9 38.9593 178.662 4
 -2 -6 9 -133.658 176.534 2
 -6 2 -10 94420.5 2006.47 4
 -2 -6 -10 93582.5 2288.28 3
 -2 -6 -10 92726.2 1551.24 1
 -2 -6 -10 92705 2155.02 4
 6 -2 -10 92606.9 2232.46 3
 -2 -6 10 95085.5 2117.23 2
 -2 -6 -11 164.452 119.629 1
 -6 2 -11 147.681 198.401 4
 -2 -6 -11 -5.09088 221.285 4
 -2 -6 -11 -86.6771 273.668 3
 6 -2 -11 335.217 262.318 3
 -2 -6 11 -136.936 217.518 2
 6 -2 -12 4552.92 507.268 4
 -2 -6 -12 3795.88 521.184 3
 -2 -6 -12 3698.2 500.306 4
 6 -2 -12 3492.72 516.954 3
 -2 -6 12 4472.48 498.935 2
 -6 2 -12 4244.98 492.413 4
 -2 -6 13 201.623 198.246 2
 -2 -6 -13 -260.251 303.383 4
 6 -2 -13 -352.315 260.282 3
 -6 2 -13 -165.8 261.007 4
 -2 -6 -13 -190.194 302.461 3
 6 -2 -13 44.7569 203.565 4
 6 -2 -14 22247.7 1248.36 3
 -2 -6 -14 21459.9 1217.5 4
 6 -2 -14 22364.6 1178.34 4
 -2 -6 14 20220.9 1071.99 2
 -6 2 -14 20841.7 1137.12 4
 -2 -6 -14 21150.3 1288.31 3
 6 -2 -15 112.93 210.69 4
 -2 -6 -15 -93.4423 282.657 3
 6 -2 -15 -225.485 228.372 3
 -6 2 -15 -117.422 229.642 4
 -2 -6 -15 -29.2761 216.106 4
 -2 -6 15 -80.4151 214.744 2
 6 -2 -16 528.071 315.5 4
 -2 -6 -16 882.71 370.536 3
 -2 -6 -16 944.086 359.195 4
 -6 2 -16 646.257 290.02 4
 6 -2 -16 1278.62 393.358 3
 2 6 -16 829.54 364.761 4
 -2 -6 16 1149.48 321.566 2
 6 -2 -17 80.0395 257.567 3
 -2 -6 -17 -225.179 312.369 3
 2 6 -17 36.9422 295.318 4
 -6 2 -17 -241.164 319.268 4
 -2 -6 -17 185.528 269.339 4
 6 -2 -17 21.9321 222.142 4
 -2 -6 -18 9673.52 945.51 4
 -2 -6 -18 8560.63 945.185 3
 2 6 -18 8213.34 875.519 4
 -6 2 -18 10428.4 945.219 4
 6 -2 -18 8256.45 833.969 4
 6 -2 -18 10360.5 978.223 3
 6 -2 -19 1613.01 458.747 3
 6 -2 -19 1066.47 375.094 4
 -6 2 -19 1440.76 429.842 4
 -2 -6 -19 1392.59 444.583 4
 2 6 -19 1233.16 396.115 4
 -2 -6 -19 1885.62 544.687 3
 -6 2 -20 4457.13 674.296 4
 6 -2 -20 3600.28 658.969 3
 -2 -6 -20 4845.95 774.602 3
 -2 -6 -20 4465.52 721.765 4
 2 6 -20 3956.98 678.176 4
 6 -2 -20 3538.41 610.673 4
 6 -2 -21 776.984 376.716 3
 -6 2 -21 810.429 374.136 4
 2 6 -21 865.526 464.972 4
 6 -2 -21 780.406 405.296 4
 -2 -6 -21 1115.65 412.843 3
 -2 -6 -21 891.357 385.756 4
 6 -2 -22 5738.17 806.964 4
 -6 2 -22 7082.79 911.431 4
 6 -2 -22 5536.03 817.348 3
 -1 -6 0 139.499 77.7269 3
 -1 -6 0 -162.322 156.357 2
 6 -1 0 -18.4042 85.1692 5
 -1 -6 0 240.769 150.146 5
 -6 1 0 -58.738 149.776 1
 -1 -6 1 16216.8 646.073 5
 -1 -6 -1 17274.2 732.995 2
 -1 -6 1 15935.2 720.127 2
 6 -1 1 21299.3 586.068 5
 -1 -6 -1 16912.9 563.674 3
 6 -1 -1 17614.4 530.499 5
 -6 1 1 16866.8 667.179 1
 -6 1 -1 18002.2 735.146 1
 -1 -6 -1 17847.2 667 5
 -1 -6 -2 71595.3 1357.9 1
 6 -1 2 71670.5 1129.23 5
 -6 1 -2 71403.4 1473.06 1
 -1 -6 -2 72406.1 1278.25 3
 -6 1 2 73572.5 1352.84 1
 6 -1 -2 73390.6 1095.16 5
 -1 -6 -2 71052.5 1319.54 4
 -1 -6 -2 70562.4 1456.52 2
 -1 -6 2 70465 1325.72 5
 -6 1 -2 75404.1 1288.69 4
 -1 -6 -2 69840.2 1335.89 5
 -1 -6 2 72638.9 1531.85 2
 -1 -6 3 12492.1 579.688 5
 -1 -6 -3 11597.2 566.648 3
 6 -1 -3 11534.3 462.748 5
 -1 -6 -3 11691.5 556.498 4
 -1 -6 -3 12127.4 588.301 5
 -6 1 3 11156.5 520.558 1
 6 -1 3 11703.3 488.982 5
 -1 -6 3 12575.5 668.807 2
 -6 1 -3 11931.1 637.454 1
 -1 -6 -3 11546.7 596.688 2
 -6 1 -3 11356.5 538.787 4
 -1 -6 -3 12433.3 559.307 1
 -1 -6 4 538.311 185.467 5
 6 -1 -4 462.974 136.066 5
 -1 -6 4 291.078 171.198 2
 -1 -6 -4 555.949 181.494 4
 -6 1 -4 387.421 143.054 4
 -1 -6 -4 709.88 187.548 2
 -1 -6 -4 399.893 152.208 5
 -1 -6 -4 192.273 156.167 3
 -1 -6 -4 514.121 143.335 1
 6 -1 4 505.049 157.354 5
 -6 1 4 334.84 124.755 1
 -1 -6 -5 5860.06 470.459 3
 6 -1 -5 5777.08 473.03 3
 -6 1 -5 5480.13 408.883 4
 -1 -6 -5 6651.61 471.664 2
 -1 -6 -5 5662.42 432.27 4
 -1 -6 -5 5972.98 454.139 5
 -1 -6 5 6170.87 453.99 5
 -1 -6 -5 6039.66 377.127 1
 -1 -6 5 5773.52 476.296 2
 -6 1 5 6488.02 389.175 1
 6 -1 -5 6355.03 382.596 5
 -1 -6 -6 10028.6 561.907 2
 -1 -6 -6 9910.92 588.228 5
 -1 -6 6 10404.2 638.247 2
 6 -1 -6 10393.2 644.364 3
 -1 -6 -6 9942.92 624.92 3
 -1 -6 6 10457 591.823 5
 -6 1 6 10376.9 485.459 1
 -1 -6 -6 9777.35 579.071 4
 -1 -6 -6 9121.89 457.235 1
 -6 1 -6 11220.8 605.994 4
 -1 -6 7 838.44 243.838 2
 6 -1 -7 618.955 213.228 3
 -1 -6 7 820.093 219.651 5
 -1 -6 -7 568.947 211.615 5
 -6 1 7 711.052 157.965 1
 -1 -6 -7 603.54 210.906 3
 -1 -6 -7 877.216 198.069 2
 -1 -6 -7 677.632 142.226 1
 -1 -6 -7 548.944 189.777 4
 -6 1 -7 722.144 207.507 4
 -1 -6 -8 8994.14 656.421 3
 6 -1 -8 9363.85 655.452 3
 -1 -6 -8 8173.95 598.365 5
 -1 -6 8 8093.48 570.498 2
 -6 1 8 8369.89 437.71 1
 -6 1 -8 8331.66 569.851 4
 -1 -6 -8 8474.44 425.17 1
 -1 -6 -8 8611.24 600.652 4
 -1 -6 -9 21903.2 663.862 1
 6 -1 -9 21940.6 1019.95 3
 -1 -6 -9 22414.7 1073.87 3
 -6 1 -9 21490.1 947.419 4
 -1 -6 -9 20890.7 951.796 4
 -1 -6 9 23189.9 979.765 2
 -6 1 9 23605.4 707.769 1
 6 -1 -10 18261.7 966.202 3
 -1 -6 -10 17316.8 908.936 4
 -1 -6 -10 16662.3 576.88 1
 -1 -6 -10 16584 973.09 3
 -1 -6 10 17520.9 888.061 2
 -6 1 -10 17218.3 879.24 4
 -6 1 -11 44589.6 1477.04 4
 6 -1 -11 43875.5 1551.76 3
 -1 -6 11 44871.3 1420.28 2
 -1 -6 -11 46602.6 1673.92 3
 -1 -6 -11 44157.1 1497.69 4
 -6 1 -12 27349.8 1214.06 4
 -1 -6 -12 28307.4 1256.51 4
 -1 -6 12 27333.6 1140.88 2
 6 -1 -12 27637.2 1284.32 3
 -1 -6 -12 27952.9 1356.19 3
 6 -1 -13 28231.9 1333.3 3
 -1 -6 -13 29495.7 1441.22 3
 -6 1 -13 28242.6 1277.9 4
 -1 -6 -13 26794.1 1265.61 4
 -1 -6 13 29390.2 1200.37 2
 6 -1 -13 27357.2 1264.97 4
 6 -1 -14 3042.78 478.713 4
 6 -1 -14 3355.32 484.802 3
 -1 -6 -14 2728.4 501.073 3
 -1 -6 -14 1984.53 403.569 4
 -6 1 -14 1712.25 371.683 4
 1 6 -14 2506.67 454.597 4
 -1 -6 14 2440.86 386.294 2
 1 6 -15 263.886 244.727 4
 -1 -6 15 254.229 203.874 2
 -1 -6 -15 -200.38 294.264 3
 6 -1 -15 453.789 264.335 4
 -1 -6 -15 367.476 260.888 4
 -6 1 -15 353.461 213.358 4
 6 -1 -15 79.1025 235.38 3
 6 -1 -16 14043.8 1021.29 3
 -1 -6 -16 12580.5 1058.73 3
 6 -1 -16 13288.4 999.444 4
 1 6 -16 12599.3 979.62 4
 -6 1 -16 12707.5 971.264 4
 -1 -6 -16 13723.8 1022.26 4
 -1 -6 16 12636.1 847.721 2
 -6 1 -17 784.089 290.06 4
 6 -1 -17 2113.94 506.246 3
 -1 -6 -17 1589.39 464.376 3
 1 6 -17 386.63 240.75 4
 6 -1 -17 1954.23 420.699 4
 -1 -6 -17 1460.78 395.721 4
 6 -1 -18 521.118 359.696 3
 -6 1 -18 -363.994 339.756 4
 6 -1 -18 146.125 238.907 4
 -1 -6 -18 -32.2735 340.962 3
 1 6 -18 -139.837 293.311 4
 -1 -6 -18 138.461 245.21 4
 1 6 -19 890.985 426.473 4
 -6 1 -19 663.906 333.802 4
 6 -1 -19 165.21 220.636 3
 -1 -6 -19 317.97 286.642 3
 6 -1 -19 424.485 321.275 4
 -6 1 -19 393.516 241.286 1
 -1 -6 -19 371.306 327.856 4
 6 -1 -20 4876.5 710.703 4
 -1 -6 -20 5749.25 779.295 4
 -6 1 -20 5736.06 773.363 4
 1 6 -20 5324.57 759.401 4
 -1 -6 -20 5429.82 797.468 3
 6 -1 -20 5449.47 752.955 3
 -1 -6 -21 6930.92 913.465 3
 6 -1 -21 6831.54 865.579 3
 -6 1 -21 8524.61 954.245 4
 1 6 -21 9019.03 1001.89 4
 -1 -6 -21 8564.56 967.346 4
 6 -1 -21 9077.14 986.088 4
 -1 -6 -22 557.361 369.59 4
 1 6 -22 209.829 324.514 4
 6 -1 -22 92.0884 239.475 4
 6 -1 -22 355.803 286.636 3
 -6 1 -22 694.658 448.577 4
 6 -1 -23 6745.87 911.969 3
 0 -6 0 100219 1746.55 2
 0 -6 0 96636.9 1594.92 5
 -6 0 0 97427 1654.72 1
 0 -6 0 98426.4 1191.99 3
 6 0 0 99627.1 1025.41 5
 0 -6 -1 29728.3 897.087 5
 0 -6 -1 29517.4 739.786 3
 0 -6 -1 29999.2 963.07 2
 6 0 1 33124.2 621.272 5
 0 -6 1 31238.8 912.623 5
 0 -6 1 30687.9 979.06 2
 6 0 -1 31011.3 576.924 5
 0 -6 1 31658.2 580.611 3
 -6 0 1 30907 924.128 1
 -6 0 -1 30011.2 946.87 1
 0 -6 -2 39971.7 1058.47 5
 6 0 2 41174.4 755.117 5
 6 0 -2 40754.6 689.496 5
 -6 0 2 40004.8 1032.84 1
 0 -6 -2 39831.9 1099.73 2
 0 -6 -2 39059.9 895.381 4
 -6 0 -2 41513.5 1137.59 1
 0 -6 2 40100.3 498.721 3
 0 -6 2 40280 1050.52 5
 -6 0 -2 38793.9 1029.07 4
 0 -6 2 40408.7 1132.29 2
 0 -6 -2 38976.4 935.363 3
 0 -6 3 14307.2 682.403 2
 6 0 -3 13303.1 432.453 5
 -6 0 3 13978.3 614.308 1
 0 -6 3 13655.1 627.852 5
 0 -6 -3 11905.8 621.669 2
 0 -6 -3 13792.6 642.546 5
 6 0 3 13203.3 479.601 5
 -6 0 -3 13297.6 666.431 1
 0 -6 -3 13555.1 551.88 4
 -6 0 -3 13952.5 630.482 4
 0 -6 -3 13652.2 603.308 3
 0 -6 -4 5753.83 434.409 2
 0 -6 -4 5719.55 424.18 3
 0 -6 -4 5749.55 438.406 5
 0 -6 -4 5596.01 376.35 4
 -6 0 -4 5746.37 467.652 1
 -6 0 4 6377.89 415.192 1
 -6 0 -4 5847.8 438.201 4
 0 -6 4 6280.25 456.199 5
 0 -6 4 6555.66 494.257 2
 0 -6 5 315.966 182.086 5
 6 0 -5 399.501 185.044 3
 0 -6 5 618.579 230.476 2
 -6 0 -5 459.509 178.628 4
 -6 0 5 537.47 158.318 1
 0 -6 -5 362.33 171.977 2
 -6 0 -5 426.975 208.226 1
 0 -6 -5 200.953 152.675 5
 0 -6 -5 257.104 139.263 4
 0 -6 -5 412.38 195.862 3
 0 -6 6 1637.5 272.162 5
 -6 0 -6 1842.32 283.915 4
 6 0 -6 1995.09 313.678 3
 0 -6 6 1554.91 252.79 2
 -6 0 -6 2066.17 333.728 1
 0 -6 -6 1575.64 246.77 4
 0 -6 -6 2303.35 303.53 2
 0 -6 -6 1401.64 270.377 5
 0 -6 -6 2119.08 311.777 3
 -6 0 6 1683.26 237.82 1
 0 -6 -7 380.87 164.941 4
 0 -6 -7 332.849 221.808 3
 6 0 -7 383.408 198.726 3
 0 -6 -7 580.937 227.841 5
 0 -6 7 194.322 178.178 5
 0 -6 7 302.574 186.776 2
 -6 0 -7 419.211 206.644 1
 0 -6 -7 341.804 86.2116 1
 -6 0 7 130.187 108.309 1
 -6 0 -7 604.67 216.141 4
 -6 0 8 62509.7 1258.23 1
 0 -6 -8 58624.2 1567.39 5
 -6 0 -8 60438.3 1558.57 4
 0 -6 -8 57749.7 1618.24 3
 -6 0 -8 56307.6 1554.23 1
 0 -6 -8 58526.8 1468.37 4
 0 -6 8 60046 1513.02 2
 6 0 -8 59565.5 1579.26 3
 0 -6 -8 59124.9 943.715 1
 0 -6 -9 1687.49 304.32 4
 6 0 -9 1298.23 290.478 3
 -6 0 -9 1773.11 334.274 1
 -6 0 9 1981.09 250.277 1
 -6 0 -9 1441.4 289.105 4
 0 -6 9 827.792 234.353 2
 0 -6 -9 1348.24 308.554 3
 0 -6 -9 1401.78 144.754 1
 0 -6 -10 106644 2405.73 3
 0 -6 10 108116 2091.48 2
 0 -6 -10 104152 2140.79 4
 -6 0 -10 103025 2200.19 4
 6 0 -10 104011 2221.47 3
 0 -6 11 3394.74 410.379 2
 6 0 -11 4023.18 484.711 3
 0 -6 -11 3567.11 507.302 3
 0 -6 -11 3786.78 459.468 4
 -6 0 -11 3463.99 454.934 4
 0 -6 -12 -158.811 229.322 3
 0 -6 12 69.6217 156.566 2
 0 -6 -12 8.00729 189.859 4
 -6 0 -12 -75.6573 211.953 4
 6 0 -12 -124.472 238.557 3
 -6 0 -13 2258.92 416.584 4
 0 -6 13 1329.83 282.553 2
 0 -6 -13 1926.45 424.951 4
 0 -6 -13 1504.96 375.977 3
 6 0 -13 1430.84 336.893 3
 -6 0 -13 2232.71 394.807 1
 0 6 -13 1630.71 373.996 4
 0 6 -14 44.679 201.226 4
 -6 0 -14 111.3 200.089 1
 0 -6 14 466.884 191.91 2
 6 0 -14 -196.634 256.524 3
 0 -6 -14 -220.661 249.841 4
 -6 0 -14 -319.658 308.063 4
 0 -6 -14 -377.707 336.317 3
 -6 0 -15 3067.15 530.28 4
 0 -6 15 2889.22 408.46 2
 6 0 -15 2432.49 458.786 4
 6 0 -15 2446.71 457.163 3
 0 -6 -15 3305.56 582.757 3
 0 6 -15 2264.47 419.17 4
 -6 0 -15 2145.59 400.639 1
 0 -6 -15 2713.23 469.406 4
 0 6 -16 4410.47 608.649 4
 -6 0 -16 4093.81 549.618 1
 6 0 -16 3547.84 558.525 4
 0 -6 -16 3981.86 619.467 3
 0 -6 -16 3772.22 575.806 4
 -6 0 -16 4119.55 607.67 4
 6 0 -16 3303.55 523.305 3
 0 -6 -17 -343.898 331.325 3
 6 0 -17 -212.589 306.479 4
 0 6 -17 -13.6088 237.787 4
 -6 0 -17 335.39 196.054 1
 6 0 -17 -495.78 342.453 3
 0 -6 -17 2.26795 243.604 4
 -6 0 -17 240.987 244.008 4
 6 0 -18 7202.29 795.544 3
 0 -6 -18 7472.09 869.318 3
 6 0 -18 7734.3 829.137 4
 0 -6 -18 7760.59 817.694 4
 0 6 -18 8733.18 878.623 4
 -6 0 -18 8907.43 907.732 4
 -6 0 -18 8516.76 780.527 1
 6 0 -19 -1.27032 291.321 3
 0 -6 -19 74.9953 309.481 3
 6 0 -19 -101.78 309.164 4
 0 -6 -19 -183.774 296.182 4
 -6 0 -19 -48.8538 264.446 4
 0 6 -19 -13.0833 276.144 4
 0 6 -20 2837.01 561.305 4
 -6 0 -20 3544.22 627.211 4
 0 -6 -20 2569.2 609.529 3
 6 0 -20 4305.86 662.52 3
 6 0 -20 2828.95 622.437 4
 0 -6 -20 3681.88 669.28 4
 0 6 -21 226.874 377.404 4
 6 0 -21 -48.4894 267.43 3
 0 -6 -21 -188.536 310.685 3
 6 0 -21 -74.843 274.078 4
 0 -6 -21 -63.5309 267.112 4
 -6 0 -21 -103.907 326.071 4
 -6 0 -22 26.1136 259.184 4
 0 -6 -22 209.339 337.094 3
 6 0 -22 -101.587 311.882 4
 0 6 -22 510.795 369.979 4
 0 -6 -22 601.481 413.025 4
 6 0 -22 1434.18 437.806 3
 1 -6 0 68.1759 91.3684 3
 -6 -1 0 -73.8404 146.598 1
 6 1 0 -4.20485 29.6798 5
 1 -6 0 -131.033 182.599 2
 1 -6 1 2025.68 169.663 3
 1 -6 1 1592.38 264.303 2
 1 -6 -1 1899.11 272.575 2
 1 -6 -1 1844.89 254.785 5
 -6 -1 -1 2028.31 282.782 1
 -6 -1 1 1778.92 264.731 1
 1 -6 -1 2047.65 215.064 3
 6 1 1 1725.99 121.794 5
 1 -6 1 2215.67 281.737 5
 6 1 -1 1709.92 99.9588 5
 1 -6 -2 16821.5 742.667 2
 1 -6 2 18403.7 406.604 3
 1 -6 -2 17848.9 646.204 3
 -6 -1 2 17070.8 713.614 1
 1 -6 -2 18024.3 750.727 5
 1 -6 2 17690.8 728.777 5
 6 1 2 18597.3 437.257 5
 1 -6 2 18107 758.32 2
 -6 -1 -2 16945.6 716.177 4
 -6 -1 -2 18122.8 762.305 1
 1 -6 -2 17621.2 538.111 4
 -6 -1 3 -19.4962 139.261 1
 1 -6 3 14.3976 26.4997 3
 -6 -1 -3 20.4779 151.02 1
 1 -6 -3 54.699 121.992 3
 1 -6 -3 179.373 157.002 5
 1 -6 3 25.703 137.275 2
 1 -6 3 146.575 155.626 5
 1 -6 -3 46.1221 151.504 2
 1 -6 -3 35.9695 90.0685 4
 -6 -1 -3 126.399 138.876 4
 -6 -1 -4 1051.63 258.921 1
 -6 -1 4 1176.14 235.754 1
 1 -6 -4 1103.56 237.305 2
 1 -6 4 983.907 202.58 2
 -6 -1 -4 1359.13 245.189 4
 1 -6 -4 757.295 203.962 5
 1 -6 -4 1118.06 223.517 3
 1 -6 4 959.409 230.088 5
 1 -6 -4 1130.97 176.522 4
 1 -6 5 16649.5 753.253 2
 1 -6 -5 17560.3 783.233 3
 -6 -1 5 18594.4 736.816 1
 -6 -1 -5 15907.2 777.636 1
 1 -6 -5 17173 780.855 5
 1 -6 5 16851.1 764.231 5
 -6 -1 -5 17606.2 479.479 2
 1 -6 -5 16466 637.858 4
 -6 -1 -5 17493 783.751 4
 1 -6 6 6231.48 473.79 2
 -6 -1 6 6282.3 439.35 1
 1 -6 -6 5710.42 483.431 3
 1 -6 -6 5284.36 388.332 4
 1 -6 -6 5805.07 481.996 5
 1 -6 6 5348.66 455.078 5
 -6 -1 -6 6082.76 245.4 2
 -6 -1 -6 5707.36 480.163 1
 -6 -1 -6 5937.11 483.889 4
 6 1 -6 5602.21 464.108 3
 1 -6 7 54612.8 1377.8 2
 -6 -1 7 56203.4 1278.2 1
 6 1 -7 54772.9 1442.31 3
 1 -6 -7 56683.2 1543.34 3
 1 -6 -7 55409.3 1297.45 4
 -6 -1 -7 54757.3 1472.34 1
 -6 -1 -7 56434.2 1507.95 4
 1 -6 7 54975 1482.3 5
 1 -6 -7 55931.3 1497.83 5
 -6 -1 -8 -314.091 234.429 1
 1 -6 8 60.0856 185.736 5
 6 1 -8 61.8743 159.564 3
 1 -6 -8 66.593 147.181 4
 1 -6 -8 178.092 207.318 3
 -6 -1 8 175.045 154.933 1
 1 -6 -8 259.568 208.176 5
 1 -6 8 -103.984 142.504 2
 -6 -1 -8 -101.536 205.7 4
 1 -6 9 1894.78 295.641 2
 6 1 -9 1146.52 262.06 3
 1 -6 -9 1716.13 354.101 5
 -6 -1 -9 2010.04 323.126 1
 1 -6 -9 1146.76 288.884 3
 -6 -1 9 1585.32 242.326 1
 1 -6 -9 1560.63 276.681 4
 -6 -1 -9 1747.72 340.827 4
 6 1 -10 20183.7 966.211 3
 1 -6 -10 18170.1 1014.8 3
 -6 -1 -10 17618.9 948.132 4
 -6 -1 -10 18865.7 942.05 1
 1 -6 10 18629.8 852.714 2
 -1 6 -10 18191.3 878.138 4
 1 -6 -10 19249.5 912.146 4
 -6 -1 -11 2454.5 368.154 1
 1 -6 11 3197.79 368.2 2
 6 1 -11 3269.83 440.917 3
 1 -6 -11 2945.28 467.126 3
 -1 6 -11 3111.28 407.259 4
 1 -6 -11 3194.92 403.433 4
 -6 -1 -11 2803.72 438.086 4
 1 -6 12 61.0518 149.816 2
 -6 -1 -12 205.87 221.023 4
 -1 6 -12 -3.33758 174.187 4
 6 1 -12 -62.3827 198.94 3
 1 -6 -12 392.148 232.507 4
 1 -6 -12 78.6552 261.857 3
 -6 -1 -12 188.662 189.877 1
 -6 -1 -13 2824.09 457.079 4
 -1 6 -13 4657.43 540.602 4
 1 -6 -13 3935.72 573.34 3
 -6 -1 -13 3685.77 465.456 1
 1 -6 -13 4277.98 510.468 4
 6 1 -13 3460.82 472.557 3
 1 -6 13 4508.63 454.856 2
 6 1 -14 3849.17 507.5 3
 1 -6 -14 4171.63 596.85 3
 -6 -1 -14 4391.89 589.563 4
 -1 6 -14 4636.18 562.987 4
 1 -6 -14 4674.83 550.108 4
 1 -6 14 4199.1 446.674 2
 -6 -1 -14 3911.34 484.856 1
 6 1 -15 1177.85 322.729 3
 1 -6 -15 1202.66 317.897 4
 1 -6 -15 1323.77 412.051 3
 -6 -1 -15 1429.8 404.28 4
 -1 6 -15 1646.24 394.474 4
 -6 -1 -15 1274.89 289.382 1
 1 -6 -16 7669.26 832.003 3
 6 1 -16 7661.96 786.768 4
 -6 -1 -16 8631.79 749.059 1
 -1 6 -16 8107.26 771.635 4
 1 -6 -16 8673 803.366 4
 -6 -1 -16 7248.09 761.817 4
 6 1 -16 8013.92 770.688 3
 6 1 -17 8051.12 778.781 3
 1 -6 -17 7359.91 831.586 3
 1 -6 -17 7758.49 787.113 4
 6 1 -17 7527.48 810.52 4
 -6 -1 -17 9506.7 903.082 4
 -6 -1 -17 8353.74 741.932 1
 -1 6 -17 7928.48 800.524 4
 -6 -1 -18 231.632 301.86 4
 6 1 -18 824.919 370.721 4
 -1 6 -18 1162.28 365.977 4
 1 -6 -18 538.014 280.953 4
 1 -6 -18 467.878 303.384 3
 6 1 -18 732.091 332.154 3
 -6 -1 -19 3765.9 641.734 4
 6 1 -19 3718.76 577.163 3
 1 -6 -19 3577.27 605.923 4
 6 1 -19 4039.67 658.207 4
 1 -6 -19 3604.86 665.03 3
 -1 6 -19 2792.24 531.39 4
 -1 6 -20 19403.2 1368.79 4
 -6 -1 -20 18845 1397.72 4
 6 1 -20 19346.1 1299.19 3
 6 1 -20 18323.5 1372.67 4
 1 -6 -20 20290 1506.31 3
 1 -6 -20 18668.3 1336.71 4
 6 1 -21 -295.962 368.272 4
 1 -6 -21 -281.857 361.398 3
 -1 6 -21 -692.81 409.653 4
 1 -6 -21 -29.4184 276.193 4
 -6 -1 -21 101.527 365.709 4
 6 1 -22 1129.57 475.791 4
 1 -6 -22 2304.95 578.109 4
 -1 6 -22 1450.12 429.47 4
 -6 -2 0 3660.18 376.556 1
 2 -6 0 3414.8 360.089 2
 2 -6 0 3513.68 356.811 5
 2 -6 0 3088.38 248.474 3
 2 -6 -1 4871.79 405.787 5
 2 -6 1 4605.44 281.045 3
 -6 -2 -1 4487.27 405.411 1
 2 -6 -1 5260.41 428.191 2
 2 -6 1 4452.05 403.188 2
 2 -6 1 5207.34 417.799 5
 -6 -2 1 4468.75 396.608 1
 2 -6 -1 4723.72 332.344 3
 -6 -2 -2 21452.6 851.688 1
 2 -6 2 20621.3 528.559 3
 2 -6 -2 21257.4 728.516 3
 2 -6 -2 21529.7 840.723 2
 2 -6 2 20242 801.532 2
 -6 -2 2 19914.7 805.028 1
 2 -6 2 18686.5 778.113 5
 2 -6 -2 20011.6 798.107 5
 -6 -2 -2 20154.8 680.542 2
 2 -6 -2 20819.7 503.155 4
 -6 -2 -2 20471.7 825.03 4
 2 -6 3 12745 381.66 3
 -6 -2 -3 12080.7 655.351 4
 2 -6 -3 12822.7 611.217 3
 2 -6 3 13482.6 651.431 2
 2 -6 -3 12246.8 649.999 5
 -6 -2 3 12100.5 625.547 1
 -6 -2 -3 11946.5 658.781 1
 2 -6 -3 12415.2 650.885 2
 2 -6 3 11506.8 626.684 5
 -6 -2 -3 11667.9 492.497 2
 2 -6 -3 12586.2 429.627 4
 2 -6 4 1984.5 293.772 2
 2 -6 -4 2719.56 312.897 3
 2 -6 4 1926.9 276.322 5
 2 -6 -4 1952.51 301.619 5
 -6 -2 -4 2648.75 367.547 4
 -6 -2 4 2356.59 303.974 1
 -6 -2 -4 1958.88 200.434 2
 2 -6 4 2424.69 160.38 3
 2 -6 -4 2411.92 216.154 4
 -6 -2 -4 2126.61 321.424 1
 -6 -2 5 3093.79 341.278 1
 2 -6 5 3078.11 336.641 2
 2 -6 5 2864.03 363.27 5
 2 -6 -5 2984.75 355.861 3
 -6 -2 -5 3089.32 370.023 1
 2 -6 -5 2882.59 358.212 5
 -6 -2 -5 3162.05 375.227 4
 -6 -2 -5 2981.39 226.568 2
 2 -6 -5 2910.31 264.126 4
 2 -6 -6 1931.05 298.799 3
 6 2 -6 2253.75 308.9 3
 -6 -2 -6 1614.32 292.887 1
 2 -6 6 1682.89 299.652 5
 2 -6 6 2163.3 299.824 2
 2 -6 -6 2091.75 325.912 5
 2 -6 -6 1770.62 221.05 4
 -6 -2 6 2029.1 286.698 1
 -6 -2 -6 1888.72 297.764 4
 -6 -2 -6 1923.95 158.696 2
 -6 -2 -7 1059.97 100.877 2
 2 -6 7 1181.22 277.741 5
 6 2 -7 1250.02 250.729 3
 -6 -2 -7 1402.69 293.404 1
 -6 -2 -7 1307.78 296.59 4
 2 -6 -7 914.742 248.697 3
 2 -6 -7 1116.73 259.07 5
 2 -6 7 1279.29 238.243 2
 2 -6 -7 1170.5 202.692 4
 -6 -2 7 997.886 223.566 1
 2 -6 8 71681.1 1804.12 5
 2 -6 -8 70516.3 1774.21 5
 2 -6 -8 73398.5 1857.19 3
 2 -6 8 74345.3 1583.81 2
 -6 -2 -8 72936.9 1833.84 4
 6 2 -8 72591.6 1660.15 3
 -6 -2 8 75127.7 1597.87 1
 -2 6 -8 73149.8 1539.21 4
 2 -6 -8 74589.9 1548.71 4
 -6 -2 -8 70390 1709.87 1
 2 -6 9 5396.91 448.26 2
 6 2 -9 6614.24 538.852 3
 -6 -2 -9 5470.35 512.402 1
 -6 -2 -9 5631.8 571.909 4
 2 -6 -9 5062.96 502.435 5
 2 -6 -9 4673.6 534.508 3
 2 -6 -9 5085.27 440.736 4
 -2 6 -9 4482.9 420.689 4
 2 -6 10 15433.7 749.461 2
 6 2 -10 13925.2 783.651 3
 -6 -2 -10 12687.5 766.781 1
 2 -6 -10 13933.2 902.883 3
 2 -6 -10 13658 847.049 5
 -2 6 -10 13637.8 754.945 4
 2 -6 -10 14693.2 784 4
 -6 -2 -10 12828.7 851.861 4
 -6 -2 -11 217.953 218.589 4
 -6 -2 -11 602.263 244.336 1
 6 2 -11 471.337 191.698 3
 -2 6 -11 776.115 261.773 4
 2 -6 -11 286.14 247.195 3
 2 -6 11 1251.16 252.009 2
 2 -6 -11 603.448 223.133 4
 6 2 -12 5741.47 537.833 3
 2 -6 12 6434.55 509.978 2
 -6 -2 -12 5408.57 595.03 4
 2 -6 -12 5908.68 552.905 4
 -2 6 -12 6116.55 565.854 4
 2 -6 -12 6428.98 670.297 3
 -6 -2 -12 6009.21 567.499 1
 2 -6 -13 1691.8 404.644 3
 2 -6 13 1509.65 276.947 2
 -6 -2 -13 1946.74 352.778 1
 6 2 -13 2149.14 381.9 3
 2 -6 -13 2350.6 395.164 4
 -2 6 -13 2227.84 399.642 4
 -6 -2 -13 2388.71 439.233 4
 -6 -2 -14 697.676 279.657 1
 -6 -2 -14 716.663 317.794 4
 6 2 -14 630.764 248.651 3
 2 -6 -14 1215.95 385.156 3
 2 -6 -14 344.517 235.562 4
 -2 6 -14 868.218 287.077 4
 -6 -2 -15 1122.79 294.781 1
 -6 -2 -15 1420.57 408.638 4
 2 -6 -15 966.831 371.6 3
 6 2 -15 842.086 303.972 3
 -2 6 -15 1193.13 341.118 4
 2 -6 -15 1115.65 368.141 4
 2 -6 -16 21427.9 1364.37 3
 -2 6 -16 21682.9 1233.9 4
 -6 -2 -16 21382.9 1132.3 1
 2 -6 -16 22087.1 1246.94 4
 6 2 -16 22327.8 1218.2 3
 -6 -2 -16 20959.3 1298 4
 -6 -2 -17 -197.572 202.118 1
 -6 -2 -17 49.2151 275.472 4
 2 -6 -17 -471.646 406.238 3
 6 2 -17 -24.4089 215.404 3
 6 2 -17 -17.048 273.723 4
 -2 6 -17 -135.165 282.334 4
 2 -6 -17 158.162 289.425 4
 2 -6 -18 29064.1 1542.31 4
 6 2 -18 29351.4 1475.41 3
 2 -6 -18 29330.6 1704.84 3
 6 2 -18 27975 1593.9 4
 -2 6 -18 28593.6 1532.11 4
 -6 -2 18 29140.8 1505.46 2
 -6 -2 -18 28403 1600.83 4
 6 2 -19 2167.64 519.187 4
 -2 6 -19 3129.33 589.935 4
 -6 -2 19 2525.64 498.935 2
 2 -6 -19 3396.75 592.54 4
 -6 -2 -19 2880.96 586.604 4
 2 -6 -19 2667.8 560.466 3
 2 -6 -20 295.816 334.279 3
 2 -6 -20 1222.67 428.657 4
 -2 6 -20 798.78 391.466 4
 6 2 -20 1151.33 438.12 4
 -6 -2 -20 1292.96 465.327 4
 2 -6 -21 2164.84 537.389 4
 2 -6 -21 1629.88 548.824 3
 -6 -2 -21 1231.3 496.389 4
 6 2 -21 600.477 314.29 4
 -2 6 -21 1206.6 425.089 4
 -2 6 -22 11715.7 1152.48 4
 2 -6 -22 13217.6 1204.92 4
 -6 -3 0 130.914 175.241 1
 3 -6 0 56.8731 94.4527 3
 3 -6 0 155.737 147.36 5
 3 -6 0 -4.50904 148.316 2
 -6 -3 0 42.9655 141.37 2
 3 -6 1 24609.7 705.303 3
 3 -6 -1 25977 803.113 3
 -6 -3 -1 25992.9 956.142 1
 3 -6 -1 25537 932.702 2
 3 -6 1 25246.8 922.731 5
 -6 -3 1 24097.3 929.358 1
 3 -6 -1 26093.4 932.902 5
 -6 -3 1 24485.6 877.212 2
 -6 -3 -1 24139.9 810.725 2
 3 -6 1 24140.6 892.966 2
 3 -6 2 86016.3 1255.55 3
 3 -6 2 85561.6 1705.43 5
 3 -6 2 87192.1 1657.21 2
 -6 -3 -2 85747.7 1734.03 1
 -3 6 -2 86494.1 818.501 4
 -6 -3 -2 82011.8 1449.95 2
 -6 -3 2 84880.6 1722.14 1
 3 -6 -2 88005.7 1732.26 5
 -6 -3 -2 85638.8 1764.86 4
 3 -6 -2 85086.2 807.958 4
 3 -6 -2 85966 1533.26 3
 -6 -3 3 6158.46 485.067 1
 3 -6 -3 6415.76 465.895 3
 3 -6 -3 6015.67 262.714 4
 3 -6 3 6259.84 466.594 2
 3 -6 -3 6497.35 492.488 5
 -3 6 -3 6604.08 280.218 4
 3 -6 3 5921.16 484.506 5
 -6 -3 -3 6347.98 396.176 2
 -6 -3 -3 5455.25 470.915 1
 -6 -3 -3 6115.86 503.652 4
 -6 -3 -4 10544.3 635.529 1
 -3 6 -4 11974.1 429.206 4
 3 -6 -4 10955.2 619.076 3
 -6 -3 4 12328.3 682.65 1
 3 -6 4 12133.6 688.873 5
 3 -6 -4 11433 661.936 5
 3 -6 4 10734.4 604.546 2
 -6 -3 -4 11865.7 509.816 2
 3 -6 -4 10846.9 414.972 4
 -6 -3 -4 10247.4 655.107 4
 -6 -3 -5 28944.4 1053.94 1
 3 -6 5 28447.2 1057.89 5
 -6 -3 5 30487.8 1055.14 1
 3 -6 -5 28070 1021.76 3
 3 -6 5 28605.5 952.741 2
 3 -6 -5 28898.2 738.247 4
 3 -6 -5 29047.6 1065.35 5
 -6 -3 -5 26994.6 742.52 2
 -3 6 -5 28936.1 749.38 4
 -6 -3 -5 28044.8 1080.97 4
 3 -6 -6 91409.7 1930.2 3
 -6 -3 -6 92486.9 1917.77 1
 3 -6 6 91720.3 1927.49 5
 -6 -3 -6 91751.7 1995.97 4
 3 -6 -6 91292.6 1427.33 4
 3 -6 -6 88117.4 1878.11 5
 3 -6 6 94586.5 1713.2 2
 -3 6 -6 92152.6 1444.36 4
 6 3 -6 91160.5 1716.5 3
 -6 -3 -6 93681.5 1226.56 2
 -6 -3 6 90980.8 1850.16 1
 3 -6 7 46200.9 1422.97 5
 3 -6 7 47644.2 1229.41 2
 3 -6 -7 46486.2 1451.04 3
 3 -6 -7 46593.3 1114.5 4
 -6 -3 -7 46955.9 1392.97 1
 -6 -3 -7 47640.3 802.627 2
 3 -6 -7 48541.1 1450 5
 -6 -3 7 48844 1372.86 1
 -6 -3 -7 45769.1 1447.8 4
 -3 6 -7 47690.2 1132.22 4
 6 3 -7 46099.4 1249.26 3
 -3 6 -8 10202.4 569.527 4
 3 -6 8 9779.87 573.28 2
 -6 -3 -8 10462.8 677.367 1
 3 -6 -8 8669.45 677.812 3
 3 -6 -8 9034.32 664.286 5
 3 -6 8 9403.3 681.172 5
 -6 -3 -8 9899.06 313.421 2
 -6 -3 8 9723.01 635.434 1
 3 -6 -8 9463.13 544.198 4
 -6 -3 -8 8855.03 674.053 4
 6 3 -8 9727.46 602.34 3
 3 -6 -9 4340.49 517.343 3
 3 -6 -9 4111.82 495.143 5
 -6 -3 -9 3940.78 495.45 4
 3 -6 9 4248.59 392.105 2
 -3 6 -9 4177.5 396.616 4
 3 -6 9 3507.95 434.255 5
 3 -6 -9 3677.06 379.287 4
 -6 -3 -9 4190.67 458.484 1
 6 3 -9 3907.94 412.562 3
 -6 -3 -10 1691.48 329.807 1
 6 3 -10 1613.09 301.903 3
 3 -6 10 1924.29 283.89 2
 3 -6 -10 1844.25 362.787 5
 3 -6 -10 1640.2 363.366 3
 -3 6 -10 1723.96 304.677 4
 3 -6 -10 1526.73 272.843 4
 -6 -3 -10 1955.44 395.221 4
 3 -6 11 851.294 208.891 2
 6 3 -11 1225.65 270.563 3
 -3 6 -11 555.878 217.942 4
 -6 -3 -11 977.885 265.534 1
 3 -6 -11 1064.56 329.855 3
 3 -6 -11 226.204 192.934 4
 -6 -3 -11 428.127 262.358 4
 -6 -3 -12 1482.04 372.88 4
 6 3 -12 1845.27 329.632 3
 -6 -3 -12 1718.82 325.743 1
 3 -6 -12 1446.64 376.887 3
 3 -6 12 1509.7 255.776 2
 3 -6 -12 1558.37 324.154 4
 -3 6 -12 1831.42 338.828 4
 -6 -3 -13 246.403 188.214 1
 3 -6 -13 -158.253 254.017 3
 -3 6 -13 201.42 215.126 4
 3 -6 -13 -174.087 207.428 4
 -6 -3 -13 -400.661 308.876 4
 6 3 -13 108.961 176.883 3
 -6 -3 -14 1714.93 336.88 1
 -6 -3 -14 1614.06 395.394 4
 -3 6 -14 794.159 257.741 4
 6 3 -14 664.725 248.449 3
 -6 -3 14 1311.05 343.724 2
 3 -6 -14 1893.11 396.849 4
 3 -6 -14 1306.44 351.405 3
 -6 -3 -15 5133.53 553.237 1
 6 3 -15 3954.88 506.339 3
 -3 6 -15 4913.92 612.517 4
 3 -6 -15 5026.72 672.933 3
 -6 -3 -15 3871.08 596.022 4
 -6 -3 15 5470.12 649.295 2
 3 -6 -15 5129.51 598.054 4
 -3 6 -16 15600.5 1054.81 4
 3 -6 -16 16295.6 1212.99 3
 -6 -3 -16 17909.1 1028.22 1
 3 -6 -16 19163.4 1158.61 4
 -6 -3 16 16276.5 1096.55 2
 -6 -3 -16 18146.1 1241.57 4
 6 3 -16 16935.4 1025.68 3
 -3 6 -17 6334.53 710.26 4
 -6 -3 17 6979.95 752.926 2
 3 -6 -17 6560.95 732.205 4
 -6 -3 -17 7504.21 830.259 4
 3 -6 -17 6006.08 788.45 3
 -6 -3 -18 148.581 291.355 4
 -3 6 -18 229.356 253.542 4
 3 -6 -18 47.4604 317.886 3
 -6 -3 18 -304.532 309.259 2
 6 3 -18 302.705 297.958 4
 3 -6 -18 -134.543 245.933 4
 6 3 -19 6489.24 850.87 4
 -6 -3 -19 6816.56 870.277 4
 3 -6 -19 8370.83 979.426 3
 -3 6 -19 8834.99 898.317 4
 -6 -3 19 7769.78 814.942 2
 3 -6 -19 8630.58 875.892 4
 -6 -3 -20 14217.1 1239.21 4
 3 -6 -20 14214 1286.04 3
 6 3 -20 15049.8 1276.02 4
 -3 6 -20 14323.5 1162.64 4
 3 -6 -20 15061.4 1201.28 4
 3 -6 -21 -39.719 364.235 3
 -6 -3 -21 -143.955 398.567 4
 6 3 -21 -244.467 280.879 4
 -3 6 -21 -188.628 300.437 4
 3 -6 -21 456.294 329.092 4
 -3 6 -22 1549.77 458.977 4
 3 -6 -22 528.095 342.591 4
 -6 -4 0 83750.2 1792.58 1
 4 -6 0 87955.7 1748.07 5
 4 -6 0 82330.3 1471.31 3
 -6 -4 0 84079.1 1647.66 2
 4 -6 1 15044.8 740.873 5
 4 -6 1 14603.8 706.681 2
 4 -6 1 14943.5 616.776 3
 4 -6 -1 14288.5 710.164 5
 -6 -4 -1 13896.7 744.295 1
 4 -6 -1 15139.3 667.166 3
 -6 -4 1 14371 720.059 2
 -6 -4 1 14651.5 764.392 1
 -6 -4 -1 14455.1 674.728 2
 -6 -4 -2 16910.9 808.323 1
 -6 -4 -2 17952.4 854.217 4
 4 -6 2 16754.7 782.721 5
 4 -6 2 17669.7 773.849 2
 4 -6 -2 18231.2 820.823 5
 4 -6 -2 16257.4 720.592 3
 -6 -4 -2 16910.3 703.689 2
 -6 -4 2 17088.4 831.672 1
 -6 -4 2 17158.8 797.02 2
 -6 -4 -3 3398.99 417.555 4
 4 -6 3 3648.74 361.976 2
 -6 -4 -3 3504.37 398.725 1
 4 -6 -3 3430.96 379.443 3
 -6 -4 3 3580.37 426.796 1
 4 -6 -3 3660.36 179.356 4
 4 -6 3 3482.37 383.189 5
 4 -6 -3 3321.4 375.282 5
 -6 -4 3 3346.9 390.51 2
 -6 -4 3 3574.88 164.026 5
 -4 6 -3 3635.72 180.499 4
 -6 -4 -3 3588.9 322.18 2
 -6 -4 4 15021.9 417.893 5
 -6 -4 4 14439.1 775.575 1
 -6 -4 -4 13733 755.423 1
 4 -6 -4 15332.4 770.655 5
 4 -6 4 15208.1 781.141 5
 4 -6 -4 14785.2 748.906 3
 -6 -4 4 15539.2 820.53 2
 -6 -4 -4 13672.7 779.854 4
 -6 -4 -4 14968.6 613.945 2
 -4 6 -4 15245.3 445.169 4
 4 -6 -4 16329.3 455.226 4
 4 -6 4 14136.9 682.951 2
 -6 -4 5 5197.12 490.159 1
 4 -6 -5 4655.85 462.375 3
 -6 -4 -5 4405.69 453.787 1
 4 -6 5 4403.49 390.125 2
 4 -6 5 4338.1 440.463 5
 4 -6 -5 4164.87 440.718 5
 -4 6 -5 4833.82 294.407 4
 -6 -4 5 4769.95 491.026 2
 4 -6 -5 5106.84 302.447 4
 -6 -4 -5 4676.53 497.2 4
 -6 -4 -5 5044.77 353.173 2
 4 -6 -6 829.359 258.077 5
 -6 -4 -6 1321.64 183.976 2
 4 -6 6 1138.17 267.341 5
 4 -6 -6 997.816 262.093 3
 -6 -4 6 1505.32 305.037 1
 6 4 -6 1185.07 224.15 3
 4 -6 6 1242.61 226.3 2
 -6 -4 -6 1392.56 289.603 1
 -4 6 -6 1324.63 182.078 4
 -6 -4 6 1164.6 288.999 2
 4 -6 -6 1330.73 176.684 4
 -6 -4 -6 1197.38 293.347 4
 -6 -4 -7 14833.9 535.172 2
 -6 -4 -7 14970.9 819.938 1
 4 -6 -7 15349.7 862.38 3
 4 -6 7 16410 730.476 2
 4 -6 -7 16122.5 647.187 4
 -6 -4 7 15651.3 829.274 1
 -6 -4 7 14964.4 871.545 2
 6 4 -7 14835.8 702.515 3
 4 -6 7 15664.2 861.737 5
 -4 6 -7 15164.6 630.849 4
 4 -6 -7 14195.9 818.725 5
 -6 -4 -7 14601.9 860.2 4
 -6 -4 -8 55141 1693.39 4
 -6 -4 8 53694.2 1645.73 2
 4 -6 -8 53032.1 1651.58 3
 4 -6 8 52951 1293.45 2
 -6 -4 -8 53110.3 919.213 2
 -6 -4 8 53649.5 1546.69 1
 -6 -4 -8 51885.5 1515.22 1
 4 -6 -8 51760.1 1567.08 5
 6 4 -8 51661.5 1327.71 3
 4 -6 -8 50914.8 1228.09 4
 4 -6 8 49496.9 1561.32 5
 -4 6 -8 52645.3 1264.27 4
 -6 -4 -9 6759.16 565.06 1
 6 4 -9 6362.25 498.51 3
 4 -6 -9 5676.88 581.601 3
 4 -6 9 6789.44 480.176 2
 -6 -4 9 6772.08 636.336 2
 -4 6 -9 7087.53 505.543 4
 4 -6 -9 6900.82 490.376 4
 -6 -4 -9 6586.7 636.493 4
 4 -6 -9 6352.98 597.423 5
 4 -6 9 6515.35 603.34 5
 4 -6 -10 22514.6 1172.98 3
 6 4 -10 24919.5 981.837 3
 4 -6 -10 24255.4 966.865 4
 4 -6 -10 22873.7 1129.42 5
 4 -6 10 22480.1 1130.4 5
 -6 -4 -10 25284.3 1239.44 4
 4 -6 10 23216.3 869.678 2
 -6 -4 10 24303.6 1182.65 2
 -4 6 -10 22973.6 955.239 4
 -6 -4 -10 23656.9 1043.15 1
 4 -6 -11 5208.22 586.718 3
 6 4 -11 5550.46 501.042 3
 -6 -4 -11 5453.35 629.71 4
 4 -6 11 5632.42 434.885 2
 4 -6 11 5370.52 574.811 5
 -4 6 -11 5851.78 513.061 4
 4 -6 -11 4858.22 480.877 4
 -6 -4 11 5014.54 564.954 2
 -6 -4 -11 4980.14 513.439 1
 -6 -4 -12 201.749 240.522 4
 6 4 -12 265.786 175.522 3
 -6 -4 -12 425.613 212.887 1
 4 -6 -12 554.565 254.224 3
 -4 6 -12 111.589 190.154 4
 4 -6 -12 138.568 172.385 4
 -6 -4 12 446.107 225.332 2
 -4 6 -13 6336.19 599.264 4
 6 4 -13 5802.63 541.945 3
 -6 -4 13 6321.14 669.938 2
 -6 -4 -13 6255.4 594.151 1
 4 -6 -13 6301.87 601.71 4
 4 -6 -13 5402.44 658.883 3
 -6 -4 -13 6596.71 694.346 4
 -4 6 -14 1320.41 322.751 4
 -6 -4 -14 1521.22 317.839 1
 4 -6 -14 1009.29 354.214 3
 -6 -4 -14 908.203 319.546 4
 4 -6 -14 1612.6 356.687 4
 -6 -4 14 943.888 322.596 2
 6 4 -14 1499.35 314.216 3
 -6 -4 -15 1055.1 284.597 1
 4 -6 -15 1885.47 467.192 3
 -4 6 -15 930.772 329.936 4
 4 -6 -15 1170.44 330.742 4
 -6 -4 15 907.872 329.209 2
 -6 -4 -15 740.074 304.987 4
 -6 -4 16 5879.76 687.741 2
 4 -6 -16 6501.38 811.957 3
 4 -6 -16 6467.74 686.046 4
 -4 6 -16 5460.46 632.552 4
 -6 -4 -16 6662.76 781.905 4
 4 -6 -17 46.1038 317.551 3
 -4 6 -17 376.397 286.38 4
 4 -6 -17 -145.046 243.118 4
 -6 -4 17 121.328 219.941 2
 -6 -4 -17 54.2523 308.237 4
 4 -6 -18 23380.1 1539.48 3
 6 4 -18 24414.5 1519.84 4
 -4 6 -18 23233.1 1362.05 4
 4 -6 -18 23445.1 1363.6 4
 -6 -4 18 26034.9 1469.9 2
 -6 -4 -18 24557.3 1550.97 4
 -6 -4 -19 303.875 309.921 4
 -6 -4 19 -23.5947 246.985 2
 4 -6 -19 286.122 399.916 3
 6 4 -19 176.441 301.455 4
 -4 6 -19 148.826 219.916 4
 4 -6 -19 1032.39 404.504 4
 -6 -4 -20 1722.43 488.471 4
 4 -6 -20 1373.34 477.853 3
 6 4 -20 1085.25 467.649 4
 -4 6 -20 800.843 354.203 4
 4 -6 -20 883.575 353.807 4
 -6 -4 -21 2426.1 567.607 4
 4 -6 -21 2148.08 552.79 3
 4 -6 -21 2535.56 531.132 4
 6 4 -21 3598.45 691.032 4
 -4 6 -21 2551.46 554.957 4
 -4 6 -22 2502.65 566.391 4
 4 -6 -22 4141.44 687.2 4
 -6 -5 0 110.058 155.091 2
 5 -6 0 74.468 157.094 3
 5 -6 0 49.8213 198.914 5
 -6 -5 0 -187.299 209.138 1
 5 -6 1 31939.1 974.836 3
 5 -6 -1 33792.7 1060.86 3
 5 -6 1 30179.1 1073.28 5
 -6 -5 1 29491.9 1101.87 2
 -6 -5 1 31418.9 437.973 5
 -6 -5 -1 31888.9 1072.32 2
 5 -6 -1 33080.4 1125.99 5
 -6 -5 -1 30137.6 1139.73 1
 -6 -5 1 31188.1 1158.17 1
 5 -6 -2 190838 2593.38 3
 -6 -5 2 196325 2903.29 1
 -6 -5 2 190219 1208.97 5
 5 -6 -2 194215 2711.47 5
 -6 -5 -2 193802 2832.7 1
 5 -6 2 195362 2728.87 5
 -6 -5 -2 191445 2527.36 2
 -6 -5 2 182339 2746.8 2
 -6 -5 3 25725.3 1075.75 1
 5 -6 -3 24467 382.6 4
 -6 -5 -3 25981 1076.91 4
 5 -6 -3 23855.4 975.868 5
 -6 -5 -3 25611.6 897.477 2
 -6 -5 -3 24856.2 1026.14 1
 -6 -5 3 25203.3 514.716 5
 -6 -5 3 25996.9 1051.69 2
 -5 6 -3 22665.9 401.17 4
 5 -6 -3 24176.3 972.249 3
 5 -6 3 22779.6 950.458 5
 -6 -5 -4 23174.5 1056.06 4
 5 -6 4 22933.5 983.859 5
 -6 -5 4 23366.5 1039.98 1
 -6 -5 -4 23152 998.086 1
 -6 -5 -4 22353.3 816.489 2
 5 -6 -4 23261.9 991.497 3
 -6 -5 4 24209.2 1042.89 2
 5 -6 4 23886.9 887.545 2
 5 -6 -4 23948.8 519.137 4
 -5 6 -4 23561.4 538.878 4
 -6 -5 4 23938.4 572.962 5
 5 -6 -4 23050.6 972.95 5
 5 -6 5 14204.3 677.993 2
 -6 -5 -5 13230 811.854 4
 5 -6 -5 13248.9 769.1 3
 -5 6 -5 14073.7 483.03 4
 -6 -5 -5 12896.1 753.862 1
 5 -6 -5 13494.4 763.142 5
 -6 -5 5 13758.9 806.994 1
 5 -6 5 12803 750.21 5
 5 -6 -5 13464.4 463.773 4
 -6 -5 5 12666.4 784.125 2
 -6 -5 5 13348.9 483.654 5
 -6 -5 -5 12904.3 602.571 2
 6 5 -6 31600.5 974.112 3
 5 -6 -6 30514.9 1196.11 3
 -5 6 -6 31255.2 808.315 4
 -6 -5 -6 31308.6 901.306 2
 -6 -5 6 31095.3 1218.14 1
 -6 -5 -6 31967.3 1183.41 1
 5 -6 6 31993.5 1018.65 2
 5 -6 -6 31005.8 1169.88 5
 5 -6 -6 30514.9 792.622 4
 5 -6 6 29990.7 1168.16 5
 -6 -5 6 29848 1223.23 2
 -5 6 6 30584.6 654.41 1
 -6 -5 -6 30420 1257.59 4
 6 5 -7 5571.55 424.323 3
 -6 -5 7 5143.36 518.233 1
 -6 -5 -7 5035.74 362.657 2
 5 -6 -7 5576.08 555.427 3
 5 -6 7 5442.42 428.7 2
 -6 -5 -7 4962.92 549.273 4
 5 -6 -7 5973.89 394.254 4
 5 -6 -7 5555.17 515.076 5
 -6 -5 7 5329.39 565.264 2
 -5 6 -7 5509.35 382.848 4
 5 -6 7 5405.32 524.185 5
 -6 -5 -7 5770.8 521.263 1
 5 -6 -8 45352.3 1500.68 5
 -6 -5 -8 46590 1460.15 1
 -6 -5 -8 47403.3 1017.63 2
 6 5 -8 47484.6 1245.32 3
 5 -6 -8 46919.2 1594.58 3
 5 -6 8 46936.9 1552.12 5
 5 -6 8 46371.8 1210.45 2
 -6 -5 8 45652 1579.8 2
 -5 6 -8 47180.4 1182.46 4
 5 -6 -8 48116 1192.85 4
 -6 -5 -8 45831.8 1605.31 4
 6 5 -9 4460.76 400.66 3
 -6 -5 -9 4839.17 500.083 1
 -6 -5 -9 4430.7 539.146 4
 -6 -5 9 5299.29 585.532 2
 5 -6 -9 4826.91 528.064 5
 5 -6 9 4662.01 542.142 5
 5 -6 -9 5109.97 430.016 4
 -5 6 -9 5367.62 435.207 4
 5 -6 -9 4745.99 559.858 3
 5 -6 9 4686.6 402.741 2
 5 -6 10 804.726 294.532 5
 5 -6 -10 650.999 258.79 5
 5 -6 -10 632.59 198.046 4
 -6 -5 10 239.832 220.942 2
 5 -6 10 245.488 144.006 2
 -6 -5 -10 6.31333 180.621 1
 5 -6 -10 210.446 244.532 3
 -5 6 -10 439.117 212.918 4
 -6 -5 -10 778.988 358.275 4
 6 5 -10 629.702 195.209 3
 -6 -5 -11 8756.98 687.222 1
 6 5 -11 8715.76 592.098 3
 5 -6 11 7851.51 733.122 5
 -5 6 -11 8552.8 616.55 4
 -6 -5 11 8027.33 739.802 2
 5 -6 -11 8768.5 622.366 4
 -6 -5 -11 7564.97 736.189 4
 5 -6 -11 9305.55 815.654 3
 5 -6 -12 32085.9 1526.28 3
 -6 -5 12 32638.5 1462.33 2
 -6 -5 -12 34215.8 1321.93 1
 5 -6 12 34986.8 1519.21 5
 5 -6 -12 32361 1264.07 4
 -5 6 -12 32405.9 1241.5 4
 -6 -5 -12 31751.1 1505.84 4
 -6 -5 -13 2817.61 482.44 4
 -6 -5 -13 2315.31 385.691 1
 5 -6 -13 2308.38 495.282 3
 5 -6 -13 2994.24 430.556 4
 -5 6 -13 2481.87 397.237 4
 -6 -5 13 3408.89 536.976 2
 -6 -5 -14 6093.08 596.131 1
 5 -6 -14 7881.08 837.774 3
 -6 -5 -14 6505.44 725.998 4
 -5 6 -14 6819.95 655.918 4
 -6 -5 14 6931.47 729.679 2
 5 -6 -14 7620.67 686.706 4
 -5 6 -15 1343.55 343.685 4
 -6 -5 -15 1139.74 361.331 4
 5 -6 -15 1375.92 421.459 3
 -6 -5 15 580.838 306.009 2
 5 -6 -15 1422.14 338.361 4
 -6 -5 -16 5672.11 763.248 4
 5 -6 -16 5757.87 781.119 3
 5 -6 -16 4440.5 568.883 4
 -5 6 -16 4973.09 610.019 4
 -6 -5 16 5834.33 701.241 2
 5 -6 -17 2239.14 461.853 4
 -5 6 -17 1752.24 406.328 4
 5 -6 -17 2011.6 524.887 3
 -6 -5 -17 1320.03 406.099 4
 -6 -5 17 2184.96 495.827 2
 -5 6 -18 2803.23 524.379 4
 5 -6 -18 4712.54 768.419 3
 5 -6 -18 3838.25 573.843 4
 -6 -5 -18 2996.85 614.216 4
 -6 -5 18 3641.52 569.893 2
 -6 -5 19 -257.894 302.297 2
 5 -6 -19 181.275 329.353 3
 6 5 -19 -146.34 295.957 4
 5 -6 -19 278.127 232.975 4
 -5 6 -19 747.362 358.406 4
 -6 -5 -19 288.683 291.035 4
 -5 6 -20 1038.44 353.666 4
 -6 -5 -20 524.337 321.747 4
 5 -6 -20 678.246 335.19 3
 5 -6 -20 1665.13 407.086 4
 6 5 -20 1268.32 412.806 4
 -5 6 -21 4692.53 698.11 4
 5 -6 -21 3196.93 568.908 4
 -5 6 -22 813.536 389.02 4
 5 -6 -22 830.924 418.015 4
 -6 -6 0 144995 2581.33 1
 6 -6 0 142478 2375.84 5
 -6 -6 0 142258 1283.61 5
 6 -6 0 137089 2235.77 3
 -6 -6 0 142736 2422.91 2
 -6 -6 -1 2036.43 332.234 2
 6 -6 -1 1419.68 255.598 3
 -6 -6 -1 1983.87 164.6 5
 -6 -6 1 1806.89 147.468 5
 6 -6 1 2107.78 320.62 5
 6 -6 -1 1694.06 296.671 5
 -6 -6 1 2483.69 411.58 1
 -6 -6 -1 2115.29 348.985 1
 -6 -6 1 1738.9 308.743 2
 6 -6 -2 8219.83 585.595 3
 -6 -6 -2 7779.65 559.634 2
 6 -6 2 7397.97 555.027 5
 -6 -6 2 6960.42 609.288 1
 6 -6 -2 7487.66 576.348 5
 -6 -6 2 7923.13 315.18 5
 -6 -6 2 7429.47 601.706 2
 -6 -6 -2 7613.74 610.378 1
 6 -6 -3 14748.5 804.685 3
 -6 -6 3 15520.7 469.13 5
 -6 -6 3 14851.7 874.199 1
 6 -6 -3 14090.1 259.28 4
 6 -6 -3 14860.9 796.773 5
 -6 -6 3 15536.9 858.296 2
 6 -6 3 13795.4 776.152 5
 -6 -6 -3 14928.6 832.884 1
 -6 -6 -3 15511.4 881.192 4
 -6 -6 -3 15243.3 748.933 2
 -6 -6 -4 4776.99 519.543 4
 6 -6 -4 5404.09 526.575 3
 6 -6 -4 6481.65 543.241 5
 -6 -6 -4 5215.16 510.229 1
 -6 -6 4 6320.52 597.925 1
 6 -6 4 5111.33 495.502 5
 6 -6 -4 5410.03 245.643 4
 -6 -6 -4 5162.17 427.836 2
 -6 -6 4 5027.02 536.927 2
 -6 6 -4 5198.71 258.302 4
 -6 -6 4 5511.24 310.253 5
 6 -6 -5 14015.8 830.82 3
 6 -6 -5 13897.5 471.029 4
 -6 -6 -5 13737.7 815.237 1
 6 -6 -5 14248.3 809.521 5
 -6 -6 5 13657.8 523.606 5
 -6 6 -5 13847.1 488.897 4
 6 -6 5 13685.5 809.802 5
 -6 6 5 14516.6 562.039 1
 -6 -6 5 14362.8 867.194 2
 -6 -6 5 13830.5 860.236 1
 -6 -6 -5 13564.5 865.41 4
 -6 -6 -5 15169.3 712.697 2
 6 6 -6 5124.05 392.601 3
 -6 -6 -6 4713 498.853 1
 6 -6 -6 4076.36 485.65 3
 -6 6 6 4977.81 306.276 1
 6 -6 -6 4683.03 492.522 5
 6 -6 -6 5320.26 336.16 4
 -6 -6 6 5658.82 572.686 2
 -6 -6 -6 5357.68 566.356 4
 -6 6 -6 4818.57 328.051 4
 -6 -6 6 5329.98 350.874 5
 -6 -6 6 5061.57 540.254 1
 -6 -6 -6 4503.47 387.273 2
 6 -6 6 4891 513.133 5
 -6 -6 -7 2160.19 356.738 1
 -6 -6 -7 3006.8 318.523 2
 6 -6 -7 2456.73 259.92 4
 6 -6 -7 2232.71 375.451 3
 -6 -6 7 2452.33 266.031 5
 6 -6 -7 3621.05 461.01 5
 -6 -6 -7 2577.7 416.787 4
 -6 6 -7 2525.43 261.741 4
 -6 -6 7 2582.55 429.119 2
 6 6 -7 2987.86 302.813 3
 -6 -6 7 3481.36 466.957 1
 6 -6 7 3208.63 429.573 5
 6 -6 -8 48784.9 1686.9 3
 6 -6 -8 49157.2 1590.29 5
 -6 -6 -8 52004.4 1206 2
 -6 -6 -8 50359.9 1551.95 1
 6 -6 -8 52027.9 1236.23 4
 -6 -6 8 48983.4 1699.78 2
 -6 6 -8 51374.8 1230.76 4
 6 6 -8 52006.9 1243.77 3
 -6 -6 -8 51682.8 1764.7 4
 6 -6 8 50122.1 1637.73 5
 6 6 -9 17707.6 744.133 3
 6 -6 -9 20235.8 1131.09 3
 6 -6 9 16297.9 975.061 5
 6 -6 -9 16584.6 958.399 5
 6 -6 -9 17728.9 778.787 4
 -6 -6 9 18564.7 1077.33 2
 -6 6 -9 17543.8 778.162 4
 -6 -6 -9 18222.5 944.887 1
 -6 -6 -9 17626.3 1069.66 4
 6 -6 -10 56460.5 1800.58 5
 6 -6 -10 56874.5 1943.54 3
 6 -6 10 56076.6 1833.07 5
 -6 -6 -10 58042.8 1953.91 4
 -6 -6 -10 58012 1688.25 1
 6 -6 -10 58315.2 1500.77 4
 -6 6 -10 59619 1516.67 4
 -6 -6 10 56899.2 1908.25 2
 6 -6 11 2617 449.642 5
 -6 -6 11 2648.06 461.945 2
 6 -6 -11 2592.01 359.191 4
 6 -6 -11 3139 482.352 5
 -6 -6 -11 2911.67 514.348 4
 -6 6 -11 2301.51 341.806 4
 -6 -6 -11 2719.42 390.49 1
 6 -6 -11 2599.6 466.914 3
 6 -6 12 -13.1928 240.093 5
 -6 -6 -12 -330.465 262.328 1
 6 -6 -12 108.9 306.496 3
 -6 -6 -12 118.319 270.029 4
 -6 -6 12 -148.321 293.643 2
 6 -6 -12 50.1024 157.587 4
 -6 6 -12 706.41 241.617 4
 6 -6 -13 9540.71 884.381 3
 -6 -6 -13 7977.06 659.676 1
 -6 -6 -13 9324.2 875.777 4
 -6 -6 13 9831.89 853.529 2
 6 -6 -13 9003.69 707.066 4
 -6 6 -13 8865.32 702.189 4
 6 -6 13 8789.88 808.996 5
 -6 -6 -14 2066.31 456.923 4
 6 -6 -14 1644.67 461.529 3
 6 -6 14 1975.49 435.21 5
 6 -6 -14 1915.82 359.739 4
 -6 6 -14 1509.05 347.612 4
 -6 -6 14 705.671 318.936 2
 -6 -6 15 678.994 295.702 2
 -6 -6 -15 648.298 293.644 4
 6 -6 -15 567.474 238.249 4
 6 -6 15 1356.79 421.066 5
 6 -6 -15 1602.14 464.422 3
 -6 6 -15 309.902 229.698 4
 6 -6 -16 2093.16 492.548 3
 -6 6 -16 2235.52 427.675 4
 6 -6 -16 2094.96 417.532 4
 -6 -6 -16 3287.95 637.289 4
 -6 -6 16 2495.39 496.728 2
 -6 -6 17 183.234 267.05 2
 -6 -6 -17 106.287 290.38 4
 6 -6 -17 -155.448 225.97 4
 -6 6 -17 257.721 257.244 4
 6 -6 -17 699.213 415.23 3
 -6 -6 -18 23739.2 1577.6 4
 6 -6 -18 19322.7 1454.87 3
 6 -6 -18 21352.7 1303.07 4
 -6 6 -18 21986 1341.11 4
 -6 -6 18 21861.3 1406.34 2
 6 6 -19 12348.5 1147.78 4
 -6 -6 -19 10873 1112.25 4
 6 -6 -19 12220.4 1198.23 3
 6 -6 -19 12188.1 1020.21 4
 -6 6 -19 11337.2 995.931 4
 -6 -6 19 12416.6 1093.83 2
 6 -6 -20 1593.98 500.231 3
 6 6 -20 1430.81 462.469 4
 -6 6 -20 1796.39 474.263 4
 -6 -6 -20 1599.31 546.205 4
 7 -6 0 -26.2284 166.643 3
 -6 -7 0 56.9288 185.421 2
 7 -6 0 -116.58 206.781 5
 -6 -7 0 -80.0715 71.4859 5
 -6 -7 0 -139.443 234.697 1
 -6 -7 -1 2158.01 336.955 2
 7 -6 -1 1883.74 327.262 3
 -6 -7 -1 1905.02 364.258 1
 7 -6 1 1361.65 255.146 5
 7 -6 -1 2234.2 347.456 5
 -6 -7 1 1891.37 178.202 5
 -6 -7 -1 2359.35 211.091 5
 -6 -7 1 2128.27 374.651 2
 -6 -7 1 1807 342.285 1
 -6 -7 -2 83933.7 1280.91 5
 7 -6 -2 83850.4 1949.91 3
 -6 -7 2 86473.2 1204.37 5
 -6 -7 2 85291.4 2136.38 1
 7 -6 -2 85786.8 1905.43 5
 7 -6 2 82732.2 1877.95 5
 -6 -7 -2 83799.5 1894.39 2
 -6 -7 2 85587.8 2059.58 2
 -6 -7 -2 86519 2075.11 1
 7 -6 3 23500 1019.87 5
 -6 -7 3 22392.4 640.573 5
 7 -6 -3 22532.6 992.806 5
 -6 -7 3 21859 1107.26 1
 7 -6 -3 21146.5 1008.53 3
 -6 -7 -3 22652.9 982.452 2
 -6 -7 3 25062.9 1145.6 2
 -6 -7 -3 22043.8 1052.99 1
 7 -6 -4 8632.36 674.655 3
 -6 -7 4 9099.09 435.287 5
 7 -6 -4 8746.55 639.666 5
 7 -6 4 10348.2 693.517 5
 -6 -7 -4 9107.53 704.264 1
 -6 -7 4 8708.9 697.983 2
 -7 6 4 9518.14 527.489 1
 -6 -7 4 8083.92 704.936 1
 -6 -7 -4 9463.44 733.975 4
 -6 -7 -4 9210.71 620.387 2
 -6 -7 -5 31325 1100.51 2
 -6 -7 5 30467.3 1332.7 1
 7 -6 -5 29897.6 1263.14 3
 -7 6 5 31085.3 892.245 1
 7 -6 5 29453.3 1182.3 5
 -6 -7 5 28504.9 1265.99 2
 -6 -7 5 30523.9 839.451 5
 7 -6 -5 31756.5 1213.4 5
 -6 -7 -5 30460.2 1228.23 1
 -6 -7 -5 30586.4 1310.18 4
 6 7 -6 27542.1 858.67 3
 7 -6 -6 28828.4 1286.25 3
 -6 -7 -6 26087.4 1249.7 4
 -6 -7 6 26877.6 1266.44 1
 7 -6 -6 28392 1175.96 5
 -6 -7 -6 29747.3 1055.34 2
 -6 -7 -6 28760.6 1203.1 1
 -6 -7 6 27627.4 1282.64 2
 7 -6 6 28656.2 1200.41 5
 -6 -7 6 27484.9 845.948 5
 7 -6 7 5087.93 550.934 5
 -6 -7 -7 5174.9 441.678 2
 7 -6 -7 4880.68 567.054 3
 -6 -7 7 5447.31 407.388 5
 7 -6 -7 6518.59 593.099 5
 -6 -7 -7 5364.7 549.811 1
 -6 -7 7 5845.18 626.222 2
 -6 -7 -7 5071.08 583.617 4
 -6 -7 8 35983.2 1080.27 5
 7 -6 -8 34600.9 1469.38 3
 -6 -7 -8 36646.4 1116.54 2
 7 -6 -8 36206 1393.54 5
 7 -6 8 34769.4 1389.27 5
 -6 -7 -8 37662 1384.02 1
 7 -6 -8 37757.9 1058.32 4
 -6 -7 8 34177.3 1470.17 2
 -6 -7 -8 35745.3 1513.29 4
 -6 -7 9 703.495 183.227 5
 7 -6 -9 1126.72 363.116 3
 7 -6 9 1088.54 301.805 5
 -6 -7 -9 685.418 268.694 1
 7 -6 -9 845.288 202.182 4
 7 -6 -9 683.848 253.029 5
 -6 -7 9 280.268 252.852 2
 -6 -7 -9 418.46 276.407 4
 -6 -7 10 7996.8 575.23 5
 7 -6 -10 8911.53 816.087 3
 -7 6 -10 9558.82 618.587 4
 7 -6 -10 9344.6 760.661 5
 -6 -7 10 7068 703.765 2
 -6 -7 -10 8642.72 679.991 1
 7 -6 -10 9135.85 605.419 4
 7 -6 10 7426.64 704.022 5
 -6 -7 -10 8503.57 791.287 4
 -6 -7 11 58.2186 224.543 2
 -7 6 -11 136.419 168.73 4
 7 -6 -11 133.506 302.967 3
 -6 -7 -11 315.386 212.125 1
 7 -6 11 -155.009 256.986 5
 7 -6 -11 116.613 139.565 4
 7 -6 -11 90.5513 226.368 5
 -6 -7 -11 233.081 253.745 4
 7 -6 12 22682.3 1265.46 5
 -6 -7 12 25262.6 1370.83 2
 -6 -7 -12 22884 1117.52 1
 -6 -7 -12 23412.3 1347.75 4
 -7 6 -12 23263.2 1065.06 4
 7 -6 -12 22759.2 1048.58 4
 7 -6 -12 22371.8 1329.92 3
 7 -6 13 963.719 300.139 5
 7 -6 -13 122.171 285.153 3
 -6 -7 -13 642 280.476 4
 7 -6 -13 793.145 269.091 4
 -6 -7 13 696.056 304.804 2
 -6 -7 14 1656.37 413.702 2
 7 -6 14 2175.02 472.198 5
 7 -6 -14 1919.43 500.924 3
 -6 -7 -14 1791.87 468.004 4
 7 -6 15 5204.85 692.802 5
 7 -6 -15 5426.74 759.313 3
 -6 -7 -15 5959.28 758.758 4
 -6 -7 15 5134.44 696.66 2
 7 -6 16 7582.94 849.97 5
 7 -6 -16 6949.94 858.792 3
 -6 -7 16 6629.12 778.992 2
 -6 -7 -16 5891.7 791.526 4
 7 -6 17 3897.38 623.195 5
 -6 -7 17 3100.46 573.495 2
 7 -6 -17 3246.98 626.432 3
 -6 -7 -17 3079.61 620.667 4
 7 -6 -18 803.415 366.884 3
 -6 -7 -18 1439.95 447.017 4
 7 -6 18 96.1463 297.286 5
 -6 -7 18 1444.91 429.073 2
 7 -6 -19 258.772 359.04 3
 -6 -7 -19 13.2519 261.406 4
 7 -6 19 468.375 374.739 5
 -6 -7 19 248.296 252.6 2
 7 -6 20 3405.26 654.53 5
 7 -5 0 8053.56 561.073 5
 -5 -7 0 8379.72 652.794 1
 -5 -7 0 8465.09 410.811 5
 -5 -7 0 8640.78 635.667 2
 -5 -7 -1 6710.26 581.817 1
 -5 -7 1 6641.22 368.797 5
 -5 -7 -1 6495.16 533.382 2
 7 -5 -1 7331.48 521.953 5
 7 -5 1 6370.32 513.562 5
 -5 -7 -1 6490.27 365.852 5
 -5 -7 1 6275.88 572.245 1
 -5 -7 1 6965 588.125 2
 -5 -7 2 245.756 240.65 2
 -5 -7 -2 -52.2128 168.279 2
 -5 -7 2 -8.77128 76.2016 5
 -5 -7 2 290.196 226.789 1
 -5 -7 -2 63.6658 196.401 1
 7 -5 -2 -39.4819 164.729 3
 -5 -7 -2 -59.5545 100.761 5
 7 -5 -2 61.4963 158.284 5
 7 -5 2 76.1965 171.646 5
 -5 -7 -3 6265.51 570.932 4
 -5 -7 -3 7016.56 578.674 1
 7 -5 -3 5794.85 534.667 3
 -5 -7 3 5892.65 590.224 1
 -5 -7 -3 6244.2 397.118 5
 7 -5 -3 5998.57 497.947 5
 7 -5 3 6256.83 508.056 5
 -5 -7 3 7132.9 400.398 5
 -5 -7 3 5766.94 555.042 2
 -7 5 3 7047.38 468.41 1
 -7 5 -3 6448.57 299.286 4
 -5 -7 -3 5552.95 482.213 2
 -7 5 -4 56360.7 975.489 4
 7 -5 -4 53031 1600.89 3
 -5 -7 4 55573.7 1699.59 1
 7 -5 4 53823.3 1467.64 5
 7 -5 -4 56562.6 947.682 4
 -5 -7 4 53702.6 1121.07 5
 -5 -7 -4 53893.9 1203.29 5
 -5 -7 -4 54144.1 1638.23 4
 7 -5 -4 56009 1496.36 5
 -5 -7 -4 54809.4 1450.56 2
 -5 -7 -4 55866.1 1591.29 1
 -7 5 4 54963.9 1221.13 1
 -5 -7 4 55846.9 1684.33 2
 7 -5 5 3057.03 396.446 5
 7 -5 -5 3021.71 427.313 3
 -5 -7 5 2846.14 283.045 5
 7 -5 -5 2465.67 351.772 5
 -7 5 5 3009.23 285.397 1
 7 -5 -5 2834.82 245.189 4
 -5 -7 -5 3256.19 367.163 2
 -5 -7 5 3289.83 464.946 1
 -7 5 -5 3052.95 265.284 4
 -5 -7 -5 3068.98 403.908 1
 -5 -7 -5 3523.35 458.953 4
 -5 -7 5 3587.37 484.105 2
 5 7 -6 60020.5 1106.21 3
 7 -5 -6 60952.2 1616.71 5
 -5 -7 -6 59047.4 1447.7 2
 7 -5 -6 57307.4 1757 3
 -5 -7 6 58537.7 1294.76 5
 -5 -7 6 57447.5 1762.83 2
 -7 5 6 59240.3 1131.73 1
 7 -5 -6 58008.9 1171.93 4
 -5 -7 -6 57297.8 1744.25 4
 -5 -7 -6 57257.7 1604.39 1
 7 -5 6 58961.2 1628.85 5
 -7 5 -6 58171.3 1233.7 4
 7 -5 -7 26338.2 1225.24 3
 7 -5 -7 25975.6 1096.98 5
 7 -5 7 27265.4 1138.99 5
 -5 -7 -7 25574.6 944.149 2
 -5 -7 7 26285.5 914.435 5
 -5 -7 -7 26915.4 1093.35 1
 -5 -7 7 25229.9 1203.99 2
 -7 5 -7 26513.6 890.124 4
 7 -5 -7 26783 858.599 4
 -5 -7 -7 26180.7 1223.58 4
 -5 -7 -8 2739.39 380.793 1
 -5 -7 -8 2931.78 328.3 2
 7 -5 -8 2577.76 457.392 3
 7 -5 -8 2629.71 384.952 5
 -5 -7 8 2126.42 407.016 2
 -7 5 -8 3082.16 332.126 4
 -5 -7 8 2629.64 322.441 5
 7 -5 -8 2781.03 307.358 4
 7 -5 8 2868.56 426.504 5
 -5 -7 -8 2956.57 462.078 4
 -5 -7 -9 7205.63 486.261 2
 7 -5 -9 7465.88 716.732 3
 -5 -7 -9 7241.16 585.279 1
 7 -5 -9 7793.14 643.551 5
 7 -5 -9 7716.96 537.822 4
 -5 -7 9 7213.4 684.761 2
 7 -5 9 7248.7 652.269 5
 -7 5 -9 7750.77 546.16 4
 -5 -7 -9 7637.62 712.362 4
 -5 -7 9 6971.65 530.84 5
 7 -5 10 8566.71 724.666 5
 -5 -7 -10 6701.46 568.877 1
 7 -5 -10 7553.75 654.915 5
 -5 -7 -10 6338.7 687.959 4
 7 -5 -10 7526.17 560.088 4
 -7 5 -10 7346.16 555.622 4
 -5 -7 10 7328.65 705.858 2
 7 -5 -10 8380.7 774.316 3
 -7 5 -11 1747.11 317.341 4
 7 -5 -11 466.737 312.649 3
 -5 -7 -11 1372.01 278.454 1
 7 -5 -11 1701.33 312.331 4
 7 -5 11 1367.19 312.704 5
 -5 -7 11 1541.66 356.566 2
 -5 -7 -11 2020.22 455.443 4
 7 -5 -12 22323.3 1308.94 3
 -7 5 -12 22284.4 1057.7 4
 -5 -7 -12 23957.3 1064.83 1
 7 -5 -12 22749 1069.75 4
 -5 -7 -12 23055.2 1310.94 4
 7 -5 12 23071.5 1225.79 5
 -5 -7 12 21869.2 1227.95 2
 -5 -7 -12 22832.6 1318.02 3
 -5 -7 -13 3047.76 535.345 4
 7 -5 13 2555.81 467.315 5
 7 -5 -13 2895.37 532.675 3
 -7 5 -13 3134.73 451.083 4
 7 -5 -13 3224.15 452.176 4
 -5 -7 -13 2524.4 508.158 3
 -5 -7 13 2014.25 445.428 2
 7 -5 -14 23943.8 1199.71 4
 7 -5 -14 23553.2 1421.52 3
 -7 5 -14 24990.3 1225.52 4
 -5 -7 14 22958.3 1330.24 2
 7 -5 14 22646.9 1320.45 5
 -5 -7 -14 24186.8 1449.57 3
 -5 -7 -14 26017.5 1461.21 4
 7 -5 -15 10697 999.133 3
 -5 -7 -15 10601.2 1006.47 3
 7 -5 -15 10360.8 842.853 4
 -7 5 -15 9391.44 801.715 4
 -5 -7 15 10101.3 907.646 2
 -5 -7 -15 11549.5 1028.93 4
 7 -5 -16 262.08 239.019 4
 7 -5 -16 -192.509 315.571 3
 -7 5 -16 -243.962 263.501 4
 -5 -7 -16 340.459 328.669 4
 -5 -7 16 -42.4679 304.748 2
 -7 5 -17 -29.544 235.948 4
 -5 -7 17 116.634 201.704 2
 7 -5 -17 96.5947 290.331 3
 7 -5 -17 225.907 274.309 4
 -5 -7 -17 -652.273 435.822 4
 -5 -7 18 621.769 275.039 2
 7 -5 -18 637.943 366.566 3
 7 -5 -18 359.835 261.258 4
 -7 5 -18 110.596 268.342 4
 -5 -7 -18 738.389 389.67 4
 -5 -7 -19 -520.363 410.64 4
 7 -5 -19 -69.2105 372.689 3
 7 -5 -19 491.691 336.478 4
 5 7 -19 146.633 271.368 4
 -7 5 -19 -415.086 304.264 4
 -5 -7 19 -341.995 333.122 2
 -7 5 -20 -116.179 300.104 4
 7 -5 -20 -105.584 265 4
 7 -5 -20 -95.3325 280.456 3
 5 7 -20 620.645 404.482 4
 -5 -7 -20 -75.974 313.781 4
 -7 5 -21 303.966 278.341 4
 -4 -7 0 122.186 201.412 2
 -4 -7 0 35.7162 90.6613 5
 7 -4 0 -68.1817 140.875 5
 -4 -7 0 -132.45 185.645 1
 -4 -7 -1 1597.26 316.662 1
 -4 -7 -1 1725.95 299.087 2
 -4 -7 -1 1555.35 207.531 5
 7 -4 1 1231.56 234.124 5
 -4 -7 1 1496.31 281.368 2
 -4 -7 1 1464.49 193.36 5
 -4 -7 1 1560.5 329.783 1
 7 -4 -1 1499.49 245.041 5
 -4 -7 2 98047.2 2121.72 1
 7 -4 -2 96005.9 1761.03 5
 7 -4 2 95903.6 1776.37 5
 -4 -7 2 96304.9 1491.63 5
 -4 -7 -2 96266.2 1533.05 5
 -4 -7 -2 95212.8 1971.91 1
 -7 4 2 99908.8 1736.53 1
 -4 -7 2 94853.2 2070.24 2
 -4 -7 -2 96837.1 1927.87 2
 -4 -7 -3 27549.6 1066.84 1
 -4 -7 3 29513.4 1190.59 1
 -7 4 -3 27794 722.846 4
 -7 4 3 29444.9 912.301 1
 7 -4 -3 31194.8 1016.04 5
 7 -4 3 28327.8 995.248 5
 7 -4 -3 26895 1101.24 3
 -4 -7 -3 29340 879.179 5
 -4 -7 3 30937.9 1190.64 2
 -4 -7 -3 28491.4 1036.13 2
 -4 -7 3 28734.1 835.905 5
 -4 -7 -3 29002.3 1107.49 4
 7 -4 -4 4901.73 508.582 3
 -4 -7 4 5083.76 519.064 2
 -4 -7 4 4242.09 340.928 5
 7 -4 4 4041.48 398.724 5
 -4 -7 -4 4701.4 451.037 1
 -7 4 -4 4886.01 326.531 4
 7 -4 -4 4949 436.013 5
 -4 -7 -4 4692.9 484.471 4
 -4 -7 -4 4426.09 366.408 5
 -7 4 4 4577.09 352.981 1
 -4 -7 -4 4621.1 429.696 2
 4 7 -5 459.87 91.564 3
 -4 -7 -5 424.702 187.357 1
 7 -4 -5 652.341 255.644 3
 7 -4 -5 315.446 173.182 5
 -4 -7 5 741.504 166.445 5
 7 -4 5 541.885 201.921 5
 -4 -7 -5 425.091 172.147 2
 -4 -7 -5 347.758 151.038 5
 -7 4 5 919.521 172.18 1
 -7 4 -5 553.517 144.858 4
 -4 -7 -5 706.979 258.228 4
 -4 -7 5 635.717 258.516 2
 -4 -7 -6 22928.1 956.956 1
 7 -4 -6 21991.5 1071.47 3
 -7 4 6 22031.2 692.142 1
 7 -4 6 21159.6 944.877 5
 -4 -7 6 22328.6 833.933 5
 -7 4 -6 23174.7 804.139 4
 7 -4 -6 20851.2 901.096 5
 4 7 -6 22910.5 565.17 3
 -4 -7 -6 22959.5 1032.89 3
 -4 -7 6 21259.3 1042.74 2
 -4 -7 -6 21563.6 1022.24 4
 -4 -7 -6 21986.3 882.544 2
 -7 4 -7 25.9399 117.812 4
 -4 -7 7 -80.54 139.286 5
 7 -4 -7 -69.222 216.284 3
 -4 -7 -7 -154.381 184.892 4
 -4 -7 -7 45.4983 113.75 2
 7 -4 -7 119.122 180.33 5
 -4 -7 -7 -109.345 172.679 3
 -4 -7 -7 294.472 164.793 1
 7 -4 7 -25.8239 190.761 5
 -7 4 7 -58.9917 97.3518 1
 -4 -7 7 122.516 199.319 2
 7 -4 -8 3512.58 494.289 3
 -4 -7 8 2689.59 332.506 5
 -4 -7 -8 3578.32 363.188 2
 7 -4 8 3174.99 426.038 5
 7 -4 -8 3091.31 341.503 4
 7 -4 -8 3263.32 408.322 5
 -4 -7 -8 2826.9 402.044 3
 -4 -7 -8 3937.77 414.134 1
 -4 -7 8 2949.81 456.715 2
 -7 4 -8 2945.75 347.562 4
 -4 -7 -8 3027.8 459.062 4
 -4 -7 -9 25766.7 1239.75 3
 -4 -7 -9 24663.7 917.864 2
 -4 -7 9 23989 997.221 5
 7 -4 -9 23975.5 1220.25 3
 -7 4 -9 26067.8 1004.07 4
 7 -4 9 24644.7 1149.1 5
 7 -4 -9 23474.1 946.082 4
 -4 -7 -9 23083.9 970.219 1
 -4 -7 9 26749.6 1245.22 2
 7 -4 -9 26234.6 1105.47 5
 -4 -7 -9 23809 1171.53 4
 7 -4 10 39.8768 207.521 5
 7 -4 -10 814.95 333.22 3
 -4 -7 10 746.397 255.657 2
 -4 -7 -10 435.699 263.375 3
 7 -4 -10 183.225 148.481 4
 -7 4 -10 217.477 172.297 4
 -4 -7 -10 552.479 184.535 1
 -4 -7 -10 373.755 274.88 4
 -4 -7 -11 13538.5 982.857 3
 7 -4 -11 12908.5 956.554 3
 -7 4 -11 14665.6 832.261 4
 7 -4 -11 12805.4 787.443 4
 -4 -7 -11 13459.9 748.986 1
 -4 -7 11 12795.6 905.283 2
 -4 -7 -11 12935.3 923.432 4
 7 -4 -12 13948.4 1023.84 3
 -4 -7 -12 12467.4 970.586 3
 7 -4 -12 12762.8 823.266 4
 -7 4 -12 12517.3 806.925 4
 -4 -7 12 12294 904.213 2
 -4 -7 -12 11043.9 884.033 4
 -4 -7 -13 1102.16 347.384 4
 7 -4 -13 1062.95 272.835 4
 -4 -7 -13 1452.85 419.369 3
 7 -4 -13 1532.24 413.087 3
 -7 4 -13 994.828 304.895 4
 -4 -7 13 1160.86 306.594 2
 -4 -7 14 32.0113 242.441 2
 -4 -7 -14 304.165 317.517 4
 -4 -7 -14 -292.572 317.396 3
 7 -4 -14 345.594 259.859 4
 -7 4 -14 -71.1724 235.872 4
 7 -4 -14 -38.9905 240 3
 -4 -7 15 270.329 242.696 2
 7 -4 -15 705.374 321.457 3
 -4 -7 -15 714.235 313.486 3
 7 -4 -15 928.357 324.827 4
 -7 4 -15 624.056 243.83 4
 -4 -7 -15 473.621 291.044 4
 7 -4 -16 9132.19 943.072 3
 7 -4 -16 7099.83 732.656 4
 -4 -7 -16 6196.74 808.629 3
 -7 4 -16 7163.31 742.541 4
 -4 -7 -16 7943.36 859.427 4
 -4 -7 16 6349.1 715.48 2
 7 -4 -17 971.37 366.584 3
 -4 -7 -17 365.461 304.772 3
 7 -4 -17 181.359 253.672 4
 -7 4 -17 -15.8042 233.938 4
 -4 -7 -17 282.409 287.255 4
 -4 -7 17 -208.151 296.274 2
 7 -4 -18 1026.54 374.692 4
 4 7 -18 312.023 277.137 4
 7 -4 -18 159.955 304.66 3
 -4 -7 -18 353.134 282.906 3
 -4 -7 18 225.032 236.504 2
 -7 4 -18 592.833 313.827 4
 -4 -7 -18 169.381 286.478 4
 -4 -7 -19 567.661 379.387 4
 4 7 -19 324.533 346.966 4
 7 -4 -19 193.829 268.775 3
 -4 -7 -19 660.681 412.506 3
 7 -4 -19 227.244 246.437 4
 -7 4 -19 254.55 250.993 4
 -4 -7 -20 1509.86 499.7 4
 4 7 -20 1504.85 482.064 4
 7 -4 -20 1083.87 485.679 3
 -7 4 -20 1849.09 484.512 4
 7 -4 -20 1685.69 443.998 4
 -4 -7 -20 1615.88 565.587 3
 7 -4 -21 6646.93 905.171 3
 -7 4 -21 5571.21 798.131 4
 7 -4 -21 4568.97 714.696 4
 -3 -7 0 6677.22 541.74 1
 -3 -7 0 6221.59 409.435 5
 7 -3 0 6174.66 419.938 5
 -7 3 0 6871.07 489.819 1
 -3 -7 0 5625.17 499.309 2
 -7 3 1 3950.52 378.155 1
 -3 -7 -1 3558.11 402.624 2
 -3 -7 1 3426.54 416.15 1
 -3 -7 1 4012.03 327.804 5
 7 -3 -1 3711.7 328.28 5
 -3 -7 1 3097.66 389.012 2
 -3 -7 -1 3429.32 309.686 5
 -3 -7 -1 3531.68 399.545 1
 7 -3 1 3564.95 335.161 5
 -3 -7 -2 7261.24 541.348 2
 -3 -7 2 6736.61 560.255 2
 7 -3 2 7311.54 468.302 5
 -3 -7 2 7843.22 456.288 5
 -3 -7 -2 7635.65 462.392 5
 7 -3 -2 6931.87 447.37 5
 -3 -7 -2 7920.39 557.09 1
 -7 3 2 7364.59 480.848 1
 -7 3 -3 73.9812 94.9761 4
 7 -3 -3 212.321 191.578 3
 -7 3 3 -0.4029 137.144 1
 7 -3 3 155.903 128.754 5
 7 -3 -3 157.15 131.652 5
 -3 -7 -3 -44.0528 130.447 5
 -3 -7 3 82.1152 104.521 5
 -3 -7 -3 -76.8199 141.748 3
 -3 -7 -3 24.5088 159.423 4
 -3 -7 -3 112.466 174.798 2
 -3 -7 3 21.9941 185.916 2
 -3 -7 -3 -30.9827 154.575 1
 -3 -7 -4 16389.2 774.341 2
 -3 -7 -4 16630.9 786.034 3
 7 -3 4 15893.8 716.828 5
 -3 -7 4 16229.3 678.65 5
 -7 3 4 16472.8 658.068 1
 7 -3 -4 17236.5 724.901 5
 -3 -7 -4 16017.4 803.978 4
 7 -3 -4 15748.5 847.538 3
 -3 -7 4 17144.4 897.71 2
 -7 3 -4 17770.3 655.874 4
 -3 -7 -4 17694.8 797.889 1
 -3 -7 -4 15193.6 687.548 5
 -3 -7 5 1228.37 298.57 2
 7 -3 -5 1161.34 305.269 3
 -7 3 5 1638.08 216.638 1
 -3 -7 -5 1042.34 222.849 1
 7 -3 5 1686.85 284.892 5
 -3 -7 5 1575.62 240.759 5
 -3 -7 -5 1608.71 271.916 2
 7 -3 -5 1681.1 257.319 5
 -3 -7 -5 1635 256.725 5
 -3 -7 -5 1575.2 313.73 4
 -3 -7 -5 1625.47 300.464 3
 3 7 -5 1403.74 108.445 3
 -7 3 -5 1778.96 242.827 4
 -3 -7 6 3276.89 430.462 2
 7 -3 -6 3843.72 466.497 3
 -3 -7 -6 3216.75 351.872 1
 -7 3 -6 3802.53 347.644 4
 -3 -7 -6 3958.99 444.232 4
 -3 -7 -6 4069.44 385.082 2
 7 -3 -6 3827.54 380.289 5
 -3 -7 -6 3812.2 386.632 5
 -3 -7 -6 3851.22 439.154 3
 -3 -7 6 4099.37 380.686 5
 -7 3 6 4160.64 318.763 1
 7 -3 6 3834.01 401.598 5
 -3 -7 7 81.7685 146.519 5
 7 -3 -7 194.735 253.612 3
 -7 3 7 41.6021 89.3888 1
 -3 -7 -7 54.1073 136.646 1
 7 -3 7 156.049 151.338 5
 -3 -7 -7 237.323 205.142 5
 -3 -7 7 -173.375 189.761 2
 -3 -7 -7 178.032 131.15 2
 -3 -7 -7 157.175 213.991 3
 7 -3 -7 -168.461 191.814 5
 -7 3 -7 162.852 154.073 4
 -3 -7 -7 498.546 221.984 4
 -3 -7 -8 1665.75 255.382 1
 7 -3 -8 1762.47 374.673 3
 -3 -7 8 1893.87 351.83 2
 -3 -7 8 1902.21 299.253 5
 -7 3 -8 1850.66 295.264 4
 -3 -7 -8 1954.96 286.533 2
 7 -3 -8 2276.04 335.618 5
 -3 -7 -8 1505.01 337.856 3
 -7 3 8 2143.72 220.1 1
 -3 -7 -8 1847.59 335.644 4
 7 -3 8 1899.03 322.343 5
 -3 -7 -9 229.459 122.374 2
 7 -3 -9 98.1904 212.259 3
 -3 -7 -9 251.491 231.926 3
 -3 -7 9 -73.0807 192.282 5
 -3 -7 -9 199.649 235.983 4
 -7 3 -9 74.5916 159.264 4
 -3 -7 -9 15.9337 132.566 1
 -3 -7 9 -10.4104 198.066 2
 7 -3 -10 20762.1 1137.64 3
 -3 -7 -10 19813.1 1079.78 4
 -3 -7 10 21024.7 1085.41 2
 -7 3 -10 20121.8 952.525 4
 -3 -7 -10 19403.1 1097.52 3
 -3 -7 -10 21254.2 852.373 1
 7 -3 -11 407.771 313.037 3
 -3 -7 -11 -501.698 307.376 3
 -7 3 -11 -118.521 198.852 4
 7 -3 -11 -98.4708 187.798 4
 -3 -7 -11 -19.2856 121.622 1
 -3 -7 -11 -195.37 252.56 4
 -3 -7 11 179.857 214.494 2
 7 -3 -12 61763.6 2063.95 3
 -3 -7 -12 61550.2 2083.54 3
 7 -3 -12 58362.8 1744.8 4
 -7 3 -12 60718.2 1778.75 4
 -3 -7 12 62250.4 1935 2
 -3 -7 -12 61269.9 1993.71 4
 -3 -7 -13 -115.792 283.664 4
 7 -3 -13 -199.325 240.19 3
 -7 3 -13 150.835 216.232 4
 -3 -7 -13 848.431 396.156 3
 7 -3 -13 410.259 254.051 4
 -3 -7 13 46.8193 191.738 2
 -3 -7 -14 31402.6 1538.78 4
 -3 -7 -14 29975 1566.06 3
 7 -3 -14 31039.1 1391.39 4
 -7 3 -14 30734 1380.08 4
 7 -3 -14 32584.3 1583.27 3
 -3 -7 14 32784 1462.76 2
 7 -3 -15 159.424 282.851 3
 -3 -7 -15 101.53 279.56 3
 7 -3 -15 -120.523 216.469 4
 -7 3 -15 124.13 221.549 4
 -3 -7 -15 -1.73182 244.993 4
 -3 -7 15 -52.8076 219.017 2
 -3 -7 -16 6711.47 771.135 4
 -3 -7 -16 6012.2 756.018 3
 7 -3 -16 5048.48 631.069 4
 -3 -7 16 6407.64 686.654 2
 -7 3 -16 5987.99 681.893 4
 7 -3 -16 6646.23 802.189 3
 7 -3 -17 555.175 279.925 3
 -3 -7 -17 111.803 260.779 3
 7 -3 -17 251.933 241.972 4
 -3 -7 17 355.989 240.288 2
 -7 3 -17 -199.628 300.03 4
 3 7 -17 525.685 354.033 4
 -3 -7 -17 236.215 249.733 4
 -3 -7 -18 3072.81 589.099 4
 -3 -7 -18 2108.07 488.607 3
 3 7 -18 3315.35 575.612 4
 7 -3 -18 2033.14 449.707 3
 7 -3 -18 2686.06 485.952 4
 -7 3 -18 2720.22 510.713 4
 -3 -7 -19 829.05 327.744 4
 7 -3 -19 498.419 304.681 4
 3 7 -19 848.712 408.576 4
 7 -3 -19 460.051 339.101 3
 -3 -7 -19 727.354 406.93 3
 -7 3 -19 -40.9342 235.382 4
 7 -3 -20 1353.08 426.885 3
 -3 -7 -20 1560.32 510.02 3
 3 7 -20 2150.39 513.055 4
 7 -3 -20 1270.12 428.945 4
 -7 3 -20 1780.04 488.777 4
 -3 -7 -20 1493.46 443.498 4
 3 7 -21 86.8993 274.635 4
 -7 3 -21 409.557 309.57 4
 -3 -7 -21 -287.555 354.377 4
 -3 -7 -21 170.604 323.276 3
 7 -3 -21 -536.814 379.217 3
 7 -3 -21 43.269 255.577 4
 7 -3 -22 8272.43 953.765 4
 -7 2 0 97.6777 156.057 1
 7 -2 0 38.2289 126.767 5
 -2 -7 0 82.5513 194.728 2
 -2 -7 0 229.222 140.759 5
 -2 -7 -1 210118 2769 2
 7 -2 -1 210957 2148.14 5
 7 -2 1 211500 2183.27 5
 -2 -7 -1 209021 2182.61 3
 -2 -7 1 205238 2353.62 5
 -2 -7 -1 204767 2683.74 1
 -2 -7 -1 208780 2385.97 5
 -7 2 1 204761 2509.79 1
 -7 2 -1 214965 2718.03 1
 -2 -7 1 204100 2803.42 2
 -2 -7 -2 90841.6 1812.41 2
 -2 -7 -2 95505.3 1645.45 5
 -2 -7 2 90052.6 1588.17 5
 7 -2 2 93727.6 1499.04 5
 -2 -7 -2 93879.2 1587.53 3
 -2 -7 2 93861.3 1935.13 2
 -7 2 -2 93865.3 1853.17 1
 -7 2 2 95969.7 1678.97 1
 -2 -7 -2 92629.4 1764.84 1
 -2 -7 -3 9989.16 615.556 2
 7 -2 3 10090.4 511.22 5
 -2 -7 3 11051.6 574.49 5
 -2 -7 -3 10613.7 580.733 3
 -2 -7 -3 11155.7 581.221 5
 7 -2 -3 10939.3 514.173 5
 -2 -7 -3 10922.8 600.687 1
 -7 2 3 11007.5 564.514 1
 -2 -7 3 10615.6 678.779 2
 -7 2 -3 10299.1 514.509 4
 -2 -7 -3 10384.4 600.775 4
 -2 -7 4 796.171 231.236 2
 7 -2 4 1528.71 232.141 5
 -7 2 4 1382.48 223.785 1
 -2 -7 -4 1031.85 214.036 5
 -2 -7 -4 1349.9 265.812 2
 -2 -7 4 1162.81 223.439 5
 -2 -7 -4 1440.92 264.874 3
 -2 -7 -4 1335.09 230.222 1
 7 -2 -4 1408.1 206.494 5
 7 -2 -4 1044.89 260.309 3
 -2 -7 -4 1057.8 233.216 4
 -7 2 -4 1209.69 208.72 4
 -2 -7 5 20475.4 942.966 2
 -2 -7 -5 17875.7 788.792 5
 -2 -7 -5 19192.3 775.963 1
 -2 -7 -5 19786.7 876.465 3
 7 -2 -5 18433.9 711.594 5
 7 -2 -5 18624.8 931.127 3
 7 -2 5 20050.9 786.39 5
 -2 -7 5 19031.4 782.645 5
 -2 -7 -5 18254.2 807.095 2
 -7 2 5 18382.4 693.194 1
 -7 2 -5 19754 779.713 4
 -2 -7 -5 19094.6 842.652 4
 -7 2 -6 11440.4 618.213 4
 -2 -7 6 11170.1 626.966 5
 7 -2 -6 10911.6 723.078 3
 -2 -7 -6 12524.5 678.222 2
 7 -2 6 12281.5 658.468 5
 -2 -7 -6 11141.7 691.095 3
 -2 -7 -6 11639 597.544 1
 -2 -7 -6 12258.3 684.488 5
 7 -2 -6 11963.8 608.347 5
 -7 2 6 12684 564.082 1
 -2 -7 -6 11730.6 691.346 4
 -2 -7 6 12074.3 755.446 2
 -2 -7 7 165.121 196.363 2
 -2 -7 7 211.325 166.923 5
 -2 -7 -7 401.29 182.571 3
 7 -2 -7 392.837 225.142 3
 -7 2 7 298.382 127.409 1
 -2 -7 -7 346.587 192.654 5
 -2 -7 -7 210.941 135.238 2
 7 -2 -7 266.311 160.88 5
 -2 -7 -7 616.311 177.268 1
 -7 2 -7 600.205 200.526 4
 -2 -7 -7 42.0407 164.05 4
 -2 -7 8 211.077 230.967 2
 -2 -7 -8 -26.7807 185.29 4
 -7 2 8 59.5053 94.7385 1
 7 -2 -8 31.516 207.501 3
 -2 -7 8 158.451 153.518 5
 -2 -7 -8 143.924 127.421 1
 -2 -7 -8 -40.8865 154.065 5
 -2 -7 -8 -150.431 156.612 2
 -7 2 -8 40.5747 156.677 4
 -2 -7 -8 289.553 232.205 3
 -2 -7 9 26031.9 1076.69 5
 -2 -7 -9 27433.6 900.147 1
 7 -2 -9 30216.1 1304.61 3
 -2 -7 -9 28161.1 1243.16 3
 -7 2 -9 27683.5 1089.71 4
 -7 2 9 28908.3 785.095 1
 -2 -7 -9 27190.2 1168.36 4
 -2 -7 9 29500.7 1212.4 2
 -2 -7 10 1203.66 322.389 2
 7 -2 -10 689.8 297.834 3
 -2 -7 -10 952.663 188.091 1
 -2 -7 -10 748.868 306.098 3
 -2 -7 -10 673.708 283.799 4
 -7 2 -10 1301.07 307.335 4
 7 -2 -11 50666.1 1762.31 3
 -7 2 -11 48513.6 1560.46 4
 -2 -7 -11 46035.3 1713.76 3
 -2 -7 -11 47002.4 1650.37 4
 -2 -7 11 46663 1586.74 2
 7 -2 -12 16233.1 1043.78 3
 -2 -7 12 14874.5 917.335 2
 -2 -7 -12 15648.2 997.352 4
 -2 -7 -12 14850.8 1024.82 3
 -7 2 -12 15180.1 923.772 4
 7 -2 -13 2698.54 496.832 3
 -2 -7 13 2175.05 389.798 2
 -2 -7 -13 2081.52 455.842 3
 7 -2 -13 1831.61 379.598 4
 -2 -7 -13 1379.74 365.129 4
 -7 2 -13 2708.26 463.463 4
 7 -2 -14 1607.01 403.654 3
 -2 -7 -14 1257.41 406.549 3
 7 -2 -14 1080.6 343.213 4
 -7 2 -14 1270.25 354.48 4
 -2 -7 -14 582.637 314.645 4
 -2 -7 14 1204.07 329.853 2
 -2 -7 15 632.409 286.284 2
 7 -2 -15 284.762 270.679 3
 -2 -7 -15 327.849 264.955 3
 7 -2 -15 334.868 260.665 4
 -7 2 -15 557.959 278.204 4
 -2 -7 -15 762.241 324.135 4
 -2 -7 -16 18347.5 1309.4 3
 7 -2 -16 17136.2 1190.2 3
 -2 -7 -16 18964.9 1244.38 4
 7 -2 -16 18730.1 1178.55 4
 -7 2 -16 17800.3 1164.03 4
 -2 -7 16 18140.1 1100.23 2
 2 7 -16 18227.5 1203.02 4
 -2 -7 -17 892.737 366.683 3
 7 -2 -17 1236.44 382.82 3
 2 7 -17 1491 437.53 4
 7 -2 -17 1246.3 348.278 4
 -7 2 -17 1755.96 453.99 4
 -2 -7 -17 1996.46 439.143 4
 -2 -7 -18 51.114 273.08 4
 -2 -7 -18 626.349 419.167 3
 2 7 -18 145.742 278.794 4
 7 -2 -18 401.06 304.644 4
 -7 2 -18 254.403 268.778 4
 7 -2 -18 362.195 329.529 3
 -2 -7 -19 3417.88 628.065 4
 -7 2 -19 5402.68 740.124 4
 7 -2 -19 5044.42 742.523 3
 -2 -7 -19 3664.97 665.723 3
 2 7 -19 4326.37 698.54 4
 7 -2 -19 4775.47 691.307 4
 7 -2 -20 2227.09 538.046 3
 -2 -7 -20 2486.11 587.768 4
 -2 -7 -20 1975.77 512.626 3
 2 7 -20 2136.94 547.621 4
 7 -2 -20 1379.27 420.008 4
 -7 2 -20 1351.41 405.583 1
 -7 2 -20 2366.71 529.697 4
 -2 -7 -21 7890.49 955.615 4
 -2 -7 -21 6305.65 886.789 3
 2 7 -21 7047.47 904.57 4
 7 -2 -21 5957.74 814.118 4
 7 -2 -21 6314.36 864.097 3
 -7 2 -21 5852.67 813.313 4
 7 -2 -22 37.0735 214.717 3
 -7 1 0 3412.07 347.679 1
 -1 -7 0 2835.48 349.664 2
 -1 -7 0 3629.9 351.827 5
 -1 -7 0 3207.6 242.744 3
 7 -1 0 3147.12 244.375 5
 -1 -7 1 48501.6 1352.97 2
 -1 -7 -1 52034.5 1374.17 2
 -7 1 1 51773.5 1273.53 1
 -1 -7 1 50353.4 1223.16 5
 7 -1 1 51060.9 957.156 5
 -7 1 -1 50370 1318.52 1
 -1 -7 -1 51370.5 1044.93 3
 7 -1 -1 50642.1 933.578 5
 -1 -7 -1 49536.1 1223.55 5
 -1 -7 2 11732.1 681.542 2
 -1 -7 -2 11234.9 537.27 3
 7 -1 2 11311.6 472.118 5
 -7 1 2 10983.2 586.811 1
 -1 -7 -2 11117.5 597.39 5
 7 -1 -2 10886.3 446.638 5
 -1 -7 -2 10754.8 629.931 2
 -1 -7 2 11443 590.196 5
 -7 1 -2 10896.2 649.55 1
 -1 -7 -2 10576 550.723 4
 -7 1 -2 11392.7 561.408 4
 -1 -7 3 0.2832 174.606 2
 -1 -7 -3 -134.18 182.545 5
 7 -1 -3 13.8133 90.3887 5
 -1 -7 -3 -138.035 145.955 2
 -1 -7 3 32.7572 136.466 5
 -7 1 3 -64.4913 143.117 1
 -1 -7 -3 125.974 138.027 4
 7 -1 3 37.512 102.823 5
 -1 -7 -3 -41.5618 125.031 3
 -7 1 -3 151.005 135.726 4
 -7 1 -3 -25.165 157.216 1
 7 -1 4 38914.1 965.039 5
 -1 -7 -4 37535.4 1026.51 1
 -7 1 4 38219.3 1043.97 1
 -1 -7 -4 37192 1122.12 5
 -1 -7 4 35177.2 1080.38 5
 -1 -7 -4 36549.5 1141.06 2
 7 -1 -4 37227 884.141 5
 -1 -7 -4 36049.1 1083.74 3
 -7 1 -4 35568.8 1191.29 1
 -7 1 -4 37547.8 1070.71 4
 -1 -7 -4 36263.4 1075.15 4
 -1 -7 4 37128.4 1227.19 2
 -1 -7 -5 3560.6 377.117 2
 7 -1 -5 3848.63 438.588 3
 -7 1 5 3537.42 331.372 1
 -1 -7 5 3850.26 426.248 2
 -7 1 -5 4012.04 384.311 4
 -1 -7 -5 3671.93 375.264 4
 -7 1 -5 3956.4 439.3 1
 -1 -7 -5 4060.12 411.856 3
 7 -1 -5 4142.5 322.285 5
 -1 -7 -5 3945.63 404.294 5
 -1 -7 -5 3874.38 329.822 1
 7 -1 5 3572.48 329.29 5
 -1 -7 5 4114.1 390.397 5
 -1 -7 6 189.292 179.962 2
 -1 -7 -6 87.1003 91.4574 1
 -7 1 -6 -123.594 144.712 4
 -7 1 6 -14.095 122.908 1
 7 -1 -6 -44.4444 169.903 3
 -1 -7 -6 -139.677 194.474 3
 -1 -7 6 222.89 157.711 5
 -1 -7 -6 -64.2827 155.529 5
 -1 -7 -6 130.256 159.971 2
 -7 1 -6 1.90336 187.744 1
 -1 -7 -6 214.443 171.284 4
 -1 -7 7 504.208 220.929 2
 7 -1 -7 10.4624 205.811 3
 -1 -7 -7 232.423 188.565 3
 -1 -7 7 333.052 193.411 5
 -1 -7 -7 517.732 147.276 1
 -1 -7 -7 430.266 163.016 2
 -7 1 7 546.767 154.836 1
 -1 -7 -7 376.809 159.477 4
 -7 1 -7 715.673 231.455 4
 -1 -7 -7 241.065 194.87 5
 -1 -7 8 2165.29 339.817 5
 -1 -7 8 3276.78 423.042 2
 7 -1 -8 2203.4 389.937 3
 -1 -7 -8 1840.09 223.103 1
 -1 -7 -8 2190.27 335.62 4
 -1 -7 -8 1927.75 355.279 3
 -1 -7 -8 2573.52 373.028 5
 -7 1 -8 2464.31 369.127 4
 -7 1 8 2770.41 283.555 1
 -1 -7 9 2509.46 360.021 2
 -7 1 9 2835.05 275.471 1
 -1 -7 -9 2526.99 356.665 4
 -1 -7 -9 2796.57 260.681 1
 -7 1 -9 2751.03 392.041 4
 -1 -7 -9 2151.49 393.449 3
 -1 -7 9 3053.94 399.712 5
 -1 -7 -9 2865.04 405.135 5
 7 -1 -9 2605.32 412.55 3
 -1 -7 10 1774.05 337.752 2
 -7 1 10 2166.97 248.083 1
 7 -1 -10 1699.11 347.217 3
 -1 -7 -10 2421.22 422.622 3
 -7 1 -10 2172.69 338.189 4
 -1 -7 -10 2098.02 361.093 4
 -1 -7 11 359.185 230.595 2
 7 -1 -11 236.269 247.04 3
 -1 -7 -11 202.757 233.201 3
 -1 -7 -11 -72.5356 221.523 4
 -7 1 -11 121.775 211.068 4
 7 -1 -12 62096 1959.24 3
 -1 -7 -12 56041.4 1963.6 3
 -1 -7 12 58189.7 1745.07 2
 -7 1 -12 59313.9 1841.74 4
 -1 -7 -12 59080.8 1855.1 4
 -1 -7 -13 -18.2114 238.18 4
 7 -1 -13 -102.376 261.031 3
 -1 -7 -13 311.926 329.444 3
 -7 1 -13 -49.6734 280.02 4
 -1 -7 13 -43.646 191.497 2
 -1 -7 14 39798.7 1510.31 2
 -1 -7 -14 38526.9 1730.56 3
 7 -1 -14 39351.2 1663.15 3
 -1 -7 -14 38488.1 1609.07 4
 7 -1 -14 38594.8 1571.64 4
 -7 1 -14 41589.7 1645.97 4
 -1 -7 -15 54.9949 277.535 3
 -7 1 -15 -227.964 209.453 4
 -1 -7 15 -169.18 183.773 2
 7 -1 -15 -258.87 291.736 3
 -1 -7 -15 -17.9058 249.975 4
 1 7 -15 -291.065 251.92 4
 7 -1 -15 63.6966 214.026 4
 -1 -7 16 4197.71 533.33 2
 7 -1 -16 3970.56 603.042 3
 -1 -7 -16 3912.13 655.762 3
 1 7 -16 3781.63 562.177 4
 7 -1 -16 3404.95 557.394 4
 -7 1 -16 4140.07 564.883 1
 -7 1 -16 3274.56 538.689 4
 -1 -7 -16 3632.81 542.927 4
 7 -1 -17 207.744 308.881 3
 1 7 -17 -63.5801 246.446 4
 7 -1 -17 -10.0081 212.191 4
 -7 1 -17 -173.452 204.466 1
 -7 1 -17 163.326 297.396 4
 -1 -7 -17 -6.03608 257.799 4
 -1 -7 -17 167.527 268.851 3
 7 -1 -18 9698.4 937.167 3
 -1 -7 -18 8870.9 946.645 3
 1 7 -18 7683.48 829.992 4
 7 -1 -18 9255.51 906.002 4
 -7 1 -18 10804.1 924.735 1
 -7 1 -18 10958.2 1003.7 4
 -1 -7 -18 10691.8 998.462 4
 7 -1 -19 8339.43 918.884 3
 -1 -7 -19 6947.96 881.352 3
 1 7 -19 7988.05 883.571 4
 7 -1 -19 8004.3 891.316 4
 -7 1 -19 8472.05 934.512 4
 -1 -7 -19 7790.04 879.179 4
 -7 1 -19 7257.64 780.99 1
 -1 -7 -20 1393.07 483.162 3
 -7 1 -20 1211.5 447.129 4
 7 -1 -20 1091.02 385.372 3
 1 7 -20 495.357 302.361 4
 7 -1 -20 1440.9 481.766 4
 -1 -7 -20 1885.8 459.791 4
 7 -1 -21 2426.68 570.017 3
 7 -1 -21 1356.33 469.915 4
 -1 -7 -21 2803.13 618.624 3
 1 7 -21 2754.09 609.677 4
 -7 1 -21 1431.58 443.24 4
 -1 -7 -21 2046.99 558.75 4
 7 -1 -22 19035.3 1454.82 3
 0 -7 0 6.45105 66.4966 3
 -7 0 0 -10.4273 154.096 1
 7 0 0 61.1282 68.3472 5
 0 -7 0 -104.532 194.452 2
 0 -7 0 -162.393 174.53 5
 7 0 -1 139822 1294.92 5
 0 -7 1 140236 2287.73 2
 7 0 1 141676 1365.04 5
 0 -7 -1 137980 2229.89 2
 0 -7 -1 138593 1700.88 3
 0 -7 1 139278 2081.69 5
 0 -7 1 141816 1333.33 3
 -7 0 1 144061 2154.44 1
 0 -7 -1 137657 2097.25 5
 -7 0 -1 136928 2176.77 1
 0 -7 2 193830 2698.92 2
 0 -7 -2 193144 2192.69 3
 -7 0 2 192436 2475.65 1
 0 -7 -2 191719 2119.19 4
 0 -7 2 198133 1253.54 3
 7 0 2 197643 1714.49 5
 0 -7 -2 194239 2490.62 5
 -7 0 -2 202546 2435.07 4
 0 -7 -2 189716 2627.88 2
 0 -7 2 191788 2464.94 5
 -7 0 -2 197231 2671.98 1
 7 0 -2 195320 1596.03 5
 0 -7 -3 2049.87 300.253 2
 -7 0 -3 2180.26 334.493 1
 0 -7 -3 1917.38 235.787 4
 0 -7 -3 2282.76 302.473 5
 7 0 3 2121.62 213.244 5
 0 -7 3 2052.52 290.342 5
 -7 0 -3 2226.33 306.726 4
 7 0 -3 1972.53 180.949 5
 0 -7 -3 2245.2 270.199 3
 0 -7 3 2497.19 364.634 2
 -7 0 3 2051.92 295.546 1
 -7 0 -4 19268.2 889.688 1
 0 -7 4 17925.6 801.074 5
 0 -7 -4 19034.3 838.426 2
 0 -7 -4 18475.1 717.85 4
 0 -7 -4 17484.2 766.653 3
 0 -7 -4 17550.3 800.677 5
 -7 0 4 18973.3 765.185 1
 0 -7 4 17472.1 839.116 2
 -7 0 -4 18768.2 795.709 4
 7 0 4 18509.2 626.8 5
 -7 0 -5 1104.06 299.437 1
 7 0 -5 1352.24 284.331 3
 0 -7 5 1460.24 288.776 2
 0 -7 -5 1000.5 206.327 4
 0 -7 -5 636.037 213.545 5
 0 -7 -5 1343.81 269.698 2
 0 -7 5 1033.93 238.8 5
 -7 0 5 1028.51 215.364 1
 0 -7 -5 938.812 198.281 3
 -7 0 -5 1213.61 233.169 4
 0 -7 -6 27681.9 1048.35 5
 7 0 -6 25951 1052.6 3
 0 -7 -6 25372.5 1020.28 3
 0 -7 6 24246.6 976.199 5
 -7 0 6 27711.6 906.688 1
 -7 0 -6 28403.9 1112.05 1
 0 -7 -6 27007.4 940.354 4
 -7 0 -6 27040.2 1020.78 4
 0 -7 -6 23438.5 946.714 2
 0 -7 6 26913.8 1055.41 2
 0 -7 -7 6912.36 578.015 3
 7 0 -7 6841.31 574.283 3
 0 -7 -7 7218.89 574.514 5
 -7 0 -7 7174.32 567.21 4
 0 -7 7 7461.96 573.492 5
 -7 0 -7 5793.53 540.348 1
 0 -7 -7 6788.6 503.908 4
 0 -7 7 7631.46 581.093 2
 -7 0 7 7125.72 475.482 1
 -7 0 -7 6809.12 249.185 2
 7 0 -8 48643.8 1523.5 3
 0 -7 -8 47184.7 1519.09 3
 0 -7 -8 47097 1468.25 5
 0 -7 8 50267.1 1491.21 5
 0 -7 -8 47646.8 1376.51 4
 -7 0 -8 49286.8 1532.56 1
 -7 0 8 50738.4 1228.58 1
 0 -7 8 48682.8 1454.9 2
 -7 0 -8 50440.4 1492.92 4
 0 -7 -9 6752.95 623.591 3
 0 -7 9 6593.54 587.842 5
 0 -7 -9 6119.12 574.081 5
 -7 0 9 7739.83 492.457 1
 -7 0 -9 6506.14 592.708 1
 0 -7 -9 6903.65 561.37 4
 -7 0 -9 6354.89 572.139 4
 0 -7 9 7529.49 594.456 2
 7 0 -9 6668.23 593.546 3
 0 -7 -10 2926.89 449.033 3
 0 -7 10 3302.27 417.033 2
 7 0 -10 3146.73 436.705 3
 -7 0 -10 2237.02 382.749 4
 0 -7 10 2240.83 384.895 5
 0 -7 -10 2861.8 409.32 4
 -7 0 10 3468.77 340.3 1
 -7 0 -10 2901.93 420.037 1
 7 0 -11 13867 892.251 3
 0 -7 -11 12452.4 906.376 3
 0 -7 11 13587.9 817.925 2
 -7 0 -11 13470.3 868.871 1
 0 -7 -11 13652.7 848.321 4
 -7 0 -11 12946.9 850.412 4
 7 0 -12 34408.9 1436.3 3
 0 -7 -12 35340.6 1559.5 3
 0 -7 12 32660.7 1268.72 2
 -7 0 -12 33539.4 1389.41 1
 0 -7 -12 34286.8 1383.46 4
 -7 0 -12 33994.7 1433.22 4
 0 7 -13 1830.71 339.822 4
 0 -7 13 1853.26 346.156 2
 -7 0 -13 1983.22 405.121 4
 7 0 -13 2476.16 445.125 3
 0 -7 -13 2617.66 473.931 3
 0 -7 -13 2848.62 458.605 4
 -7 0 -13 2116.47 411.205 1
 -7 0 -14 2562.38 472.393 4
 0 -7 14 2546.39 402.024 2
 0 -7 -14 3389.19 554.979 3
 0 7 -14 2402.47 442.108 4
 0 -7 -14 3359 499.606 4
 -7 0 -14 2874.71 452.791 1
 7 0 -14 3030.53 476.441 3
 0 -7 15 720.4 269.216 2
 0 7 -15 538.242 255.356 4
 0 -7 -15 186.409 327.23 3
 0 -7 -15 785.919 249.361 4
 -7 0 -15 137.389 253.194 4
 -7 0 -15 565.084 249.298 1
 7 0 -16 4974.58 668.979 4
 7 0 -16 6427.36 724.791 3
 -7 0 -16 5762.8 701.914 4
 0 -7 -16 5696.98 745.129 3
 0 7 -16 5231.42 637.692 4
 0 -7 -16 4712.8 614.476 4
 -7 0 -16 5336.13 622.825 1
 -7 0 -17 25.7708 210.926 1
 -7 0 -17 -65.7721 272.616 4
 7 0 -17 -39.2368 249.572 4
 7 0 -17 108.589 261.382 3
 0 7 -17 79.3117 243.167 4
 0 -7 -17 521.164 362.728 3
 0 -7 -17 106.178 236.159 4
 -7 0 -18 2824.62 561.759 4
 7 0 -18 2023.43 474.199 3
 0 -7 -18 1616.31 437.119 4
 7 0 -18 1061.47 355.992 4
 0 7 -18 2424.43 528.037 4
 0 -7 -18 2218.89 524.702 3
 -7 0 -18 1371.7 360.12 1
 7 0 -19 3776.57 643.94 4
 0 -7 -19 3449.74 672.631 3
 7 0 -19 4102.76 650.07 3
 0 7 -19 3960.59 631.571 4
 -7 0 -19 5139.4 769.854 4
 0 -7 -19 2910.79 555.037 4
 7 0 -20 3436.86 649.418 4
 -7 0 -20 3328.87 657.094 4
 0 7 -20 4123.02 678.793 4
 0 -7 -20 2803.81 574.084 4
 0 -7 -20 3776.96 693.178 3
 7 0 -20 4108.97 658.893 3
 7 0 -21 4426.81 704.636 3
 7 0 -21 3188.28 620.766 4
 0 -7 -21 3491.01 691.6 3
 0 7 -21 3983.88 670.559 4
 0 -7 -21 3802.24 693.816 4
 -7 0 -21 2835.4 615.733 4
 0 -7 -22 945.71 399.687 4
 -7 -1 0 69953.8 1575.33 1
 1 -7 0 71674.3 1615.96 2
 1 -7 0 69832.6 1129.99 3
 7 1 0 71014.3 673.988 5
 1 -7 0 69660 1525.92 5
 7 1 -1 4839.32 176.984 5
 1 -7 -1 5054.95 337.117 3
 -7 -1 1 4340.91 408.035 1
 1 -7 -1 4917.76 454.583 2
 1 -7 1 4700.58 437.665 2
 1 -7 1 4892.09 270.853 3
 7 1 1 4804.64 202.742 5
 -7 -1 -1 3901.23 394.453 1
 1 -7 1 4702.95 426.312 5
 1 -7 -1 4603.83 413.415 5
 1 -7 -2 4584.45 442.105 2
 1 -7 2 4793.88 442.607 2
 -7 -1 2 5229.39 439.729 1
 1 -7 2 4782.08 226.457 3
 1 -7 -2 4940.62 365.166 3
 -7 -1 -2 4834.97 434.005 4
 1 -7 -2 4190.19 409.901 5
 7 1 2 4927.45 236.319 5
 1 -7 2 5153.77 450.31 5
 -7 -1 -2 4279.84 426.067 1
 1 -7 3 38828.8 497.901 3
 1 -7 3 37514.4 1149.07 5
 -7 -1 3 39528.6 1147 1
 1 -7 -3 38088.1 1173.83 5
 7 1 3 38624.3 743.469 5
 1 -7 -3 37147.4 1044.36 3
 1 -7 -3 39733.4 1219.32 2
 -7 -1 -3 40355.8 1260.79 1
 1 -7 3 39289.2 1217.65 2
 -7 -1 -3 38982.8 1178.66 4
 1 -7 -3 37399.1 891.966 4
 1 -7 4 113003 2054.91 2
 1 -7 4 112520 2050.57 5
 1 -7 -4 114590 2078.49 2
 -7 -1 4 113033 1919.26 1
 1 -7 -4 112420 2041.33 5
 1 -7 -4 110196 1595.85 4
 1 -7 -4 110445 1920.33 3
 -7 -1 -4 110453 2094.82 1
 -7 -1 -4 111008 2033 4
 -7 -1 -5 1881.73 320.056 1
 1 -7 -5 1992.43 237.976 4
 1 -7 -5 1895.58 300.783 3
 1 -7 5 1749.59 292.765 5
 1 -7 -5 2027.04 327.549 5
 -7 -1 5 2136.17 308.91 1
 -7 -1 -5 2093.35 200.044 2
 1 -7 -5 2013.06 320.544 2
 1 -7 5 1697.65 314.419 2
 -7 -1 -5 1927.32 316.291 4
 7 1 -6 18532.8 873.193 3
 1 -7 -6 20340.5 921.4 3
 -7 -1 -6 18641.9 509.811 2
 1 -7 -6 19025.5 897.886 5
 1 -7 -6 19575.8 766.523 4
 1 -7 6 19244.9 897.137 5
 -7 -1 6 20035.3 826.594 1
 -7 -1 -6 21063.9 968.857 1
 -7 -1 -6 18677.8 881.182 4
 1 -7 6 18150.5 864.939 2
 1 -7 7 60843.4 1557.07 2
 -7 -1 7 58825.3 1411.68 1
 1 -7 -7 58050 1620.79 3
 1 -7 -7 57681.6 1384 4
 7 1 -7 59472.6 1601.05 3
 1 -7 -7 58506.6 1614.99 5
 1 -7 7 59972.1 1609.12 5
 -7 -1 -7 56549.3 719.619 2
 -7 -1 -7 56014.2 1596.45 1
 -7 -1 -7 60120.8 1626.17 4
 1 -7 -8 3111.06 359.486 4
 -7 -1 -8 2576.28 401.137 1
 -7 -1 8 2710.76 328.624 1
 7 1 -8 1957.55 340.135 3
 1 -7 8 2286.72 333.804 2
 -7 -1 -8 2467.97 383.933 4
 1 -7 -8 2536.52 366.963 3
 1 -7 8 3065.08 413.462 5
 1 -7 -8 2254.65 365.407 5
 7 1 -9 20886.1 1001.83 3
 1 -7 9 19086.9 994.098 5
 1 -7 -9 20146.1 1017.28 5
 1 -7 -9 20951.7 1069 3
 1 -7 9 20040 923.949 2
 -7 -1 9 20891.8 848.408 1
 1 -7 -9 19801.9 905.209 4
 -7 -1 -9 19675.1 1001.2 1
 -7 -1 -9 19957.3 1015.82 4
 -7 -1 -10 19.1261 201.629 1
 1 -7 -10 -275.759 281.004 5
 1 -7 -10 4.15176 173.239 4
 7 1 -10 -45.3453 196.469 3
 1 -7 10 140.928 193.048 2
 1 -7 10 -90.6395 248.065 5
 -7 -1 -10 -96.9114 211.291 4
 1 -7 -10 -233.747 237.494 3
 -7 -1 10 -66.8033 142.703 1
 7 1 -11 12015.3 810.153 3
 -1 7 -11 11872.6 766.806 4
 1 -7 -11 12735.3 799.045 4
 -7 -1 -11 11973.6 821.658 1
 -7 -1 -11 11670.9 841.154 4
 1 -7 -11 12803.2 921.18 3
 1 -7 11 11989 741.424 2
 7 1 -12 8564.11 713.759 3
 -1 7 -12 7616.99 650.635 4
 1 -7 -12 8268.85 766.473 3
 1 -7 -12 7990.76 660.302 4
 -7 -1 -12 7666.83 670.355 1
 -7 -1 -12 8415.5 733.051 4
 1 -7 12 8152.12 618.281 2
 7 1 -13 10368.8 797.55 3
 -7 -1 -13 9163.71 804.992 4
 1 -7 -13 10655.7 918.411 3
 -1 7 -13 9620.69 752.325 4
 1 -7 -13 11185.8 813.684 4
 -7 -1 -13 10451.8 801.949 1
 1 -7 13 9901.97 700.767 2
 1 -7 -14 23534.3 1362.78 3
 7 1 -14 23607.1 1233.44 3
 -1 7 -14 23369.9 1209.31 4
 1 -7 -14 24041.6 1228.01 4
 -7 -1 -14 21492.2 1246.45 4
 -7 -1 -14 25324.9 1243.71 1
 1 -7 14 24057.8 1089.34 2
 7 1 -15 6326.39 676.468 3
 1 -7 -15 7433.64 823.426 3
 -1 7 -15 7983.38 752.043 4
 1 -7 -15 7529.37 730.216 4
 -7 -1 -15 7209.75 783.78 4
 -7 -1 -15 7051.32 689.997 1
 -7 -1 -16 1064.17 384.091 4
 -1 7 -16 2082.91 436.691 4
 7 1 -16 1746.42 413.85 3
 1 -7 -16 1802.36 471.752 3
 1 -7 -16 1671.87 409.715 4
 -7 -1 -16 1816.07 370.394 1
 1 -7 -17 293.19 247.586 3
 -7 -1 -17 -9.72711 227.377 1
 7 1 -17 349.876 233.763 3
 7 1 -17 50.4849 245.043 4
 -1 7 -17 -353.888 296.054 4
 1 -7 -17 62.0305 254.998 4
 -7 -1 -17 -235.107 307.478 4
 -7 -1 -18 4925.12 619.954 1
 1 -7 -18 4370.85 713.609 3
 7 1 -18 4916.41 656.949 3
 7 1 -18 3834.66 607.589 4
 -1 7 -18 4854.29 664.577 4
 1 -7 -18 4436.04 651.782 4
 -7 -1 -18 5210.27 709.427 4
 -7 -1 -19 3306.95 610.775 4
 1 -7 -19 2291.95 516.646 3
 1 -7 -19 2108.41 481.094 4
 7 1 -19 2717.52 531.928 4
 7 1 -19 2220.34 485.501 3
 -1 7 -19 1827.47 443.478 4
 7 1 -20 -483.774 344.486 3
 -7 -1 -20 685.107 428.148 4
 1 -7 -20 204.549 329.654 3
 -7 -1 20 48.2718 273.996 2
 7 1 -20 -448.134 380.812 4
 -1 7 -20 130.728 264.997 4
 1 -7 -20 269.348 312.418 4
 -1 7 -21 234.392 307.445 4
 1 -7 -21 -331.538 319.28 3
 7 1 -21 921.417 441.464 4
 1 -7 -21 353.814 282.648 4
 -7 -1 -21 515.169 341.828 4
 1 -7 -22 15056.3 1291.45 4
 -1 7 -22 14750.7 1278.86 4
 2 -7 0 37.235 174.399 5
 2 -7 0 -35.4894 155.926 2
 2 -7 0 11.3236 82.4733 3
 -7 -2 0 115.799 176.675 1
 2 -7 1 2896.09 232.583 3
 2 -7 1 2506.3 332.874 2
 2 -7 -1 2545.68 259.178 3
 2 -7 -1 2856.43 351.941 5
 2 -7 1 2052.61 290.967 5
 2 -7 -1 3023.5 363.063 2
 -7 -2 -1 2298.36 325.917 1
 -7 -2 1 2613.08 344.832 1
 -7 -2 -2 175339 2529.71 4
 -7 -2 -2 165339 2525.75 1
 -7 -2 2 163862 2422.15 1
 2 -7 2 167100 1569.11 3
 2 -7 -2 164620 2099.82 3
 2 -7 -2 171935 2498.93 5
 2 -7 2 167002 2475.08 5
 2 -7 2 167569 2486.34 2
 2 -7 -2 158737 2488.5 2
 7 2 2 161260 1077.06 5
 2 -7 3 4199.2 226.584 3
 2 -7 -3 3964.97 370.019 3
 2 -7 3 4250.95 423.107 2
 -7 -2 3 4227.54 409.153 1
 -7 -2 -3 4138.92 428.656 1
 2 -7 -3 4032.5 413.346 5
 2 -7 3 3682.68 396.339 5
 2 -7 -3 3771.25 413.547 2
 -7 -2 -3 4475.5 336.326 2
 2 -7 -3 4045.47 266.165 4
 -7 -2 -3 4311.12 430.358 4
 -7 -2 -4 48990.8 1399.94 4
 2 -7 4 47130.6 1331.28 2
 2 -7 -4 46014.3 1253.36 3
 2 -7 4 44449.4 663.55 3
 2 -7 -4 46947.8 1365.32 5
 -7 -2 -4 48654.5 1026.72 2
 2 -7 4 45374 1335.92 5
 2 -7 -4 47779.1 969.401 4
 -7 -2 4 47907.7 1330.22 1
 -7 -2 -4 46842 1398.95 1
 2 -7 5 33344.2 1177.16 5
 -7 -2 5 34677.1 1139.63 1
 2 -7 5 33188 525.737 3
 2 -7 5 34310.4 1136.69 2
 2 -7 -5 34115.7 1140.63 3
 -7 -2 -5 33270 1192.7 1
 2 -7 -5 34261.1 907.464 4
 2 -7 -5 36798.7 1226.69 5
 -7 -2 -5 33895.1 812.426 2
 -7 -2 -5 34196.4 1206.66 4
 -7 -2 6 81686.8 1733.95 1
 2 -7 6 80267 1747.35 2
 2 -7 -6 77495.6 1812.8 3
 2 -7 6 74577.1 1790.91 5
 2 -7 -6 80957.4 1860.5 5
 2 -7 -6 78388.8 1442.01 4
 -7 -2 -6 79367 1116.68 2
 -7 -2 -6 80822.6 1893 4
 -7 -2 -6 76104.2 1826.19 1
 7 2 -6 79815.7 1772.37 3
 7 2 -7 15140.5 802.631 3
 -7 -2 -7 14764.3 832.096 1
 2 -7 7 15816.2 797.28 2
 2 -7 -7 15163.8 853.067 5
 2 -7 -7 14636.3 831.287 3
 -7 -2 -7 15015.1 421.114 2
 2 -7 7 15139.1 839.006 5
 2 -7 -7 14016.1 655.186 4
 -7 -2 -7 15265 854.136 4
 -7 -2 7 15053.9 763.213 1
 2 -7 8 59410.4 1694.5 5
 2 -7 8 60276.9 1559.46 2
 -7 -2 8 63040.9 1560.67 1
 -7 -2 -8 61622.4 1707.79 1
 -7 -2 -8 61329.7 1751.22 4
 2 -7 -8 59315.3 1732.73 3
 2 -7 -8 62149.4 1448.5 4
 2 -7 -8 59602.4 1716.48 5
 7 2 -8 63091.8 1635.62 3
 7 2 -9 3981.94 453.218 3
 2 -7 -9 3820.82 495.887 5
 -7 -2 9 4135.47 413.896 1
 2 -7 9 3906.23 418.074 2
 2 -7 -9 3405.17 473.721 3
 2 -7 9 3325 439.939 5
 -7 -2 -9 4101.29 497.417 4
 -7 -2 -9 3196.22 425.124 1
 2 -7 -9 3968.18 408.205 4
 -2 7 -9 3850.63 394.425 4
 -7 -2 -10 219.518 199.294 1
 7 2 -10 428.588 221.685 3
 -2 7 -10 276.238 194.307 4
 2 -7 10 121.236 150.374 2
 2 -7 -10 166.736 224.573 3
 -7 -2 -10 66.9725 250.509 4
 2 -7 10 154.523 243.044 5
 2 -7 -10 241.262 227.849 5
 2 -7 -10 187.567 173.307 4
 -7 -2 -11 3913.21 484.203 1
 2 -7 11 4509.8 455.799 2
 7 2 -11 3703.75 467.856 3
 2 -7 -11 4536.63 581.265 3
 -2 7 -11 3593.86 424.126 4
 2 -7 -11 4555.91 473.328 4
 2 -7 11 3758.78 505.468 5
 -7 -2 -11 5256.16 604.519 4
 2 -7 12 19377.4 927.542 2
 2 -7 -12 18589 1139.08 3
 7 2 -12 20424.8 1057.84 3
 -2 7 -12 19583.1 1008.36 4
 2 -7 -12 19598.9 1007.28 4
 -7 -2 -12 19148.5 1125.66 4
 -7 -2 -12 19517.6 1051.72 1
 2 -7 13 10824.7 701.231 2
 7 2 -13 9804.67 778.491 3
 2 -7 -13 9586.77 859.287 3
 -7 -2 -13 9283.96 753.95 1
 -2 7 -13 9511.4 751.56 4
 2 -7 -13 9015.73 733.264 4
 -7 -2 -13 10680.3 875.232 4
 -7 -2 -14 3092.37 466.069 1
 2 -7 -14 2239.71 482.356 3
 -7 -2 -14 2888.99 512.044 4
 7 2 -14 2792.47 461.834 3
 -2 7 -14 2705.54 455.393 4
 2 -7 -14 2588.48 424.729 4
 -7 -2 -15 741.374 305.63 1
 -7 -2 -15 459.197 281.968 4
 7 2 -15 547.683 279.509 3
 -2 7 -15 658.429 295.146 4
 2 -7 -15 653.414 308.94 3
 2 -7 -15 190.907 249.279 4
 -7 -2 -16 3886.4 527.71 1
 2 -7 -16 4034.98 664.811 3
 7 2 -16 3701.32 531.343 3
 -7 -2 -16 3932.47 605.445 4
 -2 7 -16 3594.04 534.09 4
 2 -7 -16 3893.78 548.742 4
 7 2 -17 1351.26 384.078 3
 -7 -2 -17 1847.42 396.152 1
 -2 7 -17 1525.48 411.721 4
 2 -7 -17 2098.21 500.609 3
 2 -7 -17 1181.04 344.965 4
 -7 -2 -17 1443.26 426.079 4
 2 -7 -18 1813.21 476.622 3
 7 2 -18 2320.18 438.781 3
 7 2 -18 1273.97 424.483 4
 -7 -2 18 1969.72 452.537 2
 -2 7 -18 1742.79 434.29 4
 -7 -2 -18 1890.18 509.184 4
 2 -7 -18 1876.25 434.06 4
 7 2 -19 -337.926 318.433 4
 -7 -2 19 -35.6786 246.641 2
 -2 7 -19 -167.655 269.772 4
 2 -7 -19 -209.453 290.024 4
 -7 -2 -19 -343.619 399.621 4
 2 -7 -19 205.745 365.868 3
 7 2 -20 2414.54 550.171 4
 -7 -2 -20 2894.07 600.341 4
 2 -7 -20 4030.69 712.581 3
 -2 7 -20 2855.41 566.377 4
 -7 -2 20 1893.83 472.081 2
 2 -7 -20 1856.27 468.937 4
 2 -7 -21 2912.14 581.931 4
 7 2 -21 1954.94 544.839 4
 2 -7 -21 1841.26 535.185 3
 -2 7 -21 2061.73 475.127 4
 -7 -2 -21 3206.7 642.554 4
 -2 7 -22 1568.74 495.633 4
 2 -7 -22 1209.19 441.106 4
 3 -7 0 19768 697.51 3
 3 -7 0 20281.1 896.864 2
 -7 -3 0 18699.9 871.959 1
 3 -7 0 20823.1 897.664 5
 -7 -3 0 19311.7 811.609 2
 3 -7 1 19491.9 874.436 5
 3 -7 -1 21907.8 944.942 2
 3 -7 1 19731 656.948 3
 3 -7 -1 20558.9 897.335 5
 3 -7 -1 21220.1 765.689 3
 -7 -3 1 19459.8 882.887 1
 -7 -3 -1 20311.2 804.573 2
 3 -7 1 20813.2 902.739 2
 -7 -3 -1 19630.7 901.42 1
 3 -7 2 5188.08 325.703 3
 3 -7 2 5204.06 456.218 2
 3 -7 -2 5045.07 403.906 3
 -7 -3 -2 5140.89 484.797 1
 -7 -3 2 4720.26 462.475 1
 3 -7 -2 4974.83 470.76 5
 3 -7 2 4860.06 454.441 5
 -7 -3 -2 4898.17 387.669 2
 3 -7 -2 4753.91 472.915 2
 3 -7 3 6012.63 325.428 3
 -7 -3 -3 5979.38 406.647 2
 -7 -3 -3 5757.15 518.749 1
 3 -7 -3 6111.27 471.441 3
 3 -7 -3 6128.7 522.879 5
 3 -7 3 6534.3 521.83 5
 3 -7 3 5603.94 478.522 2
 -7 -3 -3 6355 541.964 4
 -7 -3 3 7108.99 549.154 1
 3 -7 -3 6513.69 287.332 4
 3 -7 4 156590 1585.9 3
 -7 -3 -4 156951 2591.33 1
 3 -7 -4 158231 1589 4
 3 -7 -4 156631 2376.88 3
 3 -7 -4 161690 2571 5
 -3 7 -4 160578 1616.13 4
 3 -7 4 159315 2422.34 2
 3 -7 4 154945 2542.58 5
 -7 -3 -4 156600 1975.56 2
 -7 -3 4 156989 2534.27 1
 -7 -3 -4 160656 2651.3 4
 -3 7 -5 1266.07 176.348 4
 3 -7 5 1361.1 302.813 5
 -7 -3 5 711.942 225.567 1
 3 -7 5 1135.44 251.707 2
 3 -7 -5 1079.24 261.226 3
 3 -7 -5 1475.42 187.614 4
 -7 -3 -5 1215.05 271.823 1
 -7 -3 -5 1343.33 192.049 2
 3 -7 -5 1003.43 265.13 5
 -7 -3 -5 720.335 247.778 4
 7 3 -6 28088.6 1039.11 3
 3 -7 -6 27606.8 1108.82 3
 -7 -3 6 26356.1 1059.15 1
 3 -7 6 26070.1 1008.92 2
 -3 7 -6 27069.7 803.332 4
 3 -7 -6 25719.2 1087.92 5
 3 -7 6 25644 1089.55 5
 3 -7 -6 25868.9 784.308 4
 -7 -3 -6 26593.6 725.958 2
 -7 -3 -6 26647 1131.85 4
 -7 -3 -6 25629 1090.26 1
 7 3 -7 9094.29 607.295 3
 -7 -3 -7 10088.3 725.778 4
 3 -7 7 9490.55 609.59 2
 3 -7 -7 8876.6 659.661 3
 -7 -3 7 9791.29 653.078 1
 3 -7 7 9862.77 692.588 5
 3 -7 -7 7691.4 628.532 5
 -7 -3 -7 9483.04 385.992 2
 -3 7 -7 9218.35 514.646 4
 -7 -3 -7 8739.84 657.974 1
 3 -7 -7 9969.32 530.794 4
 3 -7 8 500.776 187.127 2
 3 -7 -8 1112.99 307.385 3
 7 3 -8 951.464 253.944 3
 -7 -3 -8 949.628 284.711 1
 3 -7 -8 749.37 282.068 5
 3 -7 8 1550.59 354.512 5
 -3 7 -8 711.975 201.379 4
 3 -7 -8 887.516 205.134 4
 -7 -3 8 1286.96 286.321 1
 -7 -3 -8 1224.6 334.625 4
 -7 -3 9 1514.99 301.221 1
 3 -7 9 2302.17 332.735 2
 3 -7 -9 1721.39 376.756 3
 -3 7 -9 1564.52 275.087 4
 7 3 -9 1646.51 289.453 3
 3 -7 -9 1191.68 340.383 5
 3 -7 9 1654.42 347.577 5
 3 -7 -9 1552.09 261.126 4
 -7 -3 -9 1888.78 386.139 4
 -7 -3 -9 1628.63 332.656 1
 3 -7 10 4475.79 536.682 5
 3 -7 10 4426.1 440.725 2
 7 3 -10 3877.41 447.655 3
 3 -7 -10 4368.57 571.463 3
 -7 -3 -10 4230.08 495.824 1
 -3 7 -10 4134.71 432.162 4
 3 -7 -10 4210.78 530.088 5
 3 -7 -10 4990.14 457.64 4
 -7 -3 -10 3275.44 483.49 4
 -3 7 -11 328.436 184.144 4
 7 3 -11 509.074 236.397 3
 3 -7 -11 -64.7789 277.455 3
 3 -7 11 316.83 237.736 5
 -7 -3 -11 -89.6224 223.574 1
 3 -7 -11 133.753 223.361 5
 3 -7 11 697.775 210.975 2
 3 -7 -11 279.331 217.86 4
 -7 -3 -11 239.223 260.058 4
 -7 -3 -12 13744 892.348 1
 7 3 -12 14713.9 877.779 3
 3 -7 12 15479.8 801.691 2
 3 -7 12 13930.5 991.398 5
 -7 -3 -12 13691.8 978.169 4
 3 -7 -12 14434 1026.89 3
 -3 7 -12 16849.9 928.344 4
 3 -7 -12 15313.8 878.61 4
 3 -7 13 3440.91 521.527 5
 3 -7 -13 3042.04 535.037 3
 7 3 -13 3607.37 476.386 3
 -7 -3 -13 3036.02 448.119 1
 -3 7 -13 3755.87 480.789 4
 3 -7 -13 3893.1 487.366 4
 -7 -3 -13 3546.76 552.9 4
 3 -7 -14 33725.5 1656.66 3
 7 3 -14 37276.8 1469.62 3
 -7 -3 -14 38197 1522.55 1
 -3 7 -14 37768.7 1499.79 4
 3 -7 -14 38237.4 1516.53 4
 -7 -3 -14 38731.9 1730.61 4
 -7 -3 -15 3060.65 465.929 1
 3 -7 -15 3111.93 565.632 3
 7 3 -15 2711.4 440.74 3
 -7 -3 15 2439.97 473.569 2
 -3 7 -15 3314.25 488.759 4
 3 -7 -15 3154.64 486.477 4
 -7 -3 -15 2792.14 540.567 4
 7 3 -16 469.345 268.925 3
 -7 -3 -16 -60.2722 198.845 1
 -7 -3 -16 -36.5084 281.188 4
 -3 7 -16 181.368 215.77 4
 -7 -3 16 73.6608 238.794 2
 3 -7 -16 323.442 274.934 4
 3 -7 -16 57.7311 278.915 3
 3 -7 -17 119.359 227.431 4
 3 -7 -17 379.458 305.784 3
 -3 7 -17 476.37 298.607 4
 -7 -3 17 687.163 340.131 2
 -7 -3 -17 -561.74 417.54 4
 3 -7 -18 5638.93 801.058 3
 7 3 -18 6731.59 823.531 4
 -3 7 -18 6870.17 770.569 4
 -7 -3 18 5721.68 729.672 2
 -7 -3 -18 6736.27 852.968 4
 3 -7 -18 5031.58 660.218 4
 3 -7 -19 118.669 312.182 3
 7 3 -19 582.219 323.097 4
 -7 -3 -19 553.531 348.289 4
 -3 7 -19 30.0334 255.994 4
 -7 -3 19 81.9256 247.112 2
 3 -7 -19 646.76 294.574 4
 -3 7 -20 466.171 293.372 4
 -7 -3 -20 591.162 328.051 4
 3 -7 -20 -477.877 410.858 3
 7 3 -20 818.348 428.43 4
 -7 -3 20 571.943 295.421 2
 3 -7 -20 595.996 353.869 4
 7 3 -21 -110.015 299.42 4
 3 -7 -21 186.652 252.868 3
 -3 7 -21 189.511 258.791 4
 3 -7 -21 -144.568 274.462 4
 -7 -3 -21 -395.273 416.627 4
 -3 7 -22 15552.6 1289.1 4
 3 -7 -22 13838.8 1216.93 4
 4 -7 0 -68.432 108.582 3
 -7 -4 0 -90.1241 180.361 1
 4 -7 0 42.7103 175.184 2
 4 -7 0 30.1684 182.903 5
 -7 -4 0 229.713 191.955 2
 4 -7 1 7662.78 454.165 3
 4 -7 -1 8485.57 520.93 3
 -7 -4 -1 9076.23 641.168 1
 -7 -4 1 8383.82 623.743 1
 4 -7 1 8103.03 594.04 5
 4 -7 1 7833.79 577.492 2
 -7 -4 1 7886.92 571.359 2
 -7 -4 -1 8340.83 551.344 2
 4 -7 -1 9321.49 633.57 5
 4 -7 2 21412.8 721.181 3
 4 -7 2 21013 900.528 2
 4 -7 2 21094.8 941.806 5
 4 -7 -2 19864.6 830.029 3
 4 -7 -2 21732.1 962.131 5
 -7 -4 -2 21366.4 969.698 1
 -7 -4 2 20367.9 924.388 2
 -7 -4 -2 20836.3 823.141 2
 -7 -4 2 21084.5 974.915 1
 4 -7 3 8587.61 599.075 2
 4 -7 -3 9074.77 585.477 3
 -7 -4 -3 8274.89 627.721 1
 4 -7 -3 8770.86 628.845 5
 4 -7 3 10788.6 678.875 5
 4 -7 3 8354.96 444.046 3
 -4 7 -3 8660.79 270.973 4
 -7 -4 3 9541.27 663.848 2
 -7 -4 -3 9297.41 536.691 2
 4 -7 -3 8650.07 266.368 4
 -7 -4 -3 7770.96 630.649 4
 -7 -4 3 8322.46 629.575 1
 4 -7 -4 8844.24 594.197 3
 -7 -4 4 7771.85 254.864 5
 4 -7 -4 8316.29 620.771 5
 -7 -4 -4 8182.78 622.051 1
 4 -7 -4 8435.28 333.304 4
 -7 -4 4 7817.2 618.177 1
 4 -7 4 7611.27 551.85 2
 -4 7 -4 7536.29 318.053 4
 4 -7 4 6624.64 552.312 5
 -7 -4 4 7115.83 585.591 2
 -7 -4 -4 7732.42 473.643 2
 -7 -4 -4 7899.58 637.673 4
 4 -7 -5 3436.89 428.518 5
 4 -7 5 2648.5 347.857 2
 4 -7 -5 2886.58 378.719 3
 4 -7 5 3066.79 405.559 5
 -4 7 -5 3012.03 239.677 4
 -7 -4 5 2227.93 347.967 1
 -7 -4 -5 3137.96 420.139 1
 -7 -4 5 3798.97 468.764 2
 4 -7 -5 3106.95 238.549 4
 -7 -4 -5 2854.84 280.532 2
 -7 -4 -5 3313.27 429.109 4
 -7 -4 -6 15444.5 909.151 4
 4 -7 -6 15010.4 846.695 3
 4 -7 6 15146.6 853.963 5
 -7 -4 -6 14775.5 845.52 1
 4 -7 6 16029.9 787.844 2
 4 -7 -6 15504.8 587.613 4
 -7 -4 6 14942.3 889.918 2
 -7 -4 6 15801.4 874.874 1
 -7 -4 -6 16074.3 615.45 2
 -4 7 -6 15626.6 583.254 4
 4 -7 -6 16309.8 886.827 5
 -7 -4 -7 1931.47 213.533 2
 4 -7 -7 1663.56 336.651 3
 7 4 -7 2197.86 320.403 3
 4 -7 7 2140.98 309.838 2
 4 -7 -7 1851.25 367.599 5
 -7 -4 -7 1885.61 351.732 1
 4 -7 7 1705.57 338.299 5
 -4 7 -7 1909.58 247.735 4
 -7 -4 7 2177.48 391.707 2
 4 -7 -7 2209.41 249.194 4
 -7 -4 -7 1111.24 316.299 4
 -7 -4 7 1773.15 318.884 1
 7 4 -8 5760.94 496.59 3
 -7 -4 -8 5933.7 557.818 1
 4 -7 -8 5686.55 592.467 3
 -7 -4 -8 5541.52 604.935 4
 4 -7 8 5536.49 574.106 5
 4 -7 8 5863.37 492.391 2
 4 -7 -8 6018.76 582.196 5
 -4 7 -8 6558.28 457.819 4
 -7 -4 8 5918.65 597.907 2
 4 -7 -8 5955.4 432.325 4
 -7 -4 8 6389.43 583.575 1
 -7 -4 -9 29739.3 1233.98 1
 4 -7 -9 28190.7 1295.39 3
 -7 -4 9 30617.2 1226.04 1
 7 4 -9 29532.1 1114.05 3
 4 -7 -9 28455.4 1259.89 5
 -4 7 -9 29987.1 1021.71 4
 -7 -4 9 27629.8 1283.26 2
 4 -7 9 28466.1 1042.47 2
 4 -7 -9 30149.8 1019.41 4
 -7 -4 -9 28856.6 1318.7 4
 4 -7 9 28830.3 1269.31 5
 -7 -4 -10 13466.7 855.401 1
 7 4 -10 12138.5 740.666 3
 4 -7 -10 11731.2 887.235 3
 4 -7 10 12601.4 703.502 2
 4 -7 10 10673.6 812.531 5
 4 -7 -10 11719.7 855.867 5
 -4 7 -10 12962.8 724.502 4
 -7 -4 10 13431.7 921.295 2
 4 -7 -10 13387.2 729.83 4
 -7 -4 -10 12161.8 907.985 4
 -7 -4 -11 20701.4 1066.36 1
 7 4 -11 21277.9 992.776 3
 4 -7 -11 19479.7 1169.52 3
 4 -7 11 21461.5 903.497 2
 -4 7 -11 21857.8 988.912 4
 4 -7 11 20031.3 1143.08 5
 -7 -4 11 21981.8 1203.24 2
 4 -7 -11 19758.7 940.613 4
 -7 -4 -11 22461.9 1237.14 4
 4 -7 -11 19509.7 1115.21 5
 7 4 -12 8570.78 659.815 3
 4 -7 -12 7513.67 759 3
 -7 -4 -12 7765.67 775.781 4
 -7 -4 -12 8221.51 703.226 1
 -4 7 -12 8444.43 660.179 4
 4 -7 -12 8481.78 654.181 4
 4 -7 12 8363.24 770.907 5
 -7 -4 12 7434.74 721.297 2
 4 -7 -13 17603.8 1178.53 3
 7 4 -13 17686.2 961.839 3
 4 -7 -13 17701.3 978.286 4
 -7 -4 -13 18150.4 1182.81 4
 -4 7 -13 15690.1 927.543 4
 4 -7 13 16547.8 1091.17 5
 -7 -4 13 15896.8 1058.93 2
 -7 -4 -13 17073.3 1007.22 1
 4 -7 -14 9330.03 906.406 3
 7 4 -14 9474.01 735.368 3
 4 -7 14 8348.3 820.607 5
 -4 7 -14 8558.64 735.207 4
 -7 -4 14 8857.79 820.252 2
 4 -7 -14 10118.8 781.271 4
 -7 -4 -14 8751.05 859.929 4
 -7 -4 -14 8628 744.215 1
 -7 -4 -15 1152.93 396.425 4
 4 -7 -15 426.505 340.822 3
 -7 -4 -15 1231.9 308.154 1
 4 -7 15 599.446 339.05 5
 -4 7 -15 873.393 278.348 4
 -7 -4 15 930.326 356.583 2
 4 -7 -15 1572.68 371.731 4
 4 -7 -16 12228 1082.28 3
 4 -7 -16 13630.7 989.434 4
 -4 7 -16 14502.7 1015.15 4
 -7 -4 16 13324.5 1052.32 2
 -7 -4 -16 12276.1 1069.1 4
 4 -7 -17 -604.537 367.951 3
 -7 -4 -17 181.491 314.566 4
 -4 7 -17 57.0868 252.905 4
 4 -7 -17 6.497 229.642 4
 -7 -4 17 239.928 270.038 2
 -4 7 -18 226.963 259.441 4
 4 -7 -18 205.359 298.221 3
 4 -7 -18 745.318 308.749 4
 -7 -4 18 444.939 297.115 2
 4 -7 -19 -100.907 373.03 3
 7 4 -19 -239.661 371.097 4
 -4 7 -19 144.298 273.664 4
 4 -7 -19 435.035 228.983 4
 -7 -4 19 432.537 331.389 2
 -7 -4 -19 534.984 419.844 4
 4 -7 -20 5454.09 853.329 3
 7 4 -20 4329.69 731.837 4
 -4 7 -20 5513.63 724.769 4
 -7 -4 -20 5868.93 868.907 4
 4 -7 -20 3754.75 620.823 4
 -7 -4 20 4137.76 654.116 2
 -4 7 -21 1997.98 502.495 4
 4 -7 -21 1445.45 444.11 4
 -4 7 -22 807.215 350.15 4
 4 -7 -22 -159.122 313.969 4
 5 -7 0 9142.75 557.857 3
 5 -7 0 9374.8 654.251 5
 -7 -5 0 8734.59 663.516 1
 -7 -5 0 8690.07 609.257 2
 5 -7 1 1124.95 205.49 3
 5 -7 -1 1193.37 230.763 3
 5 -7 1 1332.37 282.788 5
 -7 -5 -1 1311.46 305.6 1
 5 -7 -1 1336.55 283.069 5
 -7 -5 -1 1365.14 279.42 2
 -7 -5 1 1409.59 328.667 1
 -7 -5 1 1445.57 293.923 2
 5 -7 2 6645.25 459.451 3
 5 -7 -2 6160.63 545.265 5
 5 -7 2 6235.01 536.026 5
 -7 -5 -2 6865.64 591.083 1
 -7 -5 2 5398.86 522.014 2
 -7 -5 -2 5897.48 481.628 2
 5 -7 -2 6965.25 525.857 3
 -7 -5 2 6400.89 578.09 1
 -7 -5 3 7611.67 638.127 1
 5 -7 -3 8636.46 605.561 3
 5 -7 3 8205.7 627.999 5
 -7 -5 3 7488.83 190.178 5
 5 -7 -3 8553.52 626.417 5
 -7 -5 -3 8446.23 655.878 1
 5 -7 3 7747.09 567.996 2
 -7 -5 3 8882.87 657.094 2
 -7 -5 -3 8516.57 548.572 2
 -7 -5 -3 7774.5 659.747 4
 5 -7 -4 25592.4 1062.71 3
 5 -7 4 25510.5 1094.31 5
 -7 -5 4 25398.5 1123.61 1
 -7 -5 4 24343.5 1105.28 2
 -7 -5 4 24638.8 488.607 5
 -7 -5 -4 25740.5 1104.99 1
 -7 -5 -4 26725.3 1184.65 4
 5 -7 -4 27318.4 515.676 4
 5 -7 -4 28152.8 1131.46 5
 -7 -5 -4 25936.6 917.109 2
 5 -7 4 26905.2 1020.59 2
 5 -7 -5 6942.35 587.286 3
 -7 -5 -5 5847.97 547.173 1
 5 -7 5 6619.11 583.506 5
 5 -7 -5 6515.69 575.398 5
 -7 -5 5 6852.04 310.772 5
 -7 -5 5 6609.38 607.498 2
 -5 7 -5 6643.54 323.617 4
 5 -7 -5 6566.55 315.738 4
 5 -7 5 5861.14 496.339 2
 -7 -5 5 7188.71 627.862 1
 -7 -5 -5 7039.53 471.98 2
 -7 -5 -5 6222.51 611.176 4
 -7 -5 -6 1657.03 227.237 2
 -7 -5 6 1397.32 164.398 5
 -7 -5 6 1504.81 312.097 1
 5 -7 -6 1998.18 357.398 5
 5 -7 -6 1655.91 327.395 3
 5 -7 6 1528.39 304.768 5
 5 -7 6 1674.77 294.264 2
 -5 7 -6 1917.1 211.729 4
 -7 -5 6 1603.81 362.033 2
 5 -7 -6 1805.52 193.538 4
 -7 -5 -6 1457.87 300.751 1
 -7 -5 -6 2259.96 393.567 4
 7 5 -7 16144.4 774.211 3
 -7 -5 -7 14781.7 620.633 2
 5 -7 -7 15563.4 922.605 3
 -7 -5 -7 14975.4 878.484 1
 5 -7 7 14233.3 747.409 2
 5 -7 7 15911.1 918.124 5
 5 -7 -7 14128.3 862.164 5
 -5 7 -7 16259 633.222 4
 -7 -5 7 14373.3 906.599 2
 5 -7 -7 15751.2 615.482 4
 -7 -5 7 16211 934.287 1
 -7 -5 -7 16365.4 983.632 4
 7 5 -8 1952.01 294.221 3
 5 -7 8 1765.46 372.629 5
 5 -7 -8 1201.98 295.415 5
 -7 -5 8 983.077 289.172 1
 5 -7 -8 2313.81 410.876 3
 5 -7 8 1856.52 295.297 2
 -5 7 -8 1653.92 251.657 4
 -7 -5 -8 984.659 276.655 1
 -7 -5 8 1316.49 372.596 2
 5 -7 -8 1976.49 251.584 4
 -7 -5 -8 981.03 327.746 4
 7 5 -9 8226.58 588.161 3
 -7 -5 -9 7710.24 738.221 4
 -7 -5 -9 7406.18 641.374 1
 5 -7 9 7591.52 542.635 2
 5 -7 9 7925.33 712.39 5
 5 -7 -9 7886.53 720.927 3
 -5 7 -9 8041.06 532.939 4
 -7 -5 9 7828.76 726.956 2
 5 -7 -9 8168.17 535.737 4
 5 -7 -9 7905.53 708.985 5
 5 -7 -10 295.243 211.056 5
 7 5 -10 502.427 196.856 3
 5 -7 -10 334.956 251.86 3
 5 -7 10 473.836 295.598 5
 -7 -5 -10 592.856 281.561 4
 5 -7 10 350.406 142.54 2
 -7 -5 -10 805.06 276.566 1
 -5 7 -10 1019.38 257.674 4
 5 -7 -10 400.962 173.897 4
 -7 -5 10 -37.6802 271.147 2
 5 -7 -11 1818.99 404.227 3
 7 5 -11 2731.35 362.013 3
 5 -7 -11 2591.36 464.13 5
 5 -7 11 2737.3 437.538 5
 -7 -5 -11 3179.76 432.893 1
 -5 7 -11 3393.97 414.135 4
 5 -7 -11 3282.49 397.945 4
 -7 -5 11 3977.54 547.793 2
 -7 -5 -11 2333.84 436.129 4
 -7 -5 12 28958.3 1439.88 2
 -7 -5 -12 29204.4 1301.34 1
 5 -7 -12 28717 1483.46 3
 -7 -5 -12 30301.5 1509.64 4
 5 -7 12 28930.4 1421.14 5
 -5 7 -12 29255.8 1189.65 4
 5 -7 -12 29759.2 1187.78 4
 5 -7 13 607.162 305.442 5
 -7 -5 13 580.138 308.924 2
 5 -7 -13 935.078 374.934 3
 -7 -5 -13 155.277 291.765 4
 -7 -5 -13 1111.54 313.84 1
 -5 7 -13 511.91 228.971 4
 5 -7 -13 387.255 198.019 4
 -7 -5 -14 22951.5 1188.36 1
 5 -7 14 21831.4 1308.51 5
 5 -7 -14 19681.2 1302.93 3
 -5 7 -14 21099.9 1114.43 4
 5 -7 -14 21320.9 1117.75 4
 -7 -5 14 22564.5 1325.72 2
 -7 -5 -14 21480.8 1338.49 4
 -7 -5 -15 5355 597.696 1
 5 -7 15 4415.78 634.263 5
 -7 -5 -15 4012.51 639.932 4
 5 -7 -15 5934.14 792.087 3
 -5 7 -15 5118.59 583.236 4
 5 -7 -15 4992.47 594.449 4
 -7 -5 15 4149.33 616.757 2
 5 -7 -16 487.071 364.696 3
 -5 7 -16 855.66 330.313 4
 5 -7 -16 580.83 268.96 4
 5 -7 16 982.053 411.319 5
 -7 -5 16 685.98 318.682 2
 5 -7 -17 -564.647 485.475 3
 5 -7 17 459.456 335.133 5
 -7 -5 -17 -380.234 385.674 4
 -5 7 -17 794.468 315.297 4
 5 -7 -17 -330.743 301.22 4
 -7 -5 17 193.285 242.625 2
 -5 7 -18 -111.681 306.254 4
 5 -7 18 1327.55 457.715 5
 5 -7 -18 913.142 428.802 3
 -7 -5 -18 1039.5 432.521 4
 5 -7 -18 859.755 330.981 4
 -7 -5 18 1442.7 430.256 2
 5 -7 19 1281.44 484.159 5
 5 -7 -19 1221.24 491.417 3
 -5 7 -19 1941.62 458.28 4
 -7 -5 -19 2732.32 579.515 4
 -7 -5 19 1870.33 464.117 2
 5 -7 -20 1558.45 557.848 3
 7 5 -20 1034.05 486.306 4
 5 -7 20 301.287 330.228 5
 -7 -5 20 1346.97 428.976 2
 -7 -5 -20 1028.3 419.306 4
 6 -7 0 362.858 199.253 3
 6 -7 0 -175.053 243.239 5
 -7 -6 0 -232.696 217.43 2
 -7 -6 0 -39.8871 245.136 1
 -7 -6 1 7380.89 632.213 1
 6 -7 1 6642.22 509.316 3
 6 -7 1 6990.11 584.433 5
 -7 -6 1 8057.84 628.185 2
 6 -7 -1 7668.25 616.414 5
 -7 -6 -1 8143.43 605.536 2
 6 -7 -1 6714.61 534.875 3
 -7 -6 -1 6537.88 604.72 1
 6 -7 2 241.027 149.13 3
 -7 -6 2 -13.6721 181.872 2
 6 -7 -2 -112.245 187.064 3
 6 -7 2 -231.407 252.269 5
 -7 -6 -2 236.314 210.125 1
 6 -7 -2 -45.4711 208.847 5
 -7 -6 2 -9.80982 218.718 1
 -7 -6 -2 319.895 184.169 2
 6 -7 3 11799.4 773.715 5
 -7 -6 3 11456 793.729 1
 6 -7 -3 11529.5 754.154 5
 -7 -6 -3 12674.4 830.126 1
 -7 -6 3 13780.4 842.634 2
 -7 -6 -3 12039.9 704.84 2
 6 -7 -3 11611.7 740.054 3
 -7 -6 -4 56.3756 215.768 4
 -7 -6 4 -31.3635 229.316 1
 -7 -6 4 261.308 249.909 2
 -7 -6 -4 -85.9755 139.173 2
 6 -7 -4 511.881 230.58 3
 6 -7 -4 -2.07737 172.192 5
 6 -7 4 -83.3015 199.71 5
 -7 -6 -4 -245.13 236.108 1
 -7 -6 -5 1151.45 322.079 4
 6 -7 5 414.602 237.992 5
 -7 -6 5 460.227 223.508 2
 -7 -6 -5 638.916 206.862 2
 6 -7 -5 175.798 209.427 3
 -7 -6 -5 610.19 247.68 1
 6 -7 -5 204.417 195.902 5
 -7 -6 5 583.249 295.758 1
 -7 -6 -6 499.46 273.033 1
 -7 -6 -6 217.408 150.465 2
 6 -7 -6 392.948 211.104 3
 6 -7 -6 121.031 223.739 5
 6 -7 6 437.182 257.001 5
 -7 -6 6 131.744 225.858 2
 -7 -6 -6 136.333 244.844 4
 -7 -6 6 76.779 230.671 1
 7 6 -7 3915.76 390.627 3
 -7 -6 -7 4849.7 543.636 1
 -7 -6 -7 3678.61 344.583 2
 6 -7 -7 3667.39 482.424 3
 6 -7 -7 4313.1 513.338 5
 -7 -6 7 3492.62 503.651 2
 -7 -6 7 3864.98 512.141 1
 -7 -6 -7 4238.17 528.034 4
 6 -7 7 4073.65 505.556 5
 -7 -6 -8 2999.36 444.756 1
 6 -7 -8 5447.55 615.263 3
 7 6 -8 4342.85 409.563 3
 6 -7 -8 4841.55 544.536 5
 6 -7 8 4682.66 541.441 5
 -7 -6 8 4673.03 584.47 2
 -7 -6 -8 4607.77 569.948 4
 7 6 -9 22977.6 924.424 3
 -7 -6 -9 21256 1092.98 1
 6 -7 -9 22409.7 1217.91 3
 6 -7 -9 21432.3 1138.1 5
 6 -7 9 22948.5 922.401 2
 6 -7 9 20498.7 1134.04 5
 -7 -6 9 20153 1151 2
 -7 -6 -9 19958.1 1170.46 4
 -7 -6 -10 44027.5 1585.34 1
 6 -7 -10 46592.6 1798.47 3
 6 -7 10 43980.5 1681.5 5
 6 -7 -10 42942.2 1641.73 5
 -7 -6 10 43941.7 1729.17 2
 -7 -6 -10 44846 1788.57 4
 6 -7 -11 7314.32 754.544 3
 -7 -6 -11 6818.26 641.656 1
 6 -7 -11 6609.83 678.198 5
 -7 -6 11 6436.58 676.703 2
 -7 -6 -11 6828.69 737.158 4
 6 -7 11 7173.11 733.241 5
 6 -7 -12 8570.39 848.675 3
 6 -7 12 8715.76 809.738 5
 -7 -6 -12 8175.09 706.025 1
 -7 -6 12 6078.32 719.682 2
 -7 -6 -12 7799.87 803.758 4
 -7 -6 -13 3844.51 626.734 4
 6 -7 -13 3267.13 560.665 3
 6 -7 13 3071.29 520.754 5
 -7 -6 13 3757.81 570.406 2
 -7 -6 -13 3871.08 503.665 1
 -7 -6 -14 11058.6 1007.16 4
 6 -7 -14 11299.1 1022.98 3
 -7 -6 -14 10821 829.643 1
 6 -7 14 10961.7 969.059 5
 -7 -6 14 10246.2 940.991 2
 -7 -6 -15 2801.78 576.258 4
 6 -7 15 2963.63 548.501 5
 6 -7 -15 2087.22 499.315 3
 -7 -6 15 2044.12 490.637 2
 6 -7 -16 11466.8 1094.98 3
 6 -7 16 10080.9 1008.1 5
 -7 -6 16 13405.4 1102.91 2
 -7 -6 -16 11013.7 1059.31 4
 6 -7 17 1101.11 393.492 5
 6 -7 -17 1250.59 397.352 3
 -7 -6 17 429.887 339.88 2
 -7 -6 -17 1077.48 401.022 4
 6 -7 18 1014.73 399.08 5
 6 -7 -18 426.586 273.916 3
 -7 -6 18 2102.63 498.929 2
 -7 -6 -18 1629.86 515.686 4
 6 -7 19 3053.23 627.578 5
 6 -7 -19 3022.69 626.775 3
 -7 -6 -19 2756.25 589.741 4
 -7 -6 19 2144.03 513.139 2
 -7 -6 20 5776.56 785.648 2
 -7 -7 0 828.507 304.52 1
 7 -7 0 778.402 239.794 5
 -7 -7 0 801.377 245.21 2
 7 -7 0 1317.43 286.449 3
 -7 -7 -1 -18.3163 181.002 2
 7 -7 1 -92.0038 148.768 3
 7 -7 -1 37.8613 186.722 5
 7 -7 -1 -2.96421 171.357 3
 7 -7 1 -202.936 230.81 5
 -7 -7 -1 -48.7397 245.361 1
 -7 -7 1 59.1109 259.946 1
 -7 -7 1 109.293 210.579 2
 -7 -7 -2 291.122 200.2 2
 7 -7 2 252.836 211.225 5
 7 -7 -2 721.573 264.288 3
 -7 -7 2 -70.2383 214.272 2
 7 -7 -2 94.8921 200.979 5
 -7 -7 2 -0.8279 241.653 1
 -7 -7 -2 434.693 250.376 1
 -7 -7 3 4780.41 574.965 1
 7 -7 -3 4699.91 508.588 3
 7 -7 -3 4695.56 516.022 5
 -7 -7 -3 5041.65 497.312 2
 -7 -7 3 5142.75 573.019 2
 -7 -7 -3 5015.7 546.474 1
 7 -7 3 3922.07 475.366 5
 7 -7 -4 58064.6 1748.48 3
 7 -7 4 57880.3 1730.62 5
 -7 -7 -4 59009.3 1585.02 2
 -7 -7 -4 59294.9 1871.71 4
 7 -7 -4 60096.5 1734.98 5
 -7 -7 4 59417.6 1890.55 1
 -7 -7 -4 61361.7 1840.09 1
 -7 -7 4 58224.5 1833.68 2
 -7 -7 5 28.7005 241.068 1
 7 -7 -5 -44.3937 231.508 5
 7 -7 -5 -96.235 204.076 3
 -7 -7 -5 -71.3531 145.585 2
 -7 -7 -5 -37.9525 217.464 1
 -7 -7 -5 -106.648 276.579 4
 7 -7 5 -114.42 205.421 5
 -7 -7 5 229.318 233.596 2
 -7 -7 6 39199.4 1574.35 1
 -7 -7 -6 41595.2 1274.33 2
 7 -7 -6 41936.8 1500.77 5
 7 -7 -6 38942.3 1508.38 3
 7 -7 6 41866.8 1526.32 5
 -7 -7 -6 40144 1498.28 1
 -7 -7 6 39049.1 1563.48 2
 -7 -7 -6 41628.4 1631.86 4
 7 -7 -7 23747.3 1205.58 3
 -7 -7 7 25849.8 1299.33 1
 7 -7 -7 22986.7 1139.12 5
 -7 -7 7 23027.5 1240.75 2
 -7 -7 -7 24802.6 965.948 2
 -7 -7 -7 23481.7 1245.48 4
 -7 -7 -7 25155.5 1188.28 1
 7 -7 7 25805.9 1227.6 5
 -7 -7 -8 8976.83 732.237 1
 7 -7 8 8759.5 745.253 5
 7 -7 -8 10677.1 792.769 5
 -7 -7 8 8845.77 802.341 2
 7 -7 -8 9124.67 803.93 3
 -7 -7 -8 9431.46 839.595 4
 -7 -7 -9 454.181 217.254 1
 7 -7 9 906.107 289.712 5
 7 -7 -9 1133.39 348.211 3
 -7 -7 9 894.765 321.206 2
 7 -7 -9 675.035 273.156 5
 -7 -7 -9 749.304 272.87 4
 7 -7 -10 27666.9 1436.1 3
 -7 -7 -10 28997.9 1480.05 4
 7 -7 10 28530.7 1373.96 5
 -7 -7 -10 30717.4 1338.65 1
 -7 -7 10 28627.4 1453.11 2
 7 -7 -10 29746.6 1389.87 5
 7 -7 -11 1978.34 467.574 3
 -7 -7 -11 1564.59 350.765 1
 7 -7 11 2154.94 462.111 5
 -7 -7 11 1276.2 403.522 2
 7 -7 -11 1460.02 347.168 5
 -7 -7 -11 1588.91 401.586 4
 7 -7 -12 8346.05 849.901 3
 7 -7 12 6802.04 729.49 5
 -7 -7 -12 7950.28 709.145 1
 -7 -7 12 7639.68 800.226 2
 -7 -7 -12 7699.09 812.213 4
 7 -7 13 299.258 254.979 5
 -7 -7 -13 577.356 207.151 1
 7 -7 -13 533.555 291.151 3
 -7 -7 -13 758.156 338.625 4
 -7 -7 13 164.235 227.771 2
 7 -7 -14 19039.2 1342.39 3
 7 -7 14 20333.8 1303.25 5
 -7 -7 14 21115.4 1347.1 2
 -7 -7 -14 18484.4 1298.61 4
 7 -7 15 295.006 309.469 5
 -7 -7 -15 313.779 264.373 4
 7 -7 -15 -192.462 270.434 3
 -7 -7 15 -215.951 253.474 2
 7 -7 16 1888.99 491.967 5
 7 -7 -16 1542.31 447.981 3
 -7 -7 16 1544.55 425.931 2
 -7 -7 -16 1213.88 404.571 4
 -7 -7 -17 -511.466 430.192 4
 7 -7 17 67.2306 264.146 5
 7 -7 -17 295.963 308.158 3
 -7 -7 17 579.261 311.546 2
 7 -7 -18 -279.368 403.157 3
 7 -7 18 389.175 282.502 5
 -7 -7 -18 132.41 298.448 4
 -7 -7 18 99.6813 296.546 2
 7 -7 -19 -48.6117 316.286 3
 7 -7 19 -127.277 322.042 5
 -7 -7 19 833.53 396.578 2
 -7 -7 -19 182.323 301.625 4
 -7 -7 20 -98.4808 281.659 2
 8 -7 0 -178.314 204.538 3
 8 -7 0 8.77534 191.284 5
 -7 -8 0 -90.3794 194.107 2
 -7 -8 0 -374.994 281.844 1
 -7 -8 1 2300.39 431.794 1
 8 -7 1 3349.62 422.819 3
 -7 -8 1 2766.73 450.033 2
 -7 -8 -1 2207.22 396.75 2
 8 -7 -1 2444.77 394.906 3
 8 -7 1 3025.92 430.342 5
 8 -7 -1 1870.3 358.174 5
 -7 -8 -1 2799.86 456.206 1
 8 -7 -2 9000.14 712.873 3
 -7 -8 -2 7048.76 678 1
 -7 -8 -2 7128.04 617.592 2
 -7 -8 2 5759.29 642.828 1
 8 -7 -2 7053.6 622.425 5
 -7 -8 2 7806.31 677.166 2
 8 -7 2 7279.66 623.273 5
 8 -7 -3 9255.41 747.462 3
 -7 -8 -3 10384 811.936 1
 8 -7 3 9554.58 721.966 5
 8 -7 -3 9751.79 719.476 5
 -7 -8 3 9865.25 799.814 2
 -7 -8 3 9031.54 791.87 1
 -7 -8 -3 9687.57 709.47 2
 -7 -8 -4 2829.04 438.32 1
 -7 -8 4 4465.71 599.19 1
 8 -7 -4 3535.52 494.761 3
 8 -7 -4 4081.73 501.38 5
 -7 -8 -4 3413.3 433.744 2
 8 -7 4 3632.9 463.813 5
 -8 7 4 4049.75 393.226 1
 -7 -8 4 4590.65 576.064 2
 -7 -8 -5 11561.6 738.908 2
 8 -7 -5 11434.9 848.08 3
 8 -7 5 12460.6 838.244 5
 8 -7 -5 11847.3 813.669 5
 -7 -8 5 11439.6 878.278 2
 -7 -8 5 12784.5 953.594 1
 -7 -8 -5 10567.5 812.459 1
 -7 -8 -5 11403.5 889.247 4
 -7 -8 -6 31246 1183.96 2
 8 -7 -6 29884.6 1390.68 3
 -7 -8 6 30997 1472.55 1
 8 -7 6 30151.1 1335.48 5
 8 -7 -6 30506.7 1312.15 5
 -7 -8 6 30407.7 1441.26 2
 -7 -8 -6 31519.5 1374.87 1
 -7 -8 -6 31633 1461.54 4
 8 -7 -7 25049 1308.7 3
 -7 -8 -7 25599.5 1053.25 2
 8 -7 7 23176.5 1203.37 5
 8 -7 -7 23976 1178.87 5
 -7 -8 7 22234.6 1258.11 2
 -7 -8 -7 25016.5 1232.17 1
 -7 -8 -7 23106.8 1290.06 4
 8 -7 -8 21285.8 1144.6 5
 8 -7 -8 18251.3 1160.67 3
 8 -7 8 17022.5 1043.41 5
 -7 -8 -8 19087.9 1085.72 1
 -7 -8 8 20379.7 1231.41 2
 -7 -8 -8 19814.2 1229 4
 8 -7 -9 1235.35 371.815 3
 8 -7 -9 1654.09 378.516 5
 8 -7 9 894.336 324.727 5
 -7 -8 -9 1272.34 311.227 1
 -7 -8 9 1023.94 363.601 2
 -7 -8 -9 879.225 369.851 4
 8 -7 -10 10017 909.178 3
 8 -7 -10 10533 843.046 5
 8 -7 10 10200.5 869.816 5
 -7 -8 -10 9959.9 812.243 1
 -7 -8 10 9564.61 901.579 2
 -7 -8 -10 9863.57 894.237 4
 8 -7 -11 827.576 307.804 5
 -7 -8 11 1120.53 372.77 2
 8 -7 -11 1404.69 374.234 3
 -7 -8 -11 1320.85 419.379 4
 -7 -8 -11 806.517 262.916 1
 8 -7 11 920.658 337.028 5
 8 -7 -12 7434.56 831.252 3
 -7 -8 -12 6769.03 669.123 1
 8 -7 12 7397.67 773.228 5
 -7 -8 12 7444.08 798.04 2
 -7 -8 -12 6458.27 768.533 4
 8 -7 -13 3087.59 581.321 3
 8 -7 13 2606.08 501.207 5
 -7 -8 13 2351.24 500.976 2
 -7 -8 -13 2462.62 504.794 4
 8 -7 14 768.229 330.033 5
 8 -7 -14 356.858 307.208 3
 -7 -8 14 98.9092 315.013 2
 -7 -8 -14 337.085 292.711 4
 8 -7 15 4182.92 643.311 5
 8 -7 -15 5253.11 771.718 3
 -7 -8 15 4251.59 669.727 2
 -7 -8 -15 4439.03 701.644 4
 8 -7 -16 7252.09 899.405 3
 8 -7 16 9178.37 953.591 5
 -7 -8 16 8309.08 926.501 2
 -7 -8 -16 7738.78 926.146 4
 8 -7 -17 15464.1 1327.27 3
 8 -7 17 13979.7 1197.5 5
 -7 -8 17 18831.1 1389.19 2
 -7 -8 -17 15907.5 1339.06 4
 8 -7 -18 -85.2081 333.781 3
 -7 -8 18 -88.5452 296.766 2
 8 -7 18 158.041 277.625 5
 -7 -8 -18 97.5927 330.283 4
 -7 -8 19 1789.01 471.18 2
 -6 -8 0 3868.87 500.384 1
 -6 -8 0 3718.27 470.157 2
 -6 -8 0 3547.4 284.528 5
 8 -6 0 3475.24 411.581 5
 8 -6 -1 -24.1323 183.727 5
 -6 -8 1 528.829 259.251 2
 8 -6 -1 179.041 201.64 3
 -6 -8 -1 279.874 225.452 2
 8 -6 1 187.156 185.134 5
 -6 -8 1 -157.977 292.344 1
 -6 -8 -1 128.207 93.81 5
 -6 -8 1 16.4257 74.1815 5
 -6 -8 -1 331.546 235.389 1
 -6 -8 -2 400.746 227.536 1
 -6 -8 -2 297.247 125.34 5
 8 -6 -2 491.659 251.821 3
 -6 -8 2 237.265 230.691 2
 -6 -8 -2 435.209 203.329 2
 8 -6 2 -119.716 199.073 5
 8 -6 -2 169.652 183.261 5
 -6 -8 2 560.007 280.758 1
 -6 -8 2 449.588 123.114 5
 -6 -8 3 5905.03 633.251 1
 8 -6 3 6342.29 564.567 5
 -6 -8 3 5702.52 372.605 5
 8 -6 -3 6097.2 554.658 5
 -6 -8 -3 6504.64 616.488 1
 -6 -8 -3 5791.06 392.867 5
 -8 6 3 5543.99 451.588 1
 -6 -8 3 5588.73 591.197 2
 -6 -8 -3 4639.72 494.393 2
 8 -6 -3 5727.62 580.63 3
 -6 -8 4 336.571 238.615 2
 8 -6 -4 -207.55 257.974 3
 -6 -8 4 212.112 251.984 1
 -6 -8 -4 117.379 194.312 2
 8 -6 -4 -40.8139 198.218 5
 -6 -8 -4 -136.922 215.996 1
 8 -6 4 -328.369 259.526 5
 -6 -8 4 0.72211 84.3922 5
 -8 6 4 64.3131 134.584 1
 -6 -8 -5 266.378 244.462 4
 -6 -8 5 363.701 232.511 1
 -6 -8 -5 672.15 256.547 1
 -8 6 5 367.06 149.837 1
 8 -6 -5 330.632 264.589 3
 -6 -8 -5 704.324 247.662 2
 8 -6 5 512.703 233.912 5
 -6 -8 5 374.835 134.243 5
 8 -6 -5 760.689 275.488 5
 -6 -8 5 323.982 247.943 2
 8 -6 -6 13110.7 923.755 3
 -6 -8 -6 13347.8 761.859 2
 -6 -8 6 14991.7 664.418 5
 8 -6 6 13686 864.721 5
 8 -6 -6 12920.5 818.405 5
 -6 -8 6 14987.8 984.959 2
 -6 -8 -6 13617.2 868.927 1
 -6 -8 -6 12882.9 916.303 4
 8 -6 7 2574.14 418.941 5
 8 -6 -7 1807.27 394.676 3
 8 -6 -7 2297.93 395.591 5
 -6 -8 -7 2138.2 329.896 2
 -6 -8 7 2828.93 315.002 5
 -6 -8 7 2363.63 479.098 2
 -6 -8 -7 2389.02 380.178 1
 -6 -8 -7 2735.65 459.488 4
 8 -6 -8 46738.4 1782.94 3
 -6 -8 -8 44138.9 1717.97 4
 -6 -8 -8 45545.4 1355.56 2
 -6 -8 8 44593.4 1247.99 5
 8 -6 8 43968.3 1605.15 5
 -6 -8 8 45815.9 1761 2
 -6 -8 -8 46326.9 1580.4 1
 8 -6 -8 46505.6 1594.16 5
 8 -6 9 513.765 284.853 5
 8 -6 -9 85.2762 247.546 3
 -6 -8 9 260.749 138.803 5
 8 -6 -9 248.032 229.137 5
 -6 -8 -9 605.968 251.862 1
 -6 -8 9 -426.802 380.08 2
 -6 -8 -9 329.75 231.871 4
 8 -6 10 2534.94 449.928 5
 -6 -8 10 2630.18 344.216 5
 -6 -8 -10 2427.85 501.059 4
 8 -6 -10 2470.51 470.64 3
 -6 -8 -10 3057.25 441.665 1
 -6 -8 10 3212.41 516.737 2
 8 -6 -10 3052.63 463.423 5
 8 -6 -11 1617.5 439.159 3
 8 -6 11 802.763 300.751 5
 -6 -8 11 1278.76 270.746 5
 -6 -8 -11 936.61 242.937 1
 8 -6 -11 1139.92 320.429 5
 -6 -8 11 1536.64 406.5 2
 -6 -8 -11 1128.66 374.158 4
 8 -6 12 3631.34 532.195 5
 8 -6 -12 4277.97 647.196 3
 -6 -8 12 3805.56 600.894 2
 -6 -8 -12 5290.32 701.255 4
 8 -6 13 362.815 256.787 5
 8 -6 -13 -109.583 277.961 3
 -6 -8 13 -41.4753 233.265 2
 -6 -8 -13 124.385 243.586 4
 8 -6 14 -115.503 277.006 5
 8 -6 -14 422.432 355.202 3
 -6 -8 14 4.92618 291.832 2
 -6 -8 -14 -155.249 288.228 4
 8 -6 15 92.9565 274.831 5
 -6 -8 -15 -132.155 295.747 4
 -6 -8 15 -2.55545 242.22 2
 8 -6 -15 71.9167 289.066 3
 8 -6 -16 9902.64 1043.08 3
 8 -6 16 9425.45 943.213 5
 -6 -8 16 10561.1 995.787 2
 -6 -8 -16 11887.7 1106.91 4
 8 -6 17 169.861 265.317 5
 8 -6 -17 -287.661 322.436 3
 -6 -8 -17 551.951 376.758 4
 -6 -8 17 118.325 227.672 2
 -6 -8 -18 28081 1765.17 4
 8 -6 -18 29004.3 1818.38 3
 8 -6 18 24670.6 1586.34 5
 -6 -8 18 26353.6 1608.1 2
 8 -6 -19 1667.77 538.436 3
 8 -6 19 931.577 414.073 5
 -6 -8 -19 180.918 303.009 4
 -6 -8 19 964.758 373.601 2
 -5 -8 0 67.8715 179.018 2
 -5 -8 0 308.214 226.771 1
 8 -5 0 -80.0687 196.403 5
 -5 -8 0 57.9686 85.5729 5
 -5 -8 1 997.382 278.22 2
 -5 -8 -1 1268.59 331.217 1
 -5 -8 -1 1435.36 298.936 2
 8 -5 1 1673.95 292.429 5
 8 -5 -1 1519.73 279.163 5
 -5 -8 1 1493.4 205.124 5
 -5 -8 -1 1755.84 221.275 5
 -5 -8 1 1534.01 365.614 1
 8 -5 -2 17148.7 824.571 5
 -5 -8 2 16187.2 642.495 5
 -5 -8 -2 16525.5 671.422 5
 8 -5 2 16581.1 827.567 5
 8 -5 -2 16211.3 911.585 3
 -8 5 2 17670.7 812.243 1
 -5 -8 2 16999.2 945.089 2
 -5 -8 2 17213.1 991.573 1
 -5 -8 -2 17123.7 943.92 1
 -5 -8 -2 16830.8 889.694 2
 -5 -8 -3 45142 1421.99 2
 8 -5 -3 42817.9 1492.92 3
 -5 -8 3 45820.8 1609.22 1
 -5 -8 -3 45803.1 1502.5 1
 -5 -8 3 46399.8 1102.57 5
 -5 -8 3 45398.4 1570.09 2
 -5 -8 -3 45111.5 1138.01 5
 8 -5 -3 45844 1360.04 5
 8 -5 3 45547.4 1381.25 5
 -8 5 3 44525.9 1239.01 1
 -5 -8 -4 4922.7 551.553 4
 -5 -8 4 4958.6 562.455 2
 8 -5 -4 5857.59 597.111 3
 -5 -8 -4 5306.01 505.422 2
 -5 -8 -4 6922.12 594.983 1
 -5 -8 4 5057.76 376.235 5
 -5 -8 -4 5198.92 410.06 5
 8 -5 -4 4317.88 445.235 5
 -5 -8 4 5002.45 577.534 1
 8 -5 4 5600.53 512.978 5
 -8 5 4 5187.49 420.789 1
 -5 -8 5 34966.5 1023.81 5
 8 -5 -5 35056.1 1403.52 3
 -5 -8 -5 33282.6 1274.57 1
 -5 -8 -5 33214.8 1201.47 2
 8 -5 5 33858.7 1229.39 5
 8 -5 -5 35007.9 1229.52 5
 -5 -8 -5 34311 1073.83 5
 -5 -8 5 33765.7 1408.84 2
 -8 5 5 36408.2 1036.73 1
 -5 -8 -5 34065.9 1384.97 4
 8 -5 -6 12610.4 892.149 3
 -5 -8 6 13097.2 654.595 5
 8 -5 -6 12555.1 768.412 5
 8 -5 -6 12873.9 572.239 4
 8 -5 6 11865.1 750.803 5
 -5 -8 6 11207.6 826.865 2
 -8 5 -6 13161.2 602.032 4
 -5 -8 -6 11371.9 821.536 4
 -8 5 6 12624 590.478 1
 -5 -8 -6 12914.1 745.141 2
 -5 -8 -6 11920.6 769.046 1
 8 -5 -7 10682.7 823.885 3
 -5 -8 -7 11035.6 733.048 1
 -5 -8 -7 10842.7 671.756 2
 8 -5 7 11161.5 762.942 5
 8 -5 -7 11249.4 737.807 5
 8 -5 -7 9700.68 532.525 4
 -5 -8 7 10120.2 598.779 5
 -8 5 -7 10536.2 594.748 4
 -5 -8 -7 10651.5 818.668 4
 -5 -8 7 10254.9 810.909 2
 8 -5 -8 7510.6 732.279 3
 8 -5 -8 8648.38 675.255 5
 -5 -8 -8 8207.88 581.379 2
 -5 -8 8 8328.02 574.457 5
 8 -5 -8 8862.44 548.172 4
 -5 -8 -8 8866.4 767.542 4
 8 -5 8 7489.74 672.143 5
 -5 -8 8 7853.59 725.63 2
 -8 5 -8 8496.62 562.336 4
 -5 -8 -8 7860.04 623.887 1
 8 -5 -9 2633.02 406.665 5
 -5 -8 -9 2149.11 299.005 2
 -5 -8 -9 1560.4 336.53 4
 -5 -8 9 2332.5 446.31 2
 8 -5 -9 1804.32 395.965 3
 8 -5 9 2554.89 416.765 5
 -5 -8 9 2700.46 354.468 5
 -5 -8 -9 2817.82 389.531 1
 8 -5 -9 2787.07 335.884 4
 -8 5 -9 2539.38 330.969 4
 8 -5 -10 4771.16 615.221 3
 -5 -8 10 5762.03 640.633 2
 -8 5 -10 5476.23 506.214 4
 8 -5 -10 5058.84 545.629 5
 -5 -8 10 5508.22 505.461 5
 8 -5 -10 6171.28 516.095 4
 8 -5 10 6503.96 644.603 5
 -5 -8 -10 5284.47 632.209 4
 -5 -8 -10 5790.19 555.096 1
 8 -5 11 69.9299 198.148 5
 8 -5 -11 -44.3518 259.301 3
 8 -5 -11 -25.9228 148.175 4
 -5 -8 11 -116.54 171.304 5
 -5 -8 -11 435.008 171.555 1
 -8 5 -11 -39.4382 191.363 4
 -5 -8 -11 43.0312 249.663 4
 -5 -8 11 230.011 226.782 2
 -5 -8 -12 4071.92 597.79 4
 8 -5 12 3825.06 547.415 5
 8 -5 -12 3897.15 597.875 3
 -5 -8 12 3115.46 423.736 5
 8 -5 -12 3851.89 453.062 4
 -8 5 -12 3514.61 434.942 4
 -5 -8 12 2722.38 490.728 2
 -5 -8 13 1368.13 330.618 5
 8 -5 13 610.994 288.906 5
 8 -5 -13 486.845 321.65 3
 -5 -8 13 1101.73 355.099 2
 8 -5 -13 784.579 246.879 4
 -8 5 -13 1379.28 324.28 4
 -5 -8 -13 966.472 367.628 4
 8 -5 14 1439.25 378.307 5
 -5 -8 -14 1404.45 396.605 4
 8 -5 -14 1439.21 445.533 3
 -5 -8 -14 1346.05 444.516 3
 8 -5 -14 1492.19 344.417 4
 -8 5 -14 1191.59 316.483 4
 -5 -8 14 1305.59 344.695 2
 8 -5 -15 12304.7 1091.44 3
 8 -5 15 15340.2 1132.34 5
 -5 -8 -15 12814.1 1076.2 4
 -8 5 -15 13356.4 948.118 4
 8 -5 -15 13764.3 963.565 4
 -5 -8 15 12251.8 1003.59 2
 8 -5 -16 3637.16 644.145 3
 8 -5 16 3615.57 610.904 5
 -5 -8 -16 2602.92 563.473 4
 -5 -8 16 3923.44 620.474 2
 8 -5 17 2974.6 563.636 5
 8 -5 -17 2780.88 604.302 3
 -5 -8 -17 2992.41 624.266 4
 -5 -8 17 2833.42 551.574 2
 -5 -8 18 12.0518 230.059 2
 8 -5 -18 354.729 332.669 3
 8 -5 18 372.918 323.019 5
 -5 -8 -18 662.567 426.532 4
 -5 -8 19 3602.35 609.262 2
 5 8 -19 5252.66 789.236 4
 8 -5 -19 3101.75 628.185 3
 8 -5 19 3844.66 675.426 5
 -5 -8 -19 3207.54 630.86 4
 8 -5 20 5070.22 777.926 5
 8 -4 0 207782 2647.62 5
 -4 -8 0 195846 2302.6 5
 -8 4 0 203540 2833.25 1
 -4 -8 0 199640 3117.23 1
 -4 -8 0 194178 3039.78 2
 8 -4 1 16398 751.845 5
 -4 -8 -1 14968.9 640.99 5
 8 -4 -1 15405 724.422 5
 -4 -8 -1 15536.5 867.502 1
 -4 -8 1 14724.9 635.228 5
 -8 4 1 15649 776.174 1
 -4 -8 1 13845.6 831.918 2
 -4 -8 1 15101.6 880.757 1
 -4 -8 -1 14792.9 836.017 2
 -4 -8 -2 7839.48 606.988 2
 -4 -8 2 8714.12 497.447 5
 -4 -8 2 7469.94 642.959 1
 -4 -8 -2 7697.55 484.443 5
 -4 -8 -2 7557.82 614.73 1
 8 -4 -2 7439.66 520.981 5
 8 -4 2 8408.87 563.688 5
 -8 4 2 7510.24 534.898 1
 -4 -8 2 7490.23 634.24 2
 -4 -8 -3 903.379 275.195 1
 8 -4 -3 523.802 272.614 3
 -4 -8 3 636.909 277.825 2
 -8 4 3 392.596 170.586 1
 8 -4 -3 538.865 179.506 5
 -4 -8 -3 799.355 252.128 2
 8 -4 3 1031.3 246.869 5
 -4 -8 3 1020.58 203.419 5
 -4 -8 -3 448.842 130.927 5
 -4 -8 4 5445.88 559.3 2
 8 -4 -4 5041.14 535.577 3
 -4 -8 -4 5636.2 507.195 2
 -4 -8 4 5773.08 432.473 5
 8 -4 4 5667.13 490.056 5
 -4 -8 -4 5903.15 539.344 1
 8 -4 -4 6438.74 497.218 5
 -4 -8 -4 5980.87 447.56 5
 -8 4 4 5931.25 436.577 1
 -4 -8 -4 5607.02 547.472 4
 -8 4 -4 5462.54 377.004 4
 -4 -8 5 21.8833 231.778 2
 -4 -8 -5 -287.929 214.591 4
 8 -4 -5 6.92482 226.276 3
 8 -4 5 -136.935 183.043 5
 -4 -8 5 -35.2072 131.866 5
 -8 4 5 113.122 120.245 1
 -4 -8 -5 96.1543 173.435 2
 -8 4 -5 193.919 145.493 4
 8 -4 -5 107.159 148.742 5
 -4 -8 -5 44.4066 155.892 5
 -4 -8 -5 -250.735 197.34 1
 -4 -8 6 6815.03 490.739 5
 8 -4 -6 6715.26 644.93 3
 -8 4 6 7273.28 448.15 1
 -4 -8 -6 7064.79 569.169 1
 8 -4 -6 8034.21 574.345 5
 -4 -8 -6 7144.73 554.375 2
 8 -4 6 6060.14 527.733 5
 -4 -8 -6 6644.5 512.655 5
 -4 -8 6 6578.22 631.444 2
 -8 4 -6 7419.49 483.503 4
 -4 -8 -6 7144.26 628.908 4
 8 -4 -7 247.676 167.499 5
 -4 -8 7 412.324 253.325 2
 -8 4 -7 742.501 216.854 4
 8 -4 -7 493.325 271.766 3
 8 -4 7 286.948 194.215 5
 -4 -8 -7 630.626 232.327 1
 -4 -8 -7 832.61 289.199 3
 -4 -8 7 236.799 132.148 5
 -4 -8 -7 257.28 157.443 2
 -4 -8 -7 364.84 228.171 4
 -4 -8 -8 7674.11 689.188 4
 -4 -8 -8 7777.63 587.492 1
 8 -4 8 8530.14 658.975 5
 -4 -8 -8 7797.14 574.122 2
 -4 -8 8 8051.35 580.335 5
 8 -4 -8 7924.56 732.914 3
 -4 -8 -8 8275.3 707.148 3
 8 -4 -8 7851.07 610.479 5
 -8 4 -8 8657.2 594.351 4
 -4 -8 8 7377.38 681.809 2
 -4 -8 9 165.611 212.075 2
 8 -4 9 700.33 269.167 5
 -4 -8 -9 1120.43 262.33 1
 8 -4 -9 1241.38 340.833 3
 -4 -8 9 655.51 215.858 5
 8 -4 -9 981.06 284.937 5
 -4 -8 -9 918.756 312.312 3
 -4 -8 -9 605.584 173.33 2
 -8 4 -9 656.195 236.429 4
 -4 -8 -9 216 224.633 4
 8 -4 -9 1094.5 248.258 4
 8 -4 -10 10106.2 844.462 3
 8 -4 10 9299.73 746.121 5
 -4 -8 10 10574.8 712.874 5
 8 -4 -10 9503.84 654.755 4
 -8 4 -10 10555.5 703.662 4
 -4 -8 10 10372.6 820.357 2
 -4 -8 -10 11290.5 856.149 4
 -4 -8 -10 9480.28 812.386 3
 -4 -8 -10 9731.01 660.033 1
 -4 -8 11 354.326 227.824 2
 8 -4 11 362.081 218.381 5
 8 -4 -11 135.577 249.208 3
 -4 -8 -11 49.6287 265.196 3
 8 -4 -11 510.899 224.77 4
 -4 -8 11 36.453 197.196 5
 -8 4 -11 559.796 219.147 4
 -4 -8 -11 354.612 290.503 4
 -4 -8 12 5049.21 625.6 2
 8 -4 12 4836.1 616.907 5
 8 -4 -12 4415.35 600.223 3
 8 -4 -12 4622.53 511.947 4
 -4 -8 -12 2941.45 487.763 3
 -4 -8 12 4778.1 546.589 5
 -8 4 -12 3714.87 476.939 4
 -4 -8 -12 5160.29 632.87 4
 -4 -8 13 2695.9 466.643 2
 8 -4 13 2667.75 465.388 5
 -4 -8 13 2708.65 448.562 5
 8 -4 -13 2118.76 468.558 3
 -4 -8 -13 2599.34 503.836 3
 8 -4 -13 2391.23 405.534 4
 -4 -8 -13 2104.85 445.203 4
 -8 4 -13 2602.7 438.879 4
 -4 -8 14 -176.149 250.107 2
 8 -4 -14 -135.403 326.126 3
 -4 -8 -14 100.974 293.737 3
 8 -4 -14 -128.875 241.333 4
 -8 4 -14 -127.278 200.969 4
 -4 -8 -14 220.326 266.08 4
 -4 -8 15 4799.69 643.044 2
 -8 4 -15 4148.67 565.934 4
 8 -4 -15 4269.26 641.238 3
 -4 -8 -15 3967.48 667.225 3
 8 -4 -15 4893.52 601.619 4
 -4 -8 -15 5453.62 728.397 4
 -4 -8 16 273.928 272.756 2
 8 -4 -16 164.438 265.194 3
 -4 -8 -16 626.074 359.379 4
 -4 -8 -16 971.211 383.376 3
 8 -4 -16 297.259 251.777 4
 -8 4 -16 216.222 237.916 4
 8 -4 -17 -30.6743 300.094 3
 -4 -8 17 246.579 267.302 2
 -4 -8 -17 417.305 359.025 3
 8 -4 -17 295.091 286.501 4
 -8 4 -17 -205.393 303.456 4
 -4 -8 -17 -158.463 261.476 4
 8 -4 -18 12354.3 1162.9 3
 -4 -8 -18 10856.3 1123.95 3
 8 -4 -18 14111.3 1103.79 4
 -8 4 -18 12461.2 1048.5 4
 -4 -8 -18 11768 1112.56 4
 -4 -8 18 10536.1 960.572 2
 8 -4 -19 251.792 354.604 3
 4 8 -19 -11.3136 282.954 4
 -4 -8 -19 -233.289 320.404 3
 8 -4 -19 254.818 299.858 4
 -8 4 -19 173.175 276.256 4
 -4 -8 -19 -513.176 347.51 4
 4 8 -20 1859.2 475.827 4
 -4 -8 -20 1754.51 511.054 3
 -4 -8 -20 2977.48 634.917 4
 8 -4 -20 2027.65 484.731 4
 -8 4 -20 1890.17 471.431 4
 8 -4 -20 3159.75 639.109 3
 8 -4 -21 338.929 289.949 4
 -8 4 -21 -3.07027 272.876 4
 -3 -8 0 -82.8582 212.258 2
 8 -3 0 8.82121 121.291 5
 -3 -8 0 -33.0383 197.697 1
 -8 3 0 -179.508 198.759 1
 -3 -8 0 -72.5987 113.228 5
 -3 -8 -1 22706.4 1002.65 2
 8 -3 1 23976.4 839.169 5
 8 -3 -1 25201 857.132 5
 -3 -8 -1 23625.2 848.172 5
 -3 -8 1 21433.9 796.936 5
 -8 3 1 25350.9 962.322 1
 -8 3 -1 25663.6 1022.68 1
 -3 -8 1 22610.1 1042.41 2
 -3 -8 -1 24949.6 1052.15 1
 -3 -8 -2 57463.5 1573.88 2
 -3 -8 -2 56454.6 1332.48 5
 -3 -8 2 57612.5 1326.91 5
 8 -3 -2 60886.3 1337.41 5
 8 -3 2 59419.8 1350.83 5
 -8 3 -2 58205.1 1582.94 1
 -3 -8 -2 57161.6 1557.75 1
 -8 3 2 62512.2 1464 1
 -3 -8 2 56262.7 1648.48 2
 -3 -8 -3 22735.6 992.405 2
 8 -3 -3 22880.4 836.47 5
 -3 -8 3 22118.8 836.332 5
 -3 -8 -3 22226.8 853.546 5
 -3 -8 -3 22369.5 962.744 1
 8 -3 3 21887.2 849.31 5
 -8 3 3 22275.6 862.128 1
 -3 -8 3 21787.5 1044.02 2
 -8 3 -3 23559.8 770.857 4
 -3 -8 -3 22018.3 967.567 4
 -3 -8 4 22803 1081.96 2
 8 -3 -4 24731.4 1132.65 3
 8 -3 4 25526.9 931.48 5
 -3 -8 -4 25042 1044.96 4
 -3 -8 -4 24034.8 1007.29 2
 -3 -8 -4 24970.5 928.529 5
 -3 -8 -4 26330.3 1037.31 1
 8 -3 -4 24649 888.063 5
 -3 -8 4 24029.5 891.461 5
 -8 3 -4 25187.7 839.113 4
 -8 3 4 25757.2 897.353 1
 -3 -8 -4 25573.9 1002.01 3
 8 -3 -5 501.663 249.999 3
 -3 -8 -5 954.308 240.002 1
 -3 -8 5 738.491 188.689 5
 -3 -8 -5 1044.93 224.718 5
 -3 -8 5 647.397 245.167 2
 -3 -8 -5 921.129 248.778 2
 8 -3 -5 924.18 222.481 5
 -8 3 5 745.107 192.559 1
 8 -3 5 569.276 188.478 5
 -3 -8 -5 558.028 204.561 3
 -3 -8 -5 1067.28 256.644 4
 -8 3 -5 1020.33 213.513 4
 -3 -8 -6 755.013 239.83 5
 -3 -8 6 513.397 260.433 2
 8 -3 -6 793.521 262.56 3
 -8 3 -6 336.981 161.653 4
 -3 -8 -6 493.357 186.753 2
 -3 -8 6 799.078 211.068 5
 8 -3 -6 280.11 156.512 5
 -3 -8 -6 698.101 244.824 3
 -8 3 6 609.977 176.199 1
 8 -3 6 656.451 211.359 5
 -3 -8 -6 436.634 239.334 4
 -3 -8 -6 229.734 166.935 1
 -3 -8 7 107.828 218.554 2
 -3 -8 -7 -72.6986 170.659 5
 -8 3 7 334.582 142.302 1
 8 -3 -7 -42.059 220.788 3
 -3 -8 7 60.8598 179.38 5
 8 -3 -7 123.213 187.918 5
 -3 -8 -7 69.2994 169.477 3
 -3 -8 -7 76.7875 132.213 1
 -8 3 -7 202.036 166.051 4
 8 -3 7 -46.375 164.966 5
 -3 -8 -7 -9.21658 141.898 2
 -3 -8 -7 -18.8181 194.638 4
 8 -3 -8 11372.8 833.777 3
 -3 -8 -8 11890 682.787 1
 -3 -8 8 10428.7 669.381 5
 8 -3 8 11276.5 722.47 5
 -3 -8 -8 11332.7 691.55 2
 -3 -8 -8 11256.9 800.666 3
 8 -3 -8 12080.8 704.402 5
 -8 3 -8 12492.1 718.659 4
 -3 -8 8 12994.2 870.647 2
 -3 -8 -8 11342.2 786.646 4
 8 -3 -9 11325.5 860.037 3
 -3 -8 -9 13050.1 702.84 1
 8 -3 9 12435.8 786.804 5
 -3 -8 9 12397.7 762.917 5
 -3 -8 -9 11237.7 841.734 3
 -3 -8 -9 12510.3 726.798 2
 -8 3 -9 13054 769.627 4
 -3 -8 9 11779.9 855.247 2
 -3 -8 -9 11747.4 835.574 4
 8 -3 -10 1719.09 396.763 3
 8 -3 10 1072.9 291.531 5
 -3 -8 -10 860.495 202.924 1
 -3 -8 10 953.886 266.369 5
 -3 -8 -10 589.867 273.638 3
 -3 -8 10 1042.3 311.327 2
 -8 3 -10 789.122 239.144 4
 -3 -8 -10 989.649 323.668 4
 8 -3 -11 17444.7 1113.63 3
 -3 -8 11 17042.2 963.126 5
 -3 -8 -11 16420.6 1076.3 3
 -8 3 -11 17310.3 952.578 4
 -3 -8 -11 17596.5 1067.88 4
 -3 -8 11 17866.2 1058.4 2
 -3 -8 12 5510.9 628.146 2
 8 -3 -12 6605.4 724.091 3
 -3 -8 12 6042.22 603.764 5
 8 -3 -12 5386.56 555.693 4
 -3 -8 -12 5834.88 682.613 3
 -8 3 -12 6006.86 596.619 4
 -3 -8 -12 5701.84 646.06 4
 -3 -8 13 1658.09 368.842 2
 -3 -8 -13 803.651 321.628 4
 8 -3 -13 1861.14 422.038 3
 -3 -8 -13 1838.4 460.723 3
 8 -3 -13 816.62 263.013 4
 -8 3 -13 1083.01 305.421 4
 8 -3 -14 -366.531 325.928 3
 -3 -8 -14 -25.2524 260.993 3
 -3 -8 14 179.421 205.587 2
 8 -3 -14 94.8342 228.587 4
 -8 3 -14 416.559 279.109 4
 -3 -8 -14 241.592 289.094 4
 -3 -8 15 689.565 306.118 2
 -3 -8 -15 1277.78 467.375 3
 8 -3 -15 727.603 264.03 4
 8 -3 -15 1251.09 413.864 3
 -8 3 -15 -86.8646 238.085 4
 -3 -8 -15 490.819 319.745 4
 8 -3 -16 2093.79 475.255 3
 -3 -8 -16 2492.66 495.52 4
 -3 -8 -16 1321.47 441.968 3
 -3 -8 16 2457.85 483.988 2
 8 -3 -16 2354.59 429.853 4
 -8 3 -16 1949.03 434.917 4
 -3 -8 17 92.2564 254.464 2
 8 -3 -17 421.237 303.656 3
 -3 -8 -17 -792.339 436.068 3
 8 -3 -17 86.8678 252.438 4
 -8 3 -17 272.83 226.41 4
 -3 -8 -17 383.556 361.465 4
 8 -3 -18 737.518 401.737 3
 -3 -8 -18 339.831 347.795 3
 3 8 -18 -188.519 314.099 4
 8 -3 -18 688.278 366.455 4
 -8 3 -18 594.253 334.301 4
 -3 -8 -18 320.555 298.325 4
 8 -3 -19 14.0363 293.56 3
 -3 -8 -19 -303.847 325.12 3
 3 8 -19 -13.9432 259.693 4
 8 -3 -19 -226.591 296.288 4
 -8 3 -19 324.12 320.672 4
 -3 -8 -19 149.696 284.847 4
 -3 -8 -20 662.243 390.459 4
 8 -3 -20 -289.889 313.472 3
 -3 -8 -20 -117.675 328.175 3
 3 8 -20 -102.634 308.046 4
 8 -3 -20 140.775 286.787 4
 -8 3 -20 127.636 281.37 1
 -8 3 -20 -306.057 375.96 4
 -8 3 -21 6676.5 877.199 4
 8 -3 -21 4999.43 731.493 4
 -8 3 -21 5581.77 761.763 1
 -2 -8 0 335763 3838.75 2
 -2 -8 0 342988 3286.76 5
 8 -2 0 345105 2863.91 5
 -8 2 0 347522 3635.17 1
 -8 2 -1 208.102 189.621 1
 -2 -8 1 83.2233 146.311 5
 8 -2 1 88.4037 105.011 5
 -8 2 1 298.022 173.384 1
 -2 -8 1 148.433 184.57 2
 -2 -8 -1 -198.249 220.201 2
 -2 -8 -1 -179.32 190.148 5
 8 -2 -1 -75.3958 132.958 5
 -2 -8 -1 410.945 131.449 3
 -2 -8 -2 22494.2 986.494 2
 8 -2 -2 24596.3 781.139 5
 -2 -8 2 24284.4 897.076 5
 -2 -8 -2 22358.8 867.502 5
 -2 -8 -2 24019.6 838.245 3
 8 -2 2 23608.8 784.794 5
 -8 2 -2 24045 1007.95 1
 -8 2 2 25056.5 933.94 1
 -2 -8 2 24166 1069.02 2
 8 -2 3 6207.29 416.343 5
 -8 2 3 5778.93 459.168 1
 -2 -8 -3 6348.25 507.987 1
 -2 -8 -3 6865.57 553.16 2
 -2 -8 3 5406.92 441.627 5
 8 -2 -3 6156.57 402.277 5
 -8 2 -3 5486.94 527.357 1
 -2 -8 -3 6177.93 457.693 3
 -8 2 -3 5207.93 403.426 4
 -2 -8 -3 5539.23 462.929 4
 -2 -8 3 7002.23 611.13 2
 -2 -8 -3 5677.02 464.568 5
 -8 2 4 40111.6 1134.46 1
 -2 -8 -4 39797.6 1289.03 2
 8 -2 4 43142.3 1126.05 5
 -2 -8 -4 40197.6 1203.24 5
 -2 -8 -4 39477.8 1209.39 3
 8 -2 -4 40937.4 1053.86 5
 -2 -8 4 40647.5 1196.34 5
 -2 -8 4 40729.8 1424.58 2
 -8 2 -4 40143.6 1365.5 1
 -8 2 -4 41222.1 1145.42 4
 -2 -8 -4 40875.3 1260.53 4
 -2 -8 -4 39631.7 1211.49 1
 8 -2 -5 4250.62 502.201 3
 -2 -8 5 3471.14 456.264 2
 -2 -8 5 3868.69 411.884 5
 8 -2 -5 4146.74 362.508 5
 8 -2 5 3805.06 378.882 5
 -8 2 5 4295.79 377.095 1
 -2 -8 -5 3438.7 405.106 5
 -2 -8 -5 3922.25 422.365 3
 -8 2 -5 4276.5 481.545 1
 -2 -8 -5 4478.95 423.762 1
 -8 2 -5 4211.1 398.794 4
 -2 -8 -5 3903.19 415.653 2
 -2 -8 -5 3924.63 426.24 4
 -8 2 6 644.903 181.751 1
 8 -2 -6 699.611 285.926 3
 -2 -8 6 363.194 221.119 2
 -2 -8 -6 688.208 238.487 2
 8 -2 6 628.472 210.806 5
 -2 -8 -6 147.106 157.628 5
 -2 -8 -6 736.017 254.056 3
 8 -2 -6 471.548 175.537 5
 -2 -8 6 503.4 200.095 5
 -2 -8 -6 632.013 181.367 1
 -8 2 -6 331.871 143.641 4
 -2 -8 -6 97.0859 179.66 4
 -2 -8 -7 505.956 226.506 4
 -2 -8 7 1027.66 288.822 2
 8 -2 -7 645.089 217.082 3
 8 -2 7 1050.27 248.055 5
 -2 -8 -7 546.313 171.455 1
 -2 -8 7 1075.88 256.185 5
 -2 -8 -7 988.345 268.167 5
 -2 -8 -7 755.388 244.429 3
 -8 2 7 726.501 189.841 1
 -2 -8 -7 845.127 246.278 2
 -8 2 -7 795.868 240.308 4
 8 -2 -8 9951 767.2 3
 -2 -8 -8 9130.93 555.06 1
 8 -2 8 8072.18 615.651 5
 -2 -8 -8 7636.39 652.785 3
 -2 -8 -8 9178.52 667.945 5
 -8 2 -8 8954.8 629.616 4
 -2 -8 8 8946.15 647.209 5
 -8 2 8 9238.76 508.685 1
 -2 -8 -8 8785.57 664.587 4
 -2 -8 8 8804.75 707.295 2
 -2 -8 -8 8774.79 624.333 2
 -2 -8 9 516.768 256.247 2
 8 -2 -9 193.547 262.037 3
 -2 -8 -9 368.664 142.674 1
 -2 -8 -9 -87.5102 233.719 3
 -2 -8 9 147.354 183.602 5
 -2 -8 -9 84.0125 207.016 4
 -8 2 -9 641.636 251.391 4
 8 -2 -10 43811.7 1677.1 3
 -2 -8 10 44216.5 1504.57 5
 -2 -8 -10 43766.2 1652.97 3
 -8 2 -10 43940 1490.47 4
 -2 -8 -10 45506 1599.42 4
 -2 -8 10 43884.8 1580.54 2
 -2 -8 11 4324.91 524.361 2
 8 -2 -11 4082.57 551.419 3
 -2 -8 11 4161.75 507.131 5
 -2 -8 -11 4150.65 579.08 3
 -2 -8 -11 3991.31 521.544 4
 -8 2 -11 3694.86 477.981 4
 8 -2 -12 10876.7 897.046 3
 -2 -8 -12 9805.78 854.996 3
 -2 -8 12 9796.68 778.261 5
 -8 2 -12 10924.8 817.379 4
 -2 -8 -12 9526.27 795.951 4
 -2 -8 12 10406.4 808.266 2
 -2 -8 13 2437.32 418.469 2
 8 -2 -13 2656.55 522.843 3
 -2 -8 -13 1921.53 457.775 3
 -2 -8 13 1989.21 381.887 5
 8 -2 -13 2604.91 429.304 4
 -8 2 -13 1592.84 368.884 4
 -2 -8 -13 2049.22 426.237 4
 -2 -8 14 3866.68 538.945 2
 -2 -8 -14 4027.1 607.934 3
 8 -2 -14 2887.39 511.403 3
 8 -2 -14 2834.32 470.789 4
 -8 2 -14 4184.8 555.289 4
 -2 -8 -14 3345.94 534.296 4
 -2 -8 15 624.2 281.573 2
 -2 -8 -15 304.445 302.123 3
 -2 -8 -15 399.201 277.892 4
 8 -2 -15 469.137 332.56 3
 8 -2 -15 533.136 229.776 4
 -8 2 -15 580.467 268.605 4
 -2 -8 16 631.036 306.9 2
 -2 -8 -16 -300.906 358.648 3
 2 8 -16 390.162 341.902 4
 8 -2 -16 -316.722 331.906 3
 8 -2 -16 194.107 253.761 4
 -2 -8 -16 -288.189 340.135 4
 -8 2 -16 221.563 259.118 4
 -2 -8 -17 1363.3 376.877 4
 -8 2 -17 1006.08 351.777 4
 8 -2 -17 893.623 335.885 4
 8 -2 -17 1163.92 413.008 3
 -2 -8 -17 1469.53 467.191 3
 2 8 -17 1458.64 421.59 4
 -8 2 -17 1258.89 402.499 1
 -8 2 -18 6990.73 813.43 4
 8 -2 -18 7973.35 904.707 3
 -2 -8 -18 6490.52 860.117 3
 2 8 -18 7683.79 861.683 4
 8 -2 -18 6953.97 793.914 4
 -8 2 -18 8619.53 889.138 1
 -2 -8 -18 7623.02 888.945 4
 -8 2 -19 1944.96 493.023 4
 -2 -8 -19 1183.1 497.842 3
 2 8 -19 1727.03 481.166 4
 8 -2 -19 1329.31 432.971 3
 8 -2 -19 1320.77 407.269 4
 -2 -8 -19 811.457 363.53 4
 -8 2 -19 1134.04 362.825 1
 -2 -8 -20 4336.36 691.949 4
 8 -2 -20 2071.03 512.714 3
 -2 -8 -20 2923.6 639.595 3
 2 8 -20 2792.52 572.779 4
 8 -2 -20 4106.23 676.863 4
 -8 2 -20 5038.38 741.363 4
 -8 2 -20 3168.91 571.498 1
 8 -2 -21 -131.628 313.479 3
 -2 -8 -21 -88.1803 360.033 4
 2 8 -21 -8.0019 263.216 4
 8 -2 -21 735.748 313.182 4
 -8 2 -21 182.95 266.415 4
 -8 1 0 -27.9428 198.599 1
 -1 -8 0 -166.724 226.186 2
 -1 -8 0 227.926 180.057 5
 8 -1 0 -131.168 92.4639 5
 -1 -8 0 -10.074 90.8308 3
 -1 -8 1 1498.71 269.003 5
 -1 -8 -1 835.095 213.64 5
 8 -1 1 718.586 143.939 5
 -1 -8 -1 919.174 246.712 2
 -8 1 -1 1151.04 276.871 1
 -1 -8 -1 785.674 157.415 3
 8 -1 -1 933.514 160.196 5
 -1 -8 1 698.084 255.492 2
 -8 1 1 712.506 224.286 1
 -1 -8 2 33416.5 1223.3 2
 -1 -8 -2 30789.4 1140.56 2
 8 -1 2 32136.2 821.382 5
 -1 -8 -2 30738.3 1056.01 5
 -1 -8 -2 31209.8 925.792 3
 8 -1 -2 31508.7 784.131 5
 -8 1 2 32852.5 1080.41 1
 -1 -8 2 29319.2 1012.81 5
 -8 1 -2 29922.2 1123.01 1
 -1 -8 3 10756.1 720.664 2
 -1 -8 3 10245.4 607.692 5
 -8 1 -3 10439.4 704.675 1
 -8 1 3 11160.5 630.932 1
 -1 -8 -3 10397.5 672.984 2
 -1 -8 -3 10155 567.767 3
 -1 -8 -3 9952.25 625.859 5
 8 -1 -3 10013.7 460.781 5
 8 -1 3 11229.9 513.351 5
 -8 1 -3 11780 625.863 4
 -1 -8 -3 10741.1 603.669 4
 -1 -8 4 13893.3 736.725 5
 -8 1 4 14139.3 694.901 1
 8 -1 4 13601.2 593.14 5
 -1 -8 -4 13919.1 714.803 3
 -1 -8 -4 12825.3 719.15 5
 8 -1 -4 13839 569.079 5
 -1 -8 -4 13900.1 771.484 2
 -8 1 -4 13457.9 795.965 1
 -8 1 -4 13447.7 696.316 4
 -1 -8 -4 14177.9 708.865 4
 -1 -8 4 12992.4 797.718 2
 -1 -8 -5 4414.6 438.225 5
 8 -1 -5 3856.4 459.631 3
 -1 -8 5 3630.73 397.195 5
 -1 -8 5 3921.43 475.36 2
 8 -1 -5 3846.28 324.361 5
 8 -1 5 3435.15 319.336 5
 -1 -8 -5 3437.82 405.923 3
 -1 -8 -5 3722.47 423.748 2
 -8 1 -5 3982.82 415.79 4
 -8 1 5 4145.01 377.349 1
 -8 1 -5 3834.38 470.938 1
 -1 -8 -5 3396.24 375.933 4
 8 -1 -6 21944.1 1062.25 3
 -1 -8 6 21125.8 941.111 5
 -1 -8 -6 21418.6 982.724 3
 -8 1 6 22426.5 850.046 1
 -1 -8 -6 22291.6 971.86 5
 -1 -8 -6 22694.9 975.491 2
 8 -1 6 22399.2 849.011 5
 -8 1 -6 21177.3 1041.34 1
 -8 1 -6 22785.2 961.05 4
 -1 -8 -6 21133.5 911.281 4
 -1 -8 6 20832.6 1013.49 2
 -8 1 -7 814.573 299.798 1
 8 -1 -7 896.991 295.22 3
 -1 -8 7 1775.28 362.209 2
 -1 -8 -7 933.059 251.75 5
 8 -1 7 1786.71 275.439 5
 -1 -8 -7 1207.42 283.541 3
 -1 -8 7 838.199 236.716 5
 -8 1 7 1522.48 266.183 1
 -1 -8 -7 1085.7 289.325 2
 -8 1 -7 1557.45 299.057 4
 -1 -8 -7 1000.42 223.033 4
 8 -1 -8 13842.8 884.301 3
 -1 -8 -8 13957.3 628.108 1
 -1 -8 -8 12874.1 831.384 3
 -1 -8 -8 13871.5 832.513 5
 -8 1 8 13832.7 652.407 1
 -1 -8 8 13740.1 806.924 5
 -8 1 -8 13991.3 887.336 1
 -8 1 -8 15786.6 858.309 4
 -1 -8 -8 12765.7 781.736 4
 -1 -8 8 13593.7 846.045 2
 8 -1 -9 29610.8 1311.59 3
 -1 -8 9 30292.6 1263.62 2
 -1 -8 -9 28793.2 1288.72 3
 -8 1 -9 31711.2 1251.06 4
 -1 -8 -9 30830.9 1262.4 5
 -1 -8 9 29386.4 1206.75 5
 -8 1 -9 30242.4 1324.44 1
 -8 1 9 32172.6 997.706 1
 -1 -8 -9 31943.2 1254.26 4
 -1 -8 -10 27218 1307.29 3
 8 -1 -10 30191.3 1347.21 3
 -1 -8 10 27398.7 1206.88 5
 -1 -8 -10 27746.8 1218.49 4
 -8 1 -10 30150.7 1337.32 1
 -8 1 -10 29296.2 1244.11 4
 -1 -8 10 26779.2 1208.67 2
 8 -1 -11 16942.8 1043.39 3
 -1 -8 -11 15146.9 1024.58 3
 -1 -8 11 17035.3 986.681 5
 -8 1 -11 17528.3 1056.29 1
 -8 1 -11 16614.1 974.124 4
 -1 -8 -11 15965.8 970.47 4
 -1 -8 11 18550.8 1021.44 2
 -1 -8 -12 16552.4 1109.52 3
 -1 -8 12 17472.7 1038.16 5
 8 -1 -12 18498 1133.01 3
 -8 1 -12 16567 1047.22 1
 -8 1 -12 17155.7 1030.91 4
 -1 -8 -12 17239.7 1040.83 4
 -1 -8 12 17457.3 1015.88 2
 8 -1 -13 8673.72 797.709 3
 -1 -8 13 8108.83 751.099 5
 -1 -8 13 7212.54 674.979 2
 -8 1 -13 8157.62 769.591 1
 -8 1 -13 8083.88 756.31 4
 -1 -8 -13 8758.36 778.245 4
 -1 -8 -13 8520.53 808.13 3
 8 -1 -14 15563.7 1080.4 3
 -1 -8 -14 14135.3 1088.15 3
 -1 -8 14 13236.7 915.785 2
 -8 1 -14 14710.8 1038.32 1
 -8 1 -14 15532.9 1049.26 4
 -1 -8 -14 14715.3 1035.37 4
 -1 -8 -15 433.18 369.746 3
 -1 -8 15 -91.9952 209.581 2
 -8 1 -15 -390.43 311.721 4
 8 -1 -15 -61.3937 244.812 4
 1 8 -15 -89.4105 254.905 4
 -1 -8 -15 -351.683 291.923 4
 8 -1 -15 486.771 261.723 3
 -8 1 -15 -17.7492 245.213 1
 8 -1 -16 20601.1 1319.85 3
 -1 -8 -16 21941.3 1444.82 3
 1 8 -16 21459.8 1299.26 4
 8 -1 -16 21060.8 1284.31 4
 -8 1 -16 23546 1345.36 1
 -8 1 -16 19698.1 1267.64 4
 -1 -8 -16 21894.6 1343.33 4
 -1 -8 16 23799.3 1258.96 2
 -1 -8 -17 269.045 346.782 3
 8 -1 -17 109.073 295.324 3
 1 8 -17 153.721 276.965 4
 8 -1 -17 -47.6499 255.651 4
 -1 -8 -17 -148.55 288.756 4
 -8 1 -17 -329.928 302.517 4
 -8 1 -17 155.337 249.721 1
 8 -1 -18 406.05 294.126 4
 -8 1 -18 725.444 274.322 1
 -1 -8 -18 895.613 428.308 3
 1 8 -18 940.246 384.029 4
 -8 1 -18 637.075 364.535 4
 -1 -8 -18 708.852 300.532 4
 8 -1 -18 641.576 312.591 3
 1 8 -19 11.7802 301.216 4
 8 -1 -19 580.035 323.199 3
 -1 -8 -19 15.5319 364.811 3
 8 -1 -19 -214.087 324.891 4
 -8 1 -19 62.8236 242.278 4
 -1 -8 -19 -535.332 391.524 4
 -8 1 -19 543.651 281.027 1
 -8 1 -20 7279.68 878.898 4
 8 -1 -20 6305.69 838.239 3
 1 8 -20 5729.31 803.458 4
 -1 -8 -20 5838.38 878.191 3
 8 -1 -20 7655.89 909.825 4
 -1 -8 -20 6299.52 846.218 4
 8 -1 -21 3311.5 626.966 3
 1 8 -21 3631.78 654.284 4
 8 -1 -21 5191.82 775.328 4
 -8 1 -21 4296.51 726.981 4
 -1 -8 -21 4490.74 740.168 4
 0 -8 0 193272 2866.79 2
 0 -8 0 194573 2651.32 5
 0 -8 0 196085 1938.92 3
 8 0 0 199764 1634.35 5
 -8 0 0 193529 2755.45 1
 -8 0 1 15541.6 775.576 1
 0 -8 1 15502.8 832.007 2
 8 0 1 16480.9 489.6 5
 0 -8 -1 15286.2 812.916 2
 0 -8 -1 15598.2 775.983 5
 0 -8 -1 15755.1 611.667 3
 0 -8 1 16189.8 481.555 3
 0 -8 1 15003.4 752.904 5
 8 0 -1 15343.3 452.835 5
 -8 0 -1 15197.7 795.113 1
 0 -8 -2 17841.7 704.534 3
 0 -8 2 18329.3 908.359 2
 -8 0 2 19186.2 845.457 1
 0 -8 2 16778.4 797.908 5
 0 -8 -2 17973.4 835.879 5
 0 -8 -2 17961.5 886.071 2
 8 0 -2 17823.4 501.832 5
 0 -8 2 17934.9 410.392 3
 8 0 2 17162.4 539.636 5
 -8 0 -2 18867.1 900.006 1
 0 -8 3 17417.2 890.056 2
 -8 0 3 18952.2 835.178 1
 8 0 -3 18158.3 538.254 5
 8 0 3 18091.3 590.244 5
 0 -8 3 18102 829.125 5
 0 -8 -3 19005.2 863.883 5
 0 -8 -3 18224.9 888.214 2
 -8 0 -3 17199.1 874.079 1
 0 -8 -3 18001.3 756.837 3
 0 -8 -3 17239.9 706.612 4
 -8 0 -3 17895.8 814.116 4
 0 -8 4 22474.6 1016.25 2
 0 -8 4 20752.8 903.753 5
 0 -8 -4 22057.9 974.48 2
 0 -8 -4 21902.8 894.886 3
 8 0 4 21381 690.828 5
 0 -8 -4 21735.5 948.769 5
 -8 0 4 21677.2 881.21 1
 -8 0 -4 21704 1013.59 1
 0 -8 -4 21912.8 814.808 4
 -8 0 -4 20649.6 900.171 4
 0 -8 5 11450.7 735.751 2
 8 0 5 11321.7 546.942 5
 0 -8 -5 10774.5 694.468 2
 0 -8 5 10382.5 668.636 5
 -8 0 5 12805.7 679.553 1
 0 -8 -5 11100.9 694.494 5
 0 -8 -5 11536.9 688.074 3
 -8 0 -5 12138.4 710.492 4
 -8 0 -5 10866.3 738.106 1
 0 -8 -5 12740 650.208 4
 8 0 -6 4448.81 508.608 3
 -8 0 -6 4844.52 527.52 1
 0 -8 -6 3855.79 444.234 3
 0 -8 6 4053.98 460.908 2
 0 -8 6 4156.75 451.271 5
 0 -8 -6 4337.26 456.375 5
 -8 0 6 4961.79 436.809 1
 0 -8 -6 4000.59 437.586 2
 0 -8 -6 4500.6 417.891 4
 -8 0 -6 4281.28 448.388 4
 -8 0 -7 5017.05 554.017 1
 8 0 -7 5201.45 540.82 3
 0 -8 7 4741.82 493.575 2
 0 -8 -7 4635 496.321 3
 0 -8 -7 5432.6 533.232 5
 0 -8 7 4950.4 505.402 5
 0 -8 -7 5897.52 497.567 4
 -8 0 -7 5955.65 542.313 4
 -8 0 7 5605.95 455.152 1
 8 0 -8 62772.9 1829.93 3
 0 -8 -8 60731.4 1739.68 5
 0 -8 -8 58805 1766.26 3
 -8 0 -8 64378.2 1753.42 4
 0 -8 8 60678.9 1702.86 5
 -8 0 -8 60343.8 1793.19 1
 0 -8 -8 63010.6 1629.63 4
 0 -8 8 59435 1711.94 2
 -8 0 8 61776.1 1471.01 1
 0 -8 9 13715.7 851.938 5
 8 0 -9 12942.3 862.071 3
 0 -8 -9 13651.9 868.861 5
 -8 0 -9 13704.3 900.193 1
 0 -8 -9 13967 912.766 3
 -8 0 9 15256.9 735.582 1
 0 -8 -9 14590.2 822.955 4
 -8 0 -9 13932.6 860.624 4
 0 -8 9 13902 850.828 2
 8 0 -10 52575.3 1746.01 3
 0 -8 -10 50358.5 1760.27 3
 0 -8 10 50878.9 1673.79 5
 0 -8 -10 50049.4 1682.05 5
 -8 0 10 48410.7 1302.59 1
 -8 0 -10 52489.6 1746.49 1
 0 -8 -10 51401.3 1604.15 4
 -8 0 -10 51005.9 1675.95 4
 0 -8 10 51052.5 1621.02 2
 0 -8 11 -163.132 240.205 2
 8 0 -11 128.908 230.469 3
 -8 0 -11 -259.565 296.778 1
 0 -8 -11 -81.4983 234.267 3
 0 -8 11 -112.125 235.382 5
 0 -8 -11 63.7224 189.929 4
 -8 0 -11 420.955 251.217 4
 0 -8 -12 728.427 264.995 4
 0 -8 12 733.124 266.066 2
 8 0 -12 1048.5 304.321 3
 0 -8 12 905.686 311.491 5
 -8 0 -12 1497.34 363.198 4
 0 -8 -12 308.991 248.023 3
 -8 0 -12 1100.27 306.54 1
 8 0 -13 4300.23 549.985 3
 0 -8 -13 4232.26 608.155 3
 -8 0 -13 5127.92 610.768 1
 0 -8 -13 4942.94 583.25 4
 -8 0 -13 5286.74 626.079 4
 0 -8 13 5624.92 598.653 2
 0 -8 13 5055.76 609.934 5
 8 0 -14 14015.8 1017.07 3
 -8 0 -14 11878.3 950.788 4
 0 -8 -14 14948 1122.59 3
 0 -8 14 13676.1 1002.66 5
 0 8 -14 12821.5 927.618 4
 0 -8 -14 13206.4 965.017 4
 -8 0 -14 13506.5 980.56 1
 0 -8 14 14350.2 935.872 2
 0 -8 -15 2336.95 453.845 4
 0 -8 15 3625.16 496.418 2
 8 0 -15 2379.91 459.739 3
 0 -8 -15 3308.49 603.881 3
 0 8 -15 1652.25 377.82 4
 -8 0 -15 2437.1 449.92 1
 -8 0 -15 3048.44 542.021 4
 -8 0 -16 3229.94 542.759 1
 8 0 -16 2170.5 467.512 3
 -8 0 -16 3469.03 574.918 4
 0 -8 -16 2975.82 583.05 3
 8 0 -16 2990.64 552.88 4
 0 8 -16 2701.78 504.568 4
 0 -8 -16 2451 460.435 4
 -8 0 -17 154 263.416 1
 0 8 -17 -514.004 336.364 4
 0 -8 -17 144.168 292.011 3
 8 0 -17 -14.2418 242.949 3
 8 0 -17 808.175 394.295 4
 0 -8 -17 181.801 224.934 4
 -8 0 -17 -258.706 335.664 4
 8 0 -18 31651.9 1678.8 3
 0 -8 -18 31469.7 1828.58 3
 8 0 -18 30904.4 1676.48 4
 0 8 -18 30640.4 1627.93 4
 0 -8 -18 31065.2 1677.66 4
 -8 0 -18 30577.7 1692.56 4
 -8 0 -18 30198.4 1575.37 1
 -8 0 -19 3155.82 541.013 1
 0 -8 -19 1793.69 485.603 3
 8 0 -19 3215.32 571.092 3
 8 0 -19 3816.14 661.509 4
 0 8 -19 1904.82 469.006 4
 0 -8 -19 4102.98 668.672 4
 -8 0 -19 2590.51 556.742 4
 8 0 -20 667.467 351.194 3
 0 -8 -20 733.053 419.378 3
 8 0 -20 1518.72 480.344 4
 0 8 -20 2238.2 526.668 4
 0 -8 -20 1596.11 442.746 4
 -8 0 -20 1036.48 407.964 4
 -8 0 -21 3032.85 592.494 4
 8 0 -21 3545.24 641.914 3
 8 0 -21 3248.29 660.578 4
 0 8 -21 3446.9 636.574 4
 0 -8 -21 2811.04 595.357 4
 1 -8 0 -14.8631 88.6859 3
 1 -8 0 81.4796 176.442 5
 1 -8 0 -83.967 195.426 2
 8 1 0 52.1805 37.718 5
 -8 -1 0 186.74 192.644 1
 8 1 1 8457.95 276.433 5
 -8 -1 1 8273.18 592.213 1
 1 -8 1 8410.35 629.341 2
 1 -8 1 7134.11 538.079 5
 1 -8 1 8245.61 372.351 3
 1 -8 -1 8085.85 613.554 2
 8 1 -1 7838.66 234.495 5
 1 -8 -1 7637 439.23 3
 1 -8 -1 8224.97 571.159 5
 -8 -1 -1 8699.13 619.794 1
 -8 -1 -2 360.718 201.163 1
 1 -8 2 -41.0987 213.61 2
 1 -8 -2 319.005 129.034 3
 1 -8 2 486.155 216.825 5
 8 1 2 154.882 65.205 5
 1 -8 2 439.236 84.616 3
 1 -8 -2 236.019 187.753 2
 -8 -1 2 386.401 210.235 1
 1 -8 -2 608.609 236.86 5
 1 -8 -3 11173 602.896 3
 1 -8 3 10925.8 709.972 2
 8 1 3 10784.5 401.165 5
 1 -8 3 10058.5 663.808 5
 1 -8 -3 10147 686.15 2
 -8 -1 3 10794.4 653.488 1
 1 -8 -3 10343.2 668.501 5
 1 -8 3 9844.33 261.679 3
 -8 -1 -3 10163.1 690.104 1
 1 -8 -3 11303.6 524.271 4
 -8 -1 -3 10149.8 645.448 4
 -8 -1 -4 3319.14 400.653 4
 1 -8 4 2565.25 356.068 5
 -8 -1 4 2756.62 361.836 1
 -8 -1 -4 3361.53 438.844 1
 1 -8 4 3517.54 425.556 2
 8 1 4 3019.89 253.124 5
 1 -8 -4 3999.53 444.859 2
 1 -8 -4 3554.46 427.579 5
 1 -8 -4 3498.19 313.169 4
 1 -8 -4 3583.54 379.101 3
 1 -8 -5 3239.54 401.56 3
 -8 -1 -5 3581.7 425.166 1
 1 -8 5 2891.37 386.212 5
 1 -8 5 2646.85 372.342 2
 -8 -1 5 3279.69 374.462 1
 1 -8 -5 2438.71 351.505 5
 1 -8 -5 3529.71 422.793 2
 1 -8 -5 2641.19 289.634 4
 -8 -1 -5 3272.72 412.748 4
 8 1 -6 34957.7 1293.87 3
 1 -8 6 33435.9 1234.89 2
 1 -8 -6 34571.1 1230.23 3
 1 -8 -6 35097.6 1284.18 5
 1 -8 6 35007.6 1262.31 5
 -8 -1 -6 33142.4 776.998 2
 -8 -1 -6 35273.4 1322.7 1
 1 -8 -6 34376.3 1038.86 4
 -8 -1 -6 35731.2 1282.36 4
 -8 -1 6 35845.7 1169.42 1
 1 -8 -7 15886 880.582 3
 -8 -1 7 15920.2 795.497 1
 8 1 -7 15622.3 878.642 3
 1 -8 7 14901.5 839.728 2
 1 -8 7 15420.8 882.975 5
 1 -8 -7 14772 867.598 5
 -8 -1 -7 14486.1 887.513 1
 -8 -1 -7 15703.2 873.132 4
 1 -8 -7 14685.2 726.612 4
 1 -8 -8 -6.09387 202.045 3
 -8 -1 -8 -107.242 252.795 1
 8 1 -8 227.292 202.701 3
 1 -8 8 -107.385 214.781 2
 1 -8 8 124.467 225.418 5
 1 -8 -8 217.191 219.708 5
 1 -8 -8 517.895 211.121 4
 -8 -1 8 465.344 239.201 1
 -8 -1 -8 121.507 221.109 4
 1 -8 9 51707.7 1579.16 2
 8 1 -9 49853.7 1634.98 3
 1 -8 9 51388.6 1665.49 5
 1 -8 -9 50708.2 1474.04 4
 -8 -1 9 53218.5 1440.9 1
 1 -8 -9 49977.5 1643.16 5
 1 -8 -9 50777.2 1701.33 3
 -8 -1 -9 49539.3 1659.98 1
 -8 -1 -9 52678.3 1692.88 4
 1 -8 10 36774.2 1358.66 2
 8 1 -10 37683.3 1447.37 3
 -8 -1 10 40001.3 1251.48 1
 1 -8 -10 36000 1463.72 5
 1 -8 -10 35124.3 1487.57 3
 1 -8 10 36177.3 1429.38 5
 1 -8 -10 35586.1 1295.87 4
 -8 -1 -10 35907 1442.82 1
 -8 -1 -10 36226.9 1452.79 4
 1 -8 11 7660.35 635.911 2
 8 1 -11 5817.45 605.064 3
 1 -8 -11 6445.98 687.284 3
 -8 -1 -11 7859.52 696.835 1
 1 -8 11 6160.27 636.236 5
 1 -8 -11 6161.97 574.744 4
 -8 -1 -11 7295.45 696.673 4
 1 -8 12 10242.8 750.701 2
 1 -8 -12 9738.84 853.694 3
 8 1 -12 10084.4 798.637 3
 1 -8 -12 11117.3 792.275 4
 1 -8 12 9785.15 804.719 5
 -1 8 -12 11138.4 789.095 4
 -8 -1 -12 10714.3 830.402 1
 -8 -1 -12 9890.37 837.794 4
 -1 8 -13 4332.47 528.691 4
 -8 -1 -13 4960.38 599.848 1
 1 -8 -13 4015.34 602.558 3
 1 -8 13 4584.54 521.11 2
 1 -8 13 5189.66 628.169 5
 1 -8 -13 5555.35 599.062 4
 8 1 -13 4458.54 575.908 3
 -8 -1 -13 5848.77 668.853 4
 1 -8 14 32295.7 1337.75 2
 8 1 -14 37433 1611.27 3
 1 -8 14 34357.5 1590.93 5
 -1 8 -14 32315.9 1438.93 4
 1 -8 -14 37212.3 1556.83 4
 -8 -1 -14 32210 1561.4 4
 -8 -1 -14 33559.8 1512.96 1
 1 -8 -14 34308.7 1703.29 3
 1 -8 15 5039.46 649.01 5
 8 1 -15 6002.83 667.43 3
 1 -8 -15 6232.87 771.529 3
 -1 8 -15 5655.83 639.318 4
 1 -8 -15 5578.01 661.136 4
 -8 -1 -15 7307.61 742.393 1
 -8 -1 -15 5280.24 681.643 4
 1 -8 -16 17205 1301.77 3
 8 1 -16 14540.4 1063.77 3
 -1 8 -16 15068.7 1067.17 4
 1 -8 -16 14340.2 1038.17 4
 -8 -1 -16 14351.6 1113.06 4
 -8 -1 -16 16514.8 1117.01 1
 8 1 -17 1883.1 411.839 3
 1 -8 -17 1988.59 506.683 3
 8 1 -17 1980.74 491.215 4
 -1 8 -17 2190.87 436.679 4
 1 -8 -17 2248.81 469.956 4
 -8 -1 -17 1670.49 465.831 4
 -8 -1 -17 3587.55 588.079 1
 -8 -1 -18 4977.94 665.801 1
 8 1 -18 4465.47 654.511 3
 1 -8 -18 3925.93 685.651 3
 8 1 -18 5785.1 760.392 4
 -1 8 -18 5014.77 692.411 4
 1 -8 -18 5305.52 702.865 4
 -8 -1 -18 5959.43 805.203 4
 8 1 -19 4156.11 637.111 3
 1 -8 -19 5213.21 797.737 3
 8 1 -19 3979.05 670.114 4
 -1 8 -19 5071.25 713.906 4
 1 -8 -19 5082.17 722.266 4
 -8 -1 -19 4447.18 706.801 4
 1 -8 -20 26826.9 1790.27 3
 8 1 -20 25372.7 1639.44 4
 -1 8 -20 27704.7 1651.04 4
 1 -8 -20 28148 1667.47 4
 -8 -1 -20 26643 1709.02 4
 8 1 -21 7.35202 312.972 4
 -8 -1 21 -468.79 351.567 2
 -1 8 -21 350.02 336.764 4
 -8 -1 -21 63.3291 323.643 4
 -8 -2 0 200480 2900.46 1
 2 -8 0 193966 2099.05 3
 2 -8 0 199441 2842.65 5
 2 -8 0 200816 2954.89 2
 2 -8 1 1292.79 275.499 5
 2 -8 1 2387.28 370.05 2
 2 -8 -1 1469.54 202.561 3
 2 -8 -1 2254.16 340.954 5
 2 -8 -1 2137.5 363.141 2
 -8 -2 -1 1933.55 344.042 1
 2 -8 1 1579.32 188.56 3
 -8 -2 1 1468.02 295.599 1
 2 -8 2 16988.7 520.613 3
 2 -8 2 16126.9 836.101 5
 2 -8 -2 16251.4 699.295 3
 -8 -2 -2 17220.2 885.661 1
 -8 -2 2 15919.5 827.756 1
 2 -8 -2 15459 819.402 5
 2 -8 -2 16848 876.335 2
 8 2 2 15740.3 323.095 5
 2 -8 2 18065.3 891.902 2
 -8 -2 -3 25015.2 1078.39 1
 2 -8 3 25696.6 568.146 3
 2 -8 -3 25973.1 935.612 3
 2 -8 3 25093.8 1040.22 2
 8 2 3 24413.8 521.733 5
 2 -8 3 26261.2 1076.5 5
 -8 -2 3 24257.8 1017.32 1
 2 -8 -3 25150.2 1058.28 5
 -8 -2 -3 24569.6 835.264 2
 2 -8 -3 24694.5 691.158 4
 -8 -2 -3 24342.7 1039.57 4
 2 -8 -3 24050.8 1047.07 2
 -8 -2 4 1582.71 291.666 1
 -8 -2 -4 2356.45 364.301 4
 2 -8 -4 1405.72 275.624 5
 2 -8 4 1775.78 130.242 3
 2 -8 -4 2466.65 332.935 3
 2 -8 4 1826.14 316.51 5
 -8 -2 -4 2285.28 371.908 1
 2 -8 4 1504.81 300.308 2
 2 -8 -4 2334.36 389.473 2
 -8 -2 -4 2044.84 245.525 2
 2 -8 -4 1892.96 210.338 4
 2 -8 5 4401.19 469.027 2
 2 -8 -5 3455.27 431.786 5
 2 -8 5 3504.71 429.634 5
 2 -8 -5 3302.12 398.854 3
 -8 -2 -5 3279.93 287.09 2
 -8 -2 -5 3610.43 443.463 1
 -8 -2 5 3542.19 408.84 1
 2 -8 -5 3689.56 301.049 4
 -8 -2 -5 3640.19 454.485 4
 8 2 -6 3192.86 410.047 3
 -8 -2 6 2589.45 358.935 1
 2 -8 -6 2595.69 394.128 5
 2 -8 6 2916.11 392.98 2
 2 -8 -6 2863.14 387.99 3
 -8 -2 -6 2494.63 388.898 1
 2 -8 6 2762.04 393.729 5
 -8 -2 -6 2402.67 236.056 2
 2 -8 -6 2553.55 279.589 4
 -8 -2 -6 2485.32 375.468 4
 8 2 -7 443.085 231.063 3
 2 -8 -7 479.191 236.645 5
 -8 -2 -7 160.117 221.734 1
 2 -8 -7 285.479 198.853 3
 2 -8 7 339.373 187.744 2
 -8 -2 7 416.499 195.924 1
 2 -8 -7 400.403 157.204 4
 2 -8 7 147.364 212.283 5
 -8 -2 -7 157.118 230.956 4
 8 2 -8 36352 1327.35 3
 2 -8 8 35615.8 1271.85 2
 2 -8 -8 33776.3 1348.28 3
 -8 -2 8 35622.3 1250.38 1
 2 -8 8 33798.6 1362.6 5
 2 -8 -8 36068.6 1138.06 4
 -8 -2 -8 37114.1 1415.21 4
 -8 -2 -8 33092.3 1338.49 1
 2 -8 -8 34662.4 1388.02 5
 8 2 -9 15664.2 905.591 3
 2 -8 9 15901.4 869.916 2
 -8 -2 9 15055.1 822.994 1
 2 -8 -9 14585.4 928.086 5
 2 -8 -9 14489.2 937.948 3
 -2 8 -9 15686.4 788.315 4
 2 -8 9 12917.9 887.077 5
 2 -8 -9 17052.8 827.379 4
 -8 -2 -9 15704.8 961.74 4
 -8 -2 -9 15525.6 945.2 1
 -8 -2 10 30196.2 1172.07 1
 8 2 -10 28767.2 1239.21 3
 2 -8 10 27019 1137.3 2
 2 -8 10 27692.2 1291.53 5
 2 -8 -10 26531.2 1274.08 5
 2 -8 -10 30119.8 1376.27 3
 2 -8 -10 27101.3 1098.82 4
 -8 -2 -10 29120.5 1340.47 4
 -8 -2 -10 29283.4 1307.25 1
 -2 8 -10 29301.7 1127.71 4
 2 -8 11 2531.84 374.027 2
 -8 -2 -11 2225.95 419.068 1
 8 2 -11 2560.64 397.945 3
 2 -8 -11 1884.88 386.674 3
 -8 -2 -11 2579.74 467.317 4
 2 -8 -11 1079.32 320.567 5
 -2 8 -11 2667.69 395.012 4
 2 -8 -11 2527.98 369.283 4
 2 -8 11 2286.3 420.087 5
 2 -8 12 430.732 224.351 2
 -8 -2 -12 270.892 210.571 1
 8 2 -12 345.405 232.512 3
 2 -8 -12 63.6365 318.221 3
 2 -8 12 365.845 290.18 5
 -2 8 -12 585.837 230.631 4
 2 -8 -12 325.391 254.414 4
 -8 -2 -12 131.597 262.941 4
 2 -8 13 11260.6 763.615 2
 8 2 -13 10589.9 825.598 3
 2 -8 -13 10770.9 933.834 3
 2 -8 13 11519.5 925.027 5
 -2 8 -13 10359.3 779.499 4
 2 -8 -13 9233.07 745.166 4
 -8 -2 -13 11038.3 930.729 4
 -8 -2 -13 10157.5 831.034 1
 -8 -2 -14 4294.36 605.156 4
 -8 -2 -14 3987.11 544.852 1
 2 -8 14 5201.01 662.543 5
 2 -8 -14 4644.13 679.398 3
 8 2 -14 4618.74 573.528 3
 -2 8 -14 4143.79 531.468 4
 2 -8 -14 4459.54 558.709 4
 8 2 -15 748.762 287.366 3
 2 -8 15 704.161 325.718 5
 -8 -2 -15 120.714 239.108 1
 2 -8 -15 735.87 366.532 3
 -2 8 -15 550.857 236.444 4
 2 -8 -15 520.785 275.549 4
 -8 -2 -15 583.41 341.983 4
 8 2 -16 1800.79 429.066 3
 -8 -2 -16 2031.6 432.014 1
 2 -8 16 562.321 238.847 5
 2 -8 -16 1667.88 455.924 3
 -2 8 -16 2654.09 495.152 4
 2 -8 -16 799.958 305.353 4
 -8 -2 -16 2005.74 511.284 4
 -8 -2 -17 84.6023 222.693 1
 2 -8 17 231.984 321.645 5
 8 2 -17 233.643 239.074 3
 2 -8 -17 712.893 430.11 3
 -2 8 -17 618.851 321.427 4
 2 -8 -17 743.701 315.83 4
 -8 -2 -17 398.216 329.958 4
 8 2 -18 20876.2 1304.83 3
 2 -8 18 20211.7 1395.32 5
 8 2 -18 20143.6 1395.93 4
 -2 8 -18 19873.3 1304.01 4
 -8 -2 18 20907.6 1387.69 2
 2 -8 -18 21194.6 1533.05 3
 2 -8 -18 21759 1366.82 4
 -8 -2 -18 21361.5 1469.59 4
 2 -8 -19 14383.9 1288.91 3
 8 2 -19 12959.1 1183.1 4
 -2 8 -19 12109.6 1062.9 4
 -8 -2 19 13206.2 1130.79 2
 2 -8 -19 11680 1043.88 4
 -8 -2 -19 15050.1 1270.69 4
 2 -8 -20 2516.31 610.884 3
 8 2 -20 1610.75 477.751 4
 -2 8 -20 2187.38 530.253 4
 -8 -2 20 1245.39 413.705 2
 2 -8 -20 1778.93 464.011 4
 -8 -2 -20 2480.08 577.494 4
 -8 -2 21 8343.72 934.978 2
 -2 8 -21 8051.77 930.621 4
 2 -8 -21 8463.54 938.887 4
 -8 -3 0 -17.2007 207.388 1
 3 -8 0 -220.15 226 5
 3 -8 0 18.0007 107.65 3
 3 -8 0 -5.78716 188.815 2
 -8 -3 0 103.931 174.858 2
 3 -8 1 47467.6 1444.39 5
 3 -8 1 46690.1 1054.23 3
 3 -8 -1 46324.6 1175.22 3
 3 -8 1 48770.8 1471.05 2
 -8 -3 -1 47471.3 1481.23 1
 3 -8 -1 49304.3 1466.78 5
 -8 -3 1 44486.9 1415.9 1
 3 -8 -1 45770.3 1451.22 2
 -8 -3 -1 43403.1 1244.37 2
 3 -8 2 24956.5 719.258 3
 3 -8 -2 25564.2 917.792 3
 -8 -3 -2 25737.8 1100.32 1
 3 -8 2 24223.9 1055.07 5
 3 -8 -2 25832.3 1078.34 5
 3 -8 -2 23288.4 1049.07 2
 3 -8 2 25857.2 1072.43 2
 -8 -3 -2 23339 876.067 2
 -8 -3 2 24477.3 1052.55 1
 3 -8 3 7558.98 374.591 3
 8 3 3 6705.1 235.273 5
 -8 -3 -3 7656.23 639.796 1
 3 -8 -3 7302.72 526.469 3
 3 -8 3 8477.76 628.321 2
 3 -8 -3 8144.62 633.49 5
 -8 -3 3 7164.53 584.796 1
 -8 -3 -3 8494.53 517.935 2
 3 -8 3 7689.42 617.36 5
 -8 -3 -3 7077.11 598.752 4
 -8 -3 -4 1658.66 350.52 4
 3 -8 4 1375.11 160.335 3
 -8 -3 -4 1720.02 351.418 1
 3 -8 4 890.273 304.743 5
 3 -8 -4 1524.05 273.76 3
 3 -8 -4 1305.43 290.613 5
 3 -8 4 1787.28 326.304 2
 -8 -3 4 1081.03 257.814 1
 3 -8 -4 1037.64 146.29 4
 -8 -3 -4 1255.08 211.18 2
 3 -8 5 3121.21 211.639 3
 -8 -3 5 2821.96 393.278 1
 3 -8 5 3119.59 421.479 5
 -8 -3 -5 3181.64 414.951 4
 3 -8 5 3605.32 416.749 2
 3 -8 -5 3339.74 433.58 5
 3 -8 -5 3724.32 428.932 3
 -8 -3 -5 2885.11 416.106 1
 -3 8 -5 3188.58 264.292 4
 -8 -3 -5 3514.39 307.471 2
 3 -8 -5 3561.45 277.597 4
 -8 -3 -6 11620 796.469 1
 -8 -3 6 11348.9 733.333 1
 3 -8 -6 12192.1 757.518 3
 3 -8 6 11717 749.182 2
 3 -8 6 10983 765.941 5
 -3 8 -6 11378 534.801 4
 3 -8 -6 10197 730.171 5
 -8 -3 -6 11811 522.096 2
 3 -8 -6 11370.4 539.539 4
 -8 -3 -6 11378.5 789.021 4
 8 3 -7 1766.12 317.682 3
 3 -8 -7 968.844 181.224 4
 3 -8 -7 778.567 274.904 5
 -8 -3 -7 1356.23 316.181 1
 -8 -3 7 714.235 259.567 1
 3 -8 7 1453.06 305.259 2
 3 -8 -7 1140.34 297.036 3
 -3 8 -7 1302.77 217.851 4
 3 -8 7 1445.02 333.85 5
 -8 -3 -7 1066.09 299.141 4
 3 -8 -8 899.553 285.092 3
 8 3 -8 924.859 271.353 3
 3 -8 8 354.056 197.554 5
 3 -8 8 1057.71 252.556 2
 -8 -3 -8 734.018 249.844 1
 3 -8 -8 856.477 301.242 5
 -3 8 -8 621.395 188.057 4
 -8 -3 8 736.911 258.436 1
 3 -8 -8 853.666 176.362 4
 -8 -3 -8 921.049 325.432 4
 3 -8 9 3715.83 441.598 2
 8 3 -9 3252.29 434.359 3
 -8 -3 -9 3312.95 455.971 1
 3 -8 -9 3662.95 490.04 5
 -8 -3 9 3412.14 438.838 1
 -3 8 -9 4176.48 403.601 4
 3 -8 -9 3439.74 502.71 3
 3 -8 9 3635.63 489.543 5
 3 -8 -9 4195.61 408.123 4
 -8 -3 -9 3705.65 514.497 4
 8 3 -10 6223.03 584.316 3
 3 -8 10 7073.85 586.543 2
 -8 -3 10 6320.81 588.852 1
 3 -8 10 5975.75 636.297 5
 3 -8 -10 6605.82 668.558 3
 3 -8 -10 6210.08 650.141 5
 -3 8 -10 5377.62 483.005 4
 3 -8 -10 6220.71 523.082 4
 -8 -3 -10 6132.52 650.849 4
 -8 -3 -10 6090.27 616.459 1
 8 3 -11 15962.9 945.445 3
 3 -8 11 17034.8 902.274 2
 3 -8 11 15865.5 1034.01 5
 3 -8 -11 16494.6 1072.53 3
 3 -8 -11 14507.8 990.866 5
 -3 8 -11 15222.2 845.188 4
 3 -8 -11 16986.3 889.993 4
 -8 -3 -11 15968.3 1062.94 4
 -8 -3 -11 15375.6 976.133 1
 8 3 -12 9883.23 762.555 3
 3 -8 12 10823.4 723.409 2
 3 -8 12 10363.8 863.483 5
 3 -8 -12 10871 922.015 3
 -3 8 -12 8755.86 675.468 4
 3 -8 -12 10900.2 747.228 4
 -8 -3 -12 10110.5 881.301 4
 -8 -3 -12 10843.4 843.863 1
 3 -8 -13 12430.7 1028.95 3
 8 3 -13 10897.5 830.909 3
 -3 8 -13 12801.6 855.353 4
 3 -8 -13 12244.7 837.298 4
 -8 -3 -13 11548.4 957.321 4
 -8 -3 -13 12180.4 899.887 1
 3 -8 13 11646.5 942.786 5
 8 3 -14 8229.97 737.967 3
 3 -8 14 8011.66 830.459 5
 3 -8 -14 8332.27 878.998 3
 -3 8 -14 8050.73 723.923 4
 3 -8 -14 7445.7 686.028 4
 -8 -3 -14 7850.61 822.923 4
 -8 -3 -14 8592.17 780.688 1
 3 -8 15 1672.59 446.851 5
 8 3 -15 2603.94 468.445 3
 3 -8 -15 963.187 407.111 3
 -8 -3 -15 1802.65 412.291 1
 -8 -3 15 1321.02 411.789 2
 -3 8 -15 1512.6 367.032 4
 3 -8 -15 1641.65 382.219 4
 -8 -3 -15 1330.87 397.926 4
 8 3 -16 7058.69 720.959 3
 3 -8 16 7745.67 840.446 5
 3 -8 -16 7147.22 852.453 3
 -3 8 -16 9331.61 832.506 4
 -8 -3 16 7504.2 820.913 2
 3 -8 -16 6863.41 730.321 4
 -8 -3 -16 7622.96 764.035 1
 -8 -3 -16 6868.5 808.43 4
 3 -8 -17 -209.022 329.192 3
 -8 -3 -17 596.98 257.026 1
 3 -8 17 -63.5504 275.672 5
 -3 8 -17 331.435 298.849 4
 -8 -3 17 92.0745 277.44 2
 3 -8 -17 326.094 285.864 4
 -8 -3 -17 133.037 276.665 4
 3 -8 -18 911.363 403.468 3
 3 -8 18 933.303 401.426 5
 -3 8 -18 683.935 329.714 4
 -8 -3 18 -18.1434 282.633 2
 3 -8 -18 399.827 303.269 4
 -8 -3 -18 -150.871 264.47 4
 3 -8 -19 1510.26 534.62 3
 8 3 -19 1852.78 519.264 4
 -3 8 -19 2152.62 477.671 4
 3 -8 19 2191.22 539.609 5
 -8 -3 19 2029.06 511.316 2
 3 -8 -19 2061.31 491.709 4
 -8 -3 -19 3525.03 675.814 4
 8 3 -20 12258.5 1185.73 4
 -3 8 -20 10363.9 1013.16 4
 3 -8 20 11744.1 1147.08 5
 -8 -3 20 11810.6 1087.65 2
 3 -8 -20 12912.1 1268.43 3
 3 -8 -20 11414.3 1051.05 4
 -8 -3 -20 12486.2 1198.27 4
 -3 8 -21 2928.44 562.893 4
 -8 -3 21 3031.93 601.574 2
 3 -8 -21 2195.83 513.737 4
 4 -8 0 227430 2630.56 3
 -8 -4 0 220697 3269.61 1
 4 -8 0 225305 3220.65 5
 4 -8 0 226478 3222.57 2
 -8 -4 0 222036 2978.24 2
 -8 -4 -1 859.605 289.613 1
 4 -8 1 1196.86 203.454 3
 4 -8 -1 1130.37 223.533 3
 -8 -4 1 755.501 283.891 1
 4 -8 1 949.231 290.462 5
 4 -8 -1 833.582 280.869 5
 4 -8 1 1256.73 301.167 2
 -8 -4 1 1019.6 284.722 2
 -8 -4 -1 1294.74 251.625 2
 4 -8 2 26194.5 822.079 3
 4 -8 -2 27725.1 1004.98 3
 4 -8 2 27458.9 1138.99 5
 4 -8 -2 26265.6 1108.85 5
 4 -8 2 26154.1 1096.3 2
 -8 -4 2 25901.7 1085.58 2
 -8 -4 2 25111.5 1107.66 1
 -8 -4 -2 25965 969.558 2
 -8 -4 -2 25598.6 1132.54 1
 4 -8 3 308.231 207.066 5
 4 -8 3 410.064 125.219 3
 4 -8 -3 209.579 152.779 3
 4 -8 -3 582.521 244.38 5
 4 -8 3 163.364 168.151 2
 -8 -4 3 537.52 245.011 2
 -8 -4 3 307.292 210.129 1
 -8 -4 -3 541.438 175.589 2
 -8 -4 -3 687.526 281.391 1
 4 -8 4 15337.9 575.411 3
 4 -8 -4 14257 847.819 5
 4 -8 -4 15235.5 817.916 3
 -8 -4 -4 12745.6 811.315 1
 -8 -4 4 13711.6 838.899 2
 -8 -4 -4 15029.9 694.421 2
 4 -8 4 14085.5 796.552 2
 4 -8 4 14926.2 855.485 5
 4 -8 -4 14978.3 441.852 4
 -8 -4 -4 15885.5 928.162 4
 -8 -4 4 14551.9 848.421 1
 -8 -4 -5 615.654 262.63 4
 4 -8 5 757.92 139.32 3
 -8 -4 5 441.992 228.75 1
 4 -8 5 98.3318 204.895 5
 4 -8 -5 250.043 228.625 3
 4 -8 5 1262.48 278.769 2
 -8 -4 5 869.184 280.724 2
 -8 -4 -5 712.737 297.95 1
 4 -8 -5 689.777 125.977 4
 4 -8 -5 322.565 212.13 5
 -8 -4 -5 526.712 144.882 2
 4 -8 6 5079.85 560.486 5
 4 -8 -6 5556.52 548.614 3
 -8 -4 6 5027.47 539.641 1
 4 -8 6 5539.32 518.077 2
 4 -8 -6 5229.28 561.788 5
 -4 8 -6 5743.87 363.862 4
 -8 -4 6 5225.46 568.003 2
 -8 -4 -6 5100.33 555.699 1
 4 -8 -6 5396.59 360.635 4
 -8 -4 -6 6148.68 408.488 2
 -8 -4 -6 4851.92 547.325 4
 8 4 -7 4.80707 184.929 3
 4 -8 -7 -49.3414 204.847 3
 -8 -4 7 80.5843 180.41 1
 4 -8 7 376.924 237.839 5
 4 -8 7 -43.7517 187.342 2
 4 -8 -7 -54.083 249.15 5
 -8 -4 -7 98.7512 209.138 1
 -8 -4 7 250.153 238.491 2
 -4 8 -7 108.259 118.003 4
 4 -8 -7 224.174 100.774 4
 -8 -4 -7 293.807 281.403 4
 8 4 -8 11392.5 730.121 3
 -8 -4 -8 10036.3 777.89 1
 4 -8 8 9472.21 755.452 5
 4 -8 -8 11516.8 835.916 3
 4 -8 8 12119.3 734.796 2
 4 -8 -8 11493.8 841.869 5
 -4 8 -8 11602.7 604.743 4
 -8 -4 8 10094.5 814.146 2
 -8 -4 8 10750.6 771.65 1
 4 -8 -8 11678.9 602.917 4
 -8 -4 -8 11665.9 867.663 4
 4 -8 -9 424.6 285.179 5
 8 4 -9 46.4665 159.315 3
 4 -8 -9 -68.4223 257.139 3
 4 -8 9 16.4674 162.49 2
 -8 -4 -9 -11.7164 230.311 1
 -8 -4 9 162.961 226.613 2
 -4 8 -9 157.128 160.523 4
 4 -8 9 124.487 226.669 5
 -8 -4 9 215.298 199.286 1
 4 -8 -9 105.455 117.316 4
 -8 -4 -9 87.3063 279.294 4
 4 -8 -10 54447.3 1856.87 5
 -8 -4 -10 55232.5 1804.03 1
 8 4 -10 53773 1626.33 3
 4 -8 -10 53410.8 1886.53 3
 4 -8 10 51731.6 1821.99 5
 4 -8 10 50959.1 1527.04 2
 -4 8 -10 53952.8 1461.14 4
 -8 -4 10 52507.8 1878.98 2
 4 -8 -10 53472.9 1448.44 4
 -8 -4 -10 53138.9 1899.04 4
 8 4 -11 4764.82 507.794 3
 4 -8 11 4798.28 490.791 2
 -8 -4 11 4904.01 613.474 2
 -8 -4 -11 4646.28 565.292 1
 4 -8 -11 4540.6 595.401 5
 4 -8 -11 4349.31 597.688 3
 -4 8 -11 3925.34 439.474 4
 4 -8 -11 5156.6 488.067 4
 -8 -4 -11 4707.69 617.105 4
 4 -8 11 4401.87 585.247 5
 -8 -4 -12 8327.72 735.796 1
 8 4 -12 8518.47 695.227 3
 4 -8 12 8213.78 789.992 5
 4 -8 -12 7525.7 798.317 3
 4 -8 -12 7570.98 756.274 5
 -4 8 -12 8429.6 658.862 4
 -8 -4 12 7007.12 749.918 2
 4 -8 -12 7889.17 624.082 4
 -8 -4 -12 8183.24 815.599 4
 -8 -4 -13 807.25 293.87 1
 4 -8 13 648.1 370.613 5
 -4 8 -13 360.548 198.791 4
 -8 -4 13 369.522 252.862 2
 4 -8 -13 936.194 274.478 4
 -8 -4 -13 567.57 329.149 4
 8 4 -13 90.9619 204.287 3
 -8 -4 -14 5473.35 634.873 1
 -8 -4 -14 4804.85 692.052 4
 4 -8 14 4740.78 680.129 5
 -4 8 -14 4600.19 531.139 4
 -8 -4 14 4645.24 637.873 2
 4 -8 -14 4112.9 636.774 3
 4 -8 -14 3676.81 487.929 4
 4 -8 -15 61.706 272.915 3
 -8 -4 -15 223.608 210.406 1
 4 -8 15 -206.439 268.175 5
 -4 8 -15 -240.941 224.736 4
 -8 -4 15 112.957 246.511 2
 4 -8 -15 143.711 229.98 4
 -8 -4 -15 185.846 312.872 4
 4 -8 16 824.529 390.531 5
 4 -8 -16 822.836 348.545 3
 -8 -4 -16 762.969 282.862 1
 -4 8 -16 952.829 337.787 4
 -8 -4 16 995.57 365.49 2
 4 -8 -16 961.659 319.137 4
 -8 -4 -16 261.22 290.488 4
 4 -8 -17 71.8895 295.715 3
 4 -8 17 -116.473 280.781 5
 -4 8 -17 101.625 203.57 4
 -8 -4 17 263.954 305.368 2
 4 -8 -17 250.435 227.092 4
 -8 -4 -17 -127.541 358.411 4
 4 -8 -18 2994.16 641.138 3
 4 -8 18 2846.65 577.79 5
 -8 -4 18 3611.29 648.135 2
 -8 -4 -18 3491.17 641.851 4
 4 -8 -19 60.4519 350.921 3
 4 -8 19 206.872 330.358 5
 -8 -4 19 182.858 271.786 2
 -8 -4 -19 -331.453 306.737 4
 4 -8 20 2822.82 591.225 5
 4 -8 -20 3770.46 718.203 3
 8 4 -20 3688.06 691.727 4
 -8 -4 20 4072.17 669.562 2
 -8 -4 -20 3179.4 663.136 4
 -8 -4 21 483.667 319.782 2
 5 -8 0 175.683 176.243 3
 5 -8 0 -49.4574 258.044 5
 -8 -5 0 -255.307 218.118 1
 -8 -5 0 342.37 231.953 2
 5 -8 1 39060.4 1138.29 3
 5 -8 -1 38711.6 1207.11 3
 -8 -5 -1 37995.5 1421.67 1
 5 -8 1 37787.2 1362.58 5
 5 -8 -1 39822.3 1403.84 5
 -8 -5 1 38839.5 1341.67 2
 -8 -5 -1 39629.8 1292.07 2
 -8 -5 1 39638.8 1448.43 1
 5 -8 2 35873.5 1055.81 3
 5 -8 -2 34741.6 1187.13 3
 5 -8 2 36469.7 1341.98 5
 5 -8 -2 33895.2 1309.33 5
 -8 -5 -2 36440.2 1388.89 1
 -8 -5 2 37548 1345.16 2
 -8 -5 -2 37437.2 1229.39 2
 -8 -5 2 35578.3 1383.1 1
 5 -8 3 4814.37 385.053 3
 5 -8 -3 4946.12 481.879 3
 -8 -5 -3 4278.11 495.874 1
 -8 -5 3 5075 549.954 1
 5 -8 -3 5211.23 543.062 5
 5 -8 3 5151.13 508.737 2
 5 -8 3 4785.9 517.495 5
 -8 -5 3 5571.69 551.686 2
 -8 -5 -3 5324.51 462.691 2
 -8 -5 -4 557.098 191.683 2
 -8 -5 -4 421.765 231.503 4
 5 -8 4 342.866 122.874 3
 -8 -5 4 -57.7265 198.828 2
 5 -8 -4 477.775 236.193 3
 -8 -5 4 184.203 226.4 1
 5 -8 4 501.431 253.415 5
 5 -8 4 361.736 195.483 2
 5 -8 -4 228.485 204.474 5
 -8 -5 -4 347.655 223.466 1
 5 -8 5 8580.18 631.893 2
 5 -8 -5 9474.51 694.303 3
 -8 -5 5 10265.7 767.602 1
 5 -8 5 10487.4 775.976 5
 -8 -5 -5 10693.9 784.349 1
 5 -8 -5 10163.9 753.863 5
 -8 -5 5 9279.18 739.134 2
 -8 -5 -5 10222.8 588.499 2
 -8 -5 -5 9363.32 773.341 4
 -8 -5 -6 1192.76 352.968 4
 5 -8 6 1463.34 360.804 5
 -8 -5 -6 884.455 187.036 2
 -8 -5 6 515.194 231.016 1
 5 -8 -6 975.135 304.542 3
 5 -8 -6 1404.39 314.838 5
 5 -8 6 1301.87 298.67 2
 -8 -5 6 1144.29 299.042 2
 -8 -5 -6 952.509 281.056 1
 8 5 -7 898.103 226.793 3
 5 -8 7 622.47 271.279 5
 5 -8 -7 502.315 264.194 5
 5 -8 -7 1070.93 316.672 3
 -8 -5 7 1171.5 314.617 1
 5 -8 7 857.483 240.645 2
 -8 -5 7 1241.24 362.111 2
 -8 -5 -7 779.631 289.646 1
 -8 -5 -7 506.246 296.156 4
 -8 -5 8 1188.57 343.67 1
 8 5 -8 636.662 194.779 3
 5 -8 -8 1012.68 355.605 5
 5 -8 -8 713.807 268.128 3
 5 -8 8 832.412 258.697 5
 5 -8 8 1038.34 257.927 2
 -8 -5 -8 675.221 241.064 1
 -8 -5 8 968.314 328.607 2
 -8 -5 -8 578.063 231.486 4
 -8 -5 9 769.447 288.996 1
 8 5 -9 1224.28 284.953 3
 5 -8 9 574.146 223.208 5
 5 -8 -9 491.667 264.326 3
 5 -8 -9 274.531 247.825 5
 5 -8 9 124.39 150.434 2
 -8 -5 -9 176.076 225.375 1
 -8 -5 9 819.146 326.915 2
 -8 -5 -9 616.246 303.513 4
 5 -8 10 2375.18 458.832 5
 5 -8 -10 2620.09 488.353 3
 8 5 -10 2595.82 392.96 3
 5 -8 -10 2889.6 487.218 5
 5 -8 10 2435.32 363.613 2
 -8 -5 -10 2106.47 426.919 1
 -8 -5 10 2643.7 496.211 2
 -8 -5 -10 2277.26 450.904 4
 8 5 -11 24406.4 1092.34 3
 -8 -5 -11 25526.3 1266.42 1
 5 -8 -11 26027.8 1397.54 3
 5 -8 11 26023.6 1357.49 5
 5 -8 -11 25795.3 1332.12 5
 -8 -5 11 26712.4 1404.2 2
 -8 -5 -11 24534.3 1363.77 4
 5 -8 12 6524.2 737.204 5
 -8 -5 -12 6328.31 663.544 1
 5 -8 -12 6460.59 763.429 3
 5 -8 -12 6841.45 728.489 5
 -8 -5 12 6213.34 720.082 2
 -8 -5 -12 6513.57 756.581 4
 -8 -5 -13 8285.12 752.976 1
 5 -8 -13 8911.48 907.852 3
 -8 -5 13 7717.66 809.512 2
 -8 -5 -13 8703.62 887.563 4
 5 -8 13 6080.44 721.445 5
 -8 -5 -14 206.798 224.383 1
 5 -8 -14 -334.503 269.668 3
 -8 -5 14 225.975 279.792 2
 5 -8 14 -38.6251 246.69 5
 -8 -5 -14 125.286 301.679 4
 5 -8 -15 207.305 311.314 3
 5 -8 15 249.303 257.466 5
 -8 -5 -15 54.3078 208.321 1
 -8 -5 15 122.282 309.978 2
 -8 -5 -15 -291.578 307.476 4
 5 -8 16 12643.8 1105.58 5
 5 -8 -16 13216.8 1168.03 3
 -8 -5 16 11585.7 1044.14 2
 -8 -5 -16 13751.3 1170.71 4
 5 -8 17 777.938 371.004 5
 5 -8 -17 1183.72 421.197 3
 -8 -5 17 575.336 359.034 2
 -8 -5 -17 1559.29 480.246 4
 5 -8 18 707.299 383.585 5
 5 -8 -18 515.527 345.14 3
 -8 -5 18 378.482 344.701 2
 -8 -5 -18 -300.399 374.579 4
 5 -8 19 144.62 259.086 5
 5 -8 -19 -139.845 285.779 3
 -8 -5 -19 -86.2141 267.081 4
 -8 -5 19 -705.363 385.837 2
 -8 -5 20 552.748 353.122 2
 -8 -5 21 8274.09 973.454 2
 6 -8 0 32519.6 1148.67 3
 6 -8 0 33120.1 1298.39 5
 -8 -6 0 32821.8 1265.65 2
 -8 -6 0 35319.2 1414.6 1
 6 -8 -1 327.326 192.284 5
 -8 -6 1 347.373 228.358 2
 -8 -6 1 328.431 231.165 1
 6 -8 1 686.134 202.414 3
 6 -8 -1 606.626 205.884 3
 6 -8 1 458.205 230.916 5
 -8 -6 -1 954.845 316.482 1
 -8 -6 -1 937.191 264.878 2
 6 -8 2 11216.2 645.784 3
 -8 -6 2 10939.9 810.178 1
 6 -8 -2 11775.5 744.724 3
 6 -8 -2 10131.8 742.469 5
 6 -8 2 10567.5 759.137 5
 -8 -6 -2 11348.1 842.772 1
 -8 -6 2 11088.8 771.892 2
 -8 -6 -2 12085.5 750.358 2
 -8 -6 3 -33.4057 221.01 1
 -8 -6 -3 -77.7909 163.64 2
 6 -8 3 -172.532 159.977 3
 6 -8 3 -50.8872 197.3 5
 6 -8 -3 4.14138 173.584 3
 -8 -6 -3 -106.351 235.206 1
 6 -8 -3 -197.058 250.616 5
 -8 -6 3 -214.768 214.484 2
 -8 -6 4 7684.07 693.158 1
 6 -8 -4 7141.37 617.772 3
 6 -8 -4 6829.61 630.161 5
 -8 -6 -4 6596.03 624.87 1
 6 -8 4 6525.81 616.303 5
 -8 -6 -4 7434.15 712.346 4
 -8 -6 4 6705.2 642.408 2
 -8 -6 -4 7419.6 557.335 2
 -8 -6 -5 949.639 343.52 4
 -8 -6 -5 1794.05 284.256 2
 -8 -6 5 1155.91 319.269 1
 -8 -6 -5 984.924 306.101 1
 6 -8 -5 1144.28 294.121 3
 6 -8 5 1516.64 312.625 5
 6 -8 -5 983.243 283.03 5
 -8 -6 5 792.322 314.696 2
 -8 -6 -6 -64.272 228.178 4
 -8 -6 -6 142.668 213.115 1
 -8 -6 -6 260.041 139.585 2
 -8 -6 6 16.945 242.279 2
 6 -8 6 281.342 264.701 5
 6 -8 -6 -190.354 254.493 3
 6 -8 -6 113.655 221.263 5
 -8 -6 6 111.901 224.565 1
 8 6 -7 374.824 173.709 3
 -8 -6 7 183.861 255.146 1
 6 -8 -7 428.414 237.296 3
 -8 -6 -7 234.806 194.518 1
 6 -8 7 138.016 258.766 5
 6 -8 -7 547.588 272.986 5
 6 -8 7 743.841 247.869 2
 -8 -6 7 551.69 243.298 2
 -8 -6 -7 209.312 243.646 4
 8 6 -8 23272.3 986.121 3
 -8 -6 8 21777.5 1182.49 1
 6 -8 -8 21929 1203.49 3
 -8 -6 -8 22559.8 1161.96 1
 6 -8 8 21210 969.053 2
 6 -8 -8 22102.7 1173.47 5
 6 -8 8 21940.6 1186.98 5
 -8 -6 8 21649 1213.18 2
 -8 -6 -8 20816.6 1225.3 4
 8 6 -9 275.849 197.372 3
 6 -8 -9 19.8798 222.128 3
 6 -8 9 191.812 193.262 2
 6 -8 9 -45.9499 238.921 5
 6 -8 -9 4.20714 217.837 5
 -8 -6 9 294.68 302.59 2
 -8 -6 -9 176.328 255.97 1
 -8 -6 -9 208.739 259.747 4
 6 -8 -10 51175.3 1936.57 3
 -8 -6 -10 54068.8 1833.24 1
 6 -8 -10 52065.8 1881.83 5
 -8 -6 10 56821.9 2037.64 2
 6 -8 10 58904.1 2040.76 5
 -8 -6 -10 55320.9 2045.81 4
 6 -8 -11 -368.42 345.877 3
 6 -8 -11 116.11 242.539 5
 6 -8 11 234.248 218.728 5
 -8 -6 11 274.793 298.096 2
 -8 -6 -11 573.357 277.975 1
 -8 -6 -11 155.804 295.973 4
 6 -8 -12 4336.79 625.289 3
 6 -8 12 3961.22 569.585 5
 6 -8 -12 2953.28 478.153 5
 -8 -6 12 5646.26 696.753 2
 -8 -6 -12 5124.75 602.411 1
 -8 -6 -12 4327.39 643.844 4
 6 -8 -13 -368.356 330.213 3
 6 -8 13 143.198 241.64 5
 -8 -6 13 -135.962 285.803 2
 -8 -6 -13 -192.658 255.27 1
 -8 -6 -13 -30.146 329.518 4
 6 -8 -14 2422.8 533.51 3
 6 -8 14 2966.1 528.386 5
 -8 -6 -14 1873.76 495.284 4
 -8 -6 14 2539.63 511.406 2
 -8 -6 -14 3981.78 551.065 1
 6 -8 -15 -276.991 304.438 3
 6 -8 15 100.219 233.818 5
 -8 -6 15 113.791 268.643 2
 -8 -6 -15 -295.095 327.879 4
 6 -8 16 38.9001 293.835 5
 6 -8 -16 -92.3951 281.018 3
 -8 -6 16 74.8754 275.229 2
 -8 -6 -16 71.9073 304.924 4
 6 -8 -17 72.9331 385.233 3
 6 -8 17 85.6745 276.804 5
 -8 -6 17 98.4845 278.655 2
 -8 -6 -17 -114.571 305.819 4
 -8 -6 18 1610.21 466.863 2
 6 -8 18 2875.85 601.235 5
 6 -8 -18 2476.9 582.92 3
 6 -8 -19 687.672 333.964 3
 6 -8 19 179.532 273.464 5
 -8 -6 19 542.003 345.634 2
 -8 -6 -19 289.943 328.299 4
 -8 -6 20 903.82 333.918 2
 7 -8 0 80.1134 168.077 3
 -8 -7 0 -410.796 295.221 1
 7 -8 0 -64.3579 188.756 5
 -8 -7 0 -7.70119 184.016 2
 7 -8 1 4599.56 521.904 5
 -8 -7 -1 3653.22 511.905 1
 7 -8 1 4663.27 466.14 3
 7 -8 -1 3806.85 453.273 3
 -8 -7 1 4569.99 560.867 1
 7 -8 -1 4246.94 498.134 5
 -8 -7 -1 5258.78 557.074 2
 -8 -7 1 4717.07 527.867 2
 7 -8 2 4415.17 445.112 3
 7 -8 -2 5172.74 516.658 3
 7 -8 -2 4776.31 555.878 5
 -8 -7 2 5375.27 625.946 1
 -8 -7 2 5733.54 583.257 2
 -8 -7 -2 4698.5 515.056 2
 -8 -7 -2 5343.32 587.26 1
 7 -8 2 5622.17 566.725 5
 7 -8 3 10907.2 680.088 3
 -8 -7 3 12314.4 916.383 1
 7 -8 -3 10460.4 750.06 3
 7 -8 3 12066 837.991 5
 7 -8 -3 11322 812.127 5
 -8 -7 3 11154.9 830.866 2
 -8 -7 -3 10732.5 841.839 1
 -8 -7 -3 11997.3 758.329 2
 -8 -7 -4 228.292 147.697 2
 -8 -7 4 81.0159 265.301 1
 7 -8 -4 181.472 225.19 3
 7 -8 -4 12.5985 189.416 5
 -8 -7 -4 209.013 237.801 1
 -8 -7 4 35.5364 207.492 2
 7 -8 4 -99.1418 260.415 5
 7 -8 -5 20116.8 1090.04 3
 7 -8 5 20241.1 1094.97 5
 7 -8 -5 19625.7 1069.62 5
 -8 -7 5 20102.8 1155.67 1
 -8 -7 -5 18203.1 1065.64 1
 -8 -7 5 18062.3 1076.77 2
 -8 -7 -5 20364.8 944.991 2
 -8 -7 -5 20204.4 1173.19 4
 -8 -7 -6 12543 724.26 2
 -8 -7 -6 11749.7 867.895 1
 7 -8 6 10375.4 802.708 5
 7 -8 -6 12290.4 882.23 3
 7 -8 -6 11158.3 834.892 5
 -8 -7 -6 11597.9 910.996 4
 -8 -7 6 12512.6 918.52 2
 -8 -7 6 11185 894.378 1
 -8 -7 -7 4520.41 620.654 4
 -8 -7 7 3533.82 537.25 1
 7 -8 -7 4194.29 544.713 5
 -8 -7 -7 4552.52 561.097 1
 7 -8 7 3715.74 511.552 5
 7 -8 -7 4535.51 572.876 3
 -8 -7 7 4245.93 569.755 2
 -8 -7 -8 5270.98 595.672 1
 -8 -7 -8 5433.01 665.128 4
 7 -8 -8 4900.27 604.032 3
 -8 -7 8 5310.57 638.718 1
 7 -8 8 4958.07 616.545 5
 7 -8 -8 5565 629.388 5
 -8 -7 8 5428.97 647.62 2
 -8 -7 -9 1846.3 356.402 1
 7 -8 -9 3818.33 584.497 3
 7 -8 9 2962.65 487.986 5
 7 -8 -9 2694.61 454.309 5
 -8 -7 9 2495.37 488.943 2
 -8 -7 -9 3404.05 572.602 4
 7 -8 -10 21945 1309.41 3
 7 -8 10 21398.1 1240.71 5
 -8 -7 -10 24307.5 1266.55 1
 7 -8 -10 23149.8 1278.26 5
 -8 -7 10 20785.8 1284.58 2
 -8 -7 -10 22173.7 1333.66 4
 -8 -7 -11 3188.63 504.707 1
 7 -8 -11 3304.01 574.704 3
 7 -8 -11 2308.3 448.116 5
 7 -8 11 2696.86 477.432 5
 -8 -7 11 2932.04 520.499 2
 -8 -7 -11 2967.91 535.104 4
 7 -8 -12 6288.07 778.682 3
 7 -8 12 5252.39 690.54 5
 7 -8 -12 7142.53 755.664 5
 -8 -7 -12 7292.97 721.17 1
 -8 -7 12 6771.24 787.199 2
 -8 -7 -12 6772.77 807.244 4
 -8 -7 -13 2649.83 464.85 1
 7 -8 -13 2828.54 532.429 3
 7 -8 13 2601.37 515.298 5
 -8 -7 13 2864.13 539.377 2
 -8 -7 -13 3243.65 593.721 4
 7 -8 -14 5169.34 744.558 3
 7 -8 14 4125.43 647.196 5
 -8 -7 14 2948.7 576.816 2
 -8 -7 -14 3838.77 647.394 4
 7 -8 15 5822.03 758.221 5
 7 -8 -15 6049.09 830.884 3
 -8 -7 15 5492.36 757.882 2
 -8 -7 -15 4948.69 726.195 4
 7 -8 -16 18749.7 1435.5 3
 7 -8 16 20094.5 1410.45 5
 -8 -7 16 17613.6 1334.94 2
 -8 -7 -16 18496.6 1395.8 4
 7 -8 17 322.919 357.938 5
 7 -8 -17 -396.171 401.005 3
 -8 -7 17 190.071 288.49 2
 7 -8 18 67.5675 261.708 5
 7 -8 -18 61.1777 293.296 3
 -8 -7 18 466.683 341.709 2
 -8 -7 -18 410.628 321.087 4
 -8 -7 19 520.417 331.829 2
 -8 -8 0 3396.09 452.711 2
 8 -8 0 3899.67 469.909 3
 8 -8 0 4307.12 509.574 5
 -8 -8 0 2926.03 479.064 1
 -8 -8 1 -97.6632 271.309 2
 -8 -8 -1 170.693 187.204 2
 8 -8 1 197.218 190.158 3
 8 -8 -1 820.759 273.749 3
 -8 -8 -1 80.7053 283.687 1
 8 -8 1 67.8055 206.093 5
 8 -8 -1 128.787 213.676 5
 -8 -8 1 176.363 232.544 1
 8 -8 -2 2815.04 443.777 5
 -8 -8 2 2478.59 469.968 1
 8 -8 2 3091.69 417.651 3
 -8 -8 -2 3105.63 449.161 2
 8 -8 -2 3104.48 453.949 3
 8 -8 2 3149.7 454.284 5
 -8 -8 -2 2648.22 459.704 1
 -8 -8 2 2440.06 442.499 2
 8 -8 -3 12111.6 861.698 3
 -8 -8 -3 11637.6 801.752 2
 8 -8 3 11816.8 837.415 5
 -8 -8 3 10891 897.356 1
 8 -8 -3 10439.7 791.767 5
 -8 -8 3 11546.2 880.069 2
 -8 -8 -3 11407.1 884.085 1
 -8 -8 4 2402.33 458.824 1
 -8 -8 -4 2340.29 369.975 2
 8 -8 -4 2525.16 436.128 3
 8 -8 4 2988.55 451.909 5
 8 -8 -4 2464.44 413.7 5
 -8 -8 -4 2450.52 428.201 1
 -8 -8 4 2877.41 461.054 2
 -8 -8 -5 292.64 255.208 1
 -8 -8 5 19.6879 247.853 1
 8 -8 -5 72.4734 218.502 3
 -8 -8 -5 -52.3709 161.217 2
 8 -8 5 252.731 209.393 5
 8 -8 -5 -94.1659 219.991 5
 -8 -8 5 112.4 264.729 2
 -8 -8 6 638.202 319.052 1
 8 -8 6 162.409 216.348 5
 -8 -8 -6 -1.58419 291.168 4
 -8 -8 -6 344.448 178.971 2
 8 -8 -6 384.573 279.419 5
 8 -8 -6 536.976 301.743 3
 -8 -8 -6 333.5 221.682 1
 -8 -8 6 310.855 280.283 2
 -8 -8 -7 4300.6 600.718 4
 8 -8 -7 3730.37 538.995 3
 8 -8 7 3545.67 525.451 5
 -8 -8 7 4595.05 619.359 1
 8 -8 -7 3773.97 520.182 5
 -8 -8 -7 3799.16 546.728 1
 -8 -8 7 3938.54 568.89 2
 8 -8 -8 53653.7 1985.32 3
 8 -8 -8 55758 1926.97 5
 8 -8 8 58487.9 2001.78 5
 -8 -8 -8 55865.1 1916.03 1
 -8 -8 8 55841.1 2061.46 2
 -8 -8 -8 56634.7 2106.1 4
 8 -8 -9 1933.14 419.04 5
 8 -8 -9 2877.55 510.874 3
 -8 -8 -9 3028.66 487.916 1
 8 -8 9 2492.54 466.331 5
 -8 -8 -9 1761.3 460.36 4
 -8 -8 9 2228.42 499.716 2
 8 -8 -10 22684.9 1287 5
 8 -8 -10 22786.8 1371.82 3
 -8 -8 -10 23372.9 1281.42 1
 -8 -8 10 23680.3 1394.79 2
 8 -8 10 21924.8 1289.12 5
 -8 -8 -10 20766.5 1341.08 4
 -8 -8 11 27.9523 278.034 2
 -8 -8 -11 44.5545 236.923 1
 8 -8 11 -5.65864 273.824 5
 8 -8 -11 311.479 296.257 3
 8 -8 -11 208.5 254.253 5
 -8 -8 -11 -111.227 334.201 4
 8 -8 -12 5565.66 690.469 5
 -8 -8 -12 4678.79 600.35 1
 8 -8 12 5831.78 719.667 5
 8 -8 -12 4341.29 679.746 3
 -8 -8 12 4814.33 689.501 2
 -8 -8 -12 4858.78 707.349 4
 8 -8 13 1011.99 385.803 5
 8 -8 -13 878.532 391.066 3
 -8 -8 13 977.352 388.684 2
 -8 -8 -13 1983.45 527.415 4
 8 -8 -14 1265.02 427.375 3
 8 -8 14 1178.92 390.321 5
 -8 -8 14 1957.75 508.951 2
 -8 -8 -14 1937.89 532.374 4
 8 -8 -15 407.191 342.876 3
 -8 -8 15 625.437 350.087 2
 8 -8 15 58.5397 261.133 5
 -8 -8 -15 200.92 324.624 4
 8 -8 -16 9693.55 1066.26 3
 8 -8 16 11447.2 1072.75 5
 -8 -8 16 9030.66 1003.88 2
 -8 -8 -16 10842.6 1119.39 4
 8 -8 -17 495.552 368.878 3
 -8 -8 17 558.906 351.838 2
 8 -8 17 1021.59 417.062 5
 -8 -8 -17 250.98 303.403 4
 8 -8 18 18215.2 1416.01 5
 -8 -8 18 19153.1 1454.89 2
 -8 -9 0 150.811 237.72 2
 9 -8 0 155.568 218.501 3
 9 -8 0 -239.459 255.236 5
 -8 -9 0 -44.2981 263.185 1
 -8 -9 1 1832.03 398.647 2
 9 -8 1 1831.69 371.23 3
 -8 -9 -1 2458.38 430.137 2
 9 -8 -1 2296.15 424.783 3
 -8 -9 1 2425.47 497.814 1
 9 -8 1 1840.8 378.563 5
 9 -8 -1 2399.44 425.633 5
 -8 -9 -1 740.872 236.786 1
 -8 -9 2 4386.83 588.4 2
 9 -8 2 3625.28 458.87 3
 9 -8 -2 3295.87 466.529 3
 -8 -9 -2 5182.45 577.7 2
 -8 -9 -2 4705.05 623.297 1
 9 -8 2 3178.1 459.383 5
 9 -8 -2 3939.06 507.286 5
 -8 -9 2 5147.73 654.57 1
 -8 -9 3 3860.63 547.343 2
 9 -8 -3 4141.89 549.445 3
 -8 -9 -3 3793.14 503.454 2
 9 -8 -3 4246.2 550.08 5
 9 -8 3 4517.72 542.759 5
 -8 -9 -3 4569.07 602.868 1
 -8 -9 3 4708.21 666.885 1
 -8 -9 4 1669.7 431.889 2
 9 -8 -4 1192.72 388.182 3
 -8 -9 -4 2029.43 381.391 2
 -8 -9 4 1418.94 411.707 1
 9 -8 -4 1447.39 322.95 5
 9 -8 4 415.976 247.451 5
 -8 -9 -4 1892.47 389.245 1
 -8 -9 -5 15733.3 1057 1
 -8 -9 -5 16302 956.649 2
 9 -8 -5 17664.4 1118.61 3
 -8 -9 5 15642.3 1117.57 1
 9 -8 5 13915.5 954.077 5
 9 -8 -5 15437.6 993.097 5
 -8 -9 5 15693.9 1091.83 2
 -8 -9 6 27003.7 1467.32 1
 -8 -9 -6 26632.7 1190.93 2
 9 -8 -6 25803.4 1369.42 3
 9 -8 -6 27094.7 1329.38 5
 9 -8 6 29534.3 1390.63 5
 -8 -9 6 26161.9 1417.26 2
 -8 -9 -6 27503.6 1392.67 1
 9 -8 -7 14677.3 1071.37 3
 9 -8 7 13982.3 992.73 5
 9 -8 -7 14080.2 978.558 5
 -8 -9 7 13292.2 1047.16 2
 -8 -9 -7 14454.9 1016.36 1
 -8 -9 -7 13539 1062.3 4
 9 -8 -8 7008.79 771.389 3
 9 -8 8 8994.97 831.825 5
 9 -8 -8 9921.82 845.113 5
 -8 -9 8 8524.35 856.419 2
 -8 -9 -8 8495.18 807.156 1
 -8 -9 -8 10336.7 956.704 4
 -8 -9 -9 -107.008 270.706 4
 9 -8 -9 -200.007 287.566 3
 9 -8 9 -74.6825 237.621 5
 9 -8 -9 246.084 214.096 5
 -8 -9 -9 45.8213 239.014 1
 -8 -9 9 -72.6722 283.454 2
 9 -8 -10 15001.8 1157.71 3
 9 -8 10 13156 1016.98 5
 9 -8 -10 15725.1 1092.57 5
 -8 -9 10 14109.2 1139.68 2
 -8 -9 -10 14005.6 1011.98 1
 -8 -9 -10 13899 1136.38 4
 9 -8 11 462.804 323.497 5
 9 -8 -11 136.824 272.587 3
 9 -8 -11 588.475 277.056 5
 -8 -9 -11 174.401 253.021 1
 -8 -9 11 381.261 334.393 2
 -8 -9 -11 842.062 408.118 4
 9 -8 12 5832.98 727.702 5
 9 -8 -12 7030.68 863.471 3
 9 -8 -12 6146.68 731.863 5
 -8 -9 12 4707.8 699.934 2
 -8 -9 -12 5392.63 755.314 4
 9 -8 -13 709.324 408.534 3
 9 -8 13 82.5962 282.874 5
 -8 -9 -13 814.861 414.685 4
 -8 -9 13 -220.553 306.633 2
 9 -8 14 3148.34 586.592 5
 9 -8 -14 5157.09 793.559 3
 -8 -9 -14 4826.25 738.465 4
 -8 -9 14 4925.06 759.802 2
 9 -8 15 3499.49 643.811 5
 9 -8 -15 4312.6 730.959 3
 -8 -9 -15 5259.12 808.247 4
 -8 -9 15 4112.16 671.603 2
 9 -8 -16 4475.15 745.333 3
 9 -8 16 2372.57 567.438 5
 -8 -9 -16 2835.49 601.467 4
 -8 -9 16 3650.26 685.733 2
 9 -8 17 4352.04 698.222 5
 -8 -9 -17 4738.14 780.907 4
 -8 -9 17 6659.93 898.48 2
 -7 -9 0 10022.4 791.798 2
 9 -7 0 9233.36 738.854 3
 9 -7 0 10722.8 774.382 5
 -7 -9 0 10784.1 876.504 1
 -7 -9 1 730.191 309.473 2
 9 -7 -1 491.532 225.321 3
 -7 -9 -1 783.779 298.659 2
 9 -7 1 371.189 236.026 5
 -7 -9 1 320.655 262.636 1
 9 -7 -1 638.463 229.976 5
 -7 -9 -1 592.107 307.063 1
 9 -7 2 -36.3309 207.882 5
 -7 -9 2 -187.625 308.887 2
 9 -7 -2 32.6914 186.07 3
 -7 -9 -2 40.555 179.354 2
 9 -7 -2 -21.8493 217.355 5
 -7 -9 -2 48.5704 202.347 1
 -7 -9 2 161.958 242.546 1
 -7 -9 3 2723.98 497.138 2
 9 -7 -3 1731.82 378.876 3
 -7 -9 -3 2120.48 390.797 2
 9 -7 3 1749.63 337.405 5
 9 -7 -3 1589.78 329.757 5
 -7 -9 3 2762.14 503.335 1
 -7 -9 -3 1848.98 414.927 1
 -9 7 3 2895.11 375.026 1
 -7 -9 -4 92672.1 2243.37 2
 -7 -9 4 90648.6 2552.13 1
 9 -7 -4 90407.5 2390.99 3
 -7 -9 -4 92650.1 2425.09 1
 9 -7 -4 98361.5 2322.52 5
 9 -7 4 98030.9 2331.72 5
 -9 7 4 97718.5 1948.87 1
 -7 -9 4 94781.7 2532.3 2
 -7 -9 5 566.316 342.286 2
 -7 -9 -5 275.652 186.974 2
 9 -7 -5 -82.9975 237.209 3
 -7 -9 -5 303.151 212.099 1
 9 -7 5 308.639 218.731 5
 9 -7 -5 369.809 240.157 5
 -7 -9 -6 79824.7 2251.5 1
 9 -7 -6 77853.9 2330.61 3
 -7 -9 -6 79869.6 2022.3 2
 9 -7 -6 82756.4 2194.33 5
 9 -7 6 80350.2 2203.83 5
 -7 -9 6 76834.7 2355.33 2
 -7 -9 -6 78150.5 2372.24 4
 -7 -9 -7 758.992 390.35 4
 -7 -9 -7 -51.2262 235.211 1
 9 -7 -7 -81.7489 249.256 3
 -7 -9 -7 -32.9668 158.169 2
 9 -7 -7 -310.598 217.309 5
 9 -7 7 -44.3617 208.264 5
 -7 -9 7 -175.218 308.211 2
 -7 -9 -8 1350.17 397.369 4
 -7 -9 -8 1458.01 349.285 1
 9 -7 8 1561.8 373.82 5
 9 -7 -8 1774.23 402.54 3
 9 -7 -8 1763.19 381.361 5
 -7 -9 8 1430.45 398.847 2
 -7 -9 -9 -11.6532 305.403 4
 9 -7 -9 -71.5693 208.887 5
 9 -7 9 237.303 241.786 5
 9 -7 -9 279.752 312.572 3
 -7 -9 9 221.336 257.256 2
 -7 -9 -9 -13.2137 212.367 1
 9 -7 -10 7340.03 818.211 3
 9 -7 -10 7436.03 744.416 5
 -7 -9 -10 7550.83 724.593 1
 9 -7 10 7470.4 754.442 5
 -7 -9 10 6031.68 737.533 2
 -7 -9 -10 5980.75 739.607 4
 -7 -9 -11 185.339 205.392 1
 9 -7 -11 5.24939 193.655 5
 9 -7 -11 298.31 300.826 3
 -7 -9 11 416.158 310.183 2
 9 -7 11 54.4994 250.771 5
 -7 -9 -11 395.366 331.973 4
 9 -7 -12 49.7493 246.895 3
 9 -7 12 266.56 218.599 5
 -7 -9 12 -203.217 331.251 2
 -7 -9 -12 564.658 364.364 4
 9 -7 13 -28.6339 241.251 5
 9 -7 -13 220.062 316.159 3
 -7 -9 -13 263.024 277.617 4
 -7 -9 13 -6.01579 305.702 2
 9 -7 -14 14893.2 1248.4 3
 9 -7 14 16437.4 1221.21 5
 -7 -9 14 13636.3 1149.93 2
 -7 -9 -14 15226.1 1248.43 4
 9 -7 -15 831.176 432.041 3
 9 -7 15 4.05838 270.134 5
 -7 -9 -15 109.136 340.602 4
 -7 -9 15 94.5593 281.941 2
 9 -7 -16 10299.5 1090.69 3
 9 -7 16 11258.1 1070.32 5
 -7 -9 16 9059.77 980.707 2
 -7 -9 -16 11361.9 1123.63 4
 9 -7 17 575.328 333.085 5
 9 -7 -17 713.741 375.548 3
 -7 -9 -17 144.166 288.887 4
 -7 -9 17 378.519 338.929 2
 -7 -9 18 451.62 295.142 2
 9 -7 18 361.426 342.265 5
 -6 -9 0 -50.0852 194.307 2
 9 -6 0 77.4711 192.481 5
 -6 -9 0 479.484 282.182 1
 9 -6 -1 687.913 267.937 3
 -6 -9 1 614.945 226.88 2
 -6 -9 -1 711.352 265.231 2
 9 -6 -1 643.98 240.397 5
 -6 -9 -1 541.735 137.788 5
 -6 -9 -1 783.172 306.008 1
 -9 6 1 891.43 255.291 1
 -6 -9 1 319.183 291.406 1
 9 -6 1 803.78 238.314 5
 -6 -9 2 115.884 227.575 2
 9 -6 -2 372.215 244.651 3
 -6 -9 -2 812.59 272.956 2
 9 -6 2 804.876 260.673 5
 9 -6 -2 802.387 257.26 5
 -6 -9 -2 823.409 162.571 5
 -6 -9 -2 849.539 314.518 1
 -6 -9 2 540.851 270.63 1
 -9 6 2 1185.82 264.608 1
 -6 -9 3 2420.57 443.404 2
 9 -6 -3 2813.29 447.58 3
 -6 -9 -3 2628.71 296.312 5
 -6 -9 -3 2412.58 393.654 2
 -6 -9 3 3188.61 524.518 1
 9 -6 -3 2764.59 387.676 5
 9 -6 3 2424.71 378.096 5
 -6 -9 -3 2713.12 450.86 1
 -9 6 3 2762.18 361.223 1
 -6 -9 4 1729.09 415.523 2
 -9 6 4 1983.95 293.336 1
 -6 -9 4 2097.91 450.306 1
 9 -6 -4 2145.98 384.243 5
 9 -6 -4 1920.75 413.594 3
 -6 -9 -4 2248.32 395.362 2
 9 -6 4 1794.68 326.255 5
 -6 -9 -4 2231.87 413.135 1
 -6 -9 -4 1801.06 263.615 5
 -6 -9 -5 29299.7 1219.4 2
 -6 -9 -5 28067.5 1345.89 4
 9 -6 -5 28051.2 1353.61 3
 -6 -9 -5 30485.5 1334.42 1
 9 -6 -5 26668.9 1165.9 5
 9 -6 5 27521.5 1208.7 5
 -6 -9 5 27592.7 1369.72 2
 9 -6 -6 26711.8 1353.46 3
 -6 -9 -6 28437.7 1296.66 1
 -6 -9 -6 28264.4 1184.74 2
 9 -6 6 29990 1290.49 5
 9 -6 -6 28241 1221.69 5
 -6 -9 -6 26990.5 1352.12 4
 -6 -9 6 25477.7 1342.43 2
 -6 -9 -7 22427.1 1145.43 1
 9 -6 -7 22474.2 1274.76 3
 9 -6 7 21533.6 1113.76 5
 -6 -9 -7 23061.2 1053.52 2
 9 -6 -7 21996 1114.69 5
 -6 -9 7 21173.7 1236.73 2
 -6 -9 -7 22425.1 1270.5 4
 -6 -9 8 5674.99 662.804 2
 -6 -9 -8 6917.11 644.326 1
 9 -6 -8 6539.13 734.486 3
 9 -6 8 6578.72 654.671 5
 9 -6 -8 5994.06 590.696 5
 -6 -9 -8 5544.68 659.937 4
 -6 -9 -8 6302.1 550.823 2
 -6 -9 9 249.717 255.059 2
 9 -6 9 -37.4613 216.656 5
 -6 -9 -9 203.284 220.539 1
 9 -6 -9 -273.942 289.409 3
 9 -6 -9 -7.9242 221.652 5
 -6 -9 -9 401.853 302.076 4
 -6 -9 -10 1836.11 355.078 1
 9 -6 -10 2880.3 534.354 3
 9 -6 -10 2225.61 418.647 5
 9 -6 10 1633.83 375.986 5
 -6 -9 10 1873.45 432.039 2
 -6 -9 -10 2078.89 456.535 4
 -6 -9 -11 3422.04 461.205 1
 9 -6 -11 1970.46 479.429 3
 9 -6 11 3501.98 530.13 5
 -6 -9 -11 2367.67 516.013 4
 -6 -9 11 1959.67 425.108 2
 9 -6 -12 1386.19 426.952 3
 9 -6 12 2096.02 440.92 5
 -6 -9 -12 430.688 312.617 4
 -6 -9 12 1654.61 434.722 2
 9 -6 -13 2531.94 579.457 3
 9 -6 13 2743.98 502.719 5
 -6 -9 -13 2937.15 553.944 4
 -6 -9 13 3088.29 552.423 2
 -6 -9 14 1044.95 389.595 2
 9 -6 -14 1258.31 440.992 3
 9 -6 14 1618.71 410.565 5
 -6 -9 -14 942.633 359.207 4
 9 -6 -15 9464.63 1008.74 3
 9 -6 15 9413.72 934.422 5
 -6 -9 15 9305.92 954.892 2
 -6 -9 -15 10025 1021.74 4
 -6 -9 16 2137.75 527.56 2
 9 -6 16 2536.8 544.235 5
 9 -6 -16 2648.66 634.568 3
 -6 -9 -16 2242.92 534.518 4
 9 -6 17 11773.9 1083.57 5
 9 -6 -17 11992.5 1177.36 3
 -6 -9 17 11188.1 1080.72 2
 -6 -9 -17 11677.9 1145.84 4
 -6 -9 18 371.094 276.897 2
 9 -6 18 -166.827 350.167 5
 9 -6 -18 215.276 331.661 3
 -6 -9 -18 -604.878 343.362 4
 -6 -9 19 1260.46 373.395 2
 9 -5 0 14170.4 780.848 5
 -5 -9 0 15635.8 680.999 5
 -9 5 0 14470.8 822.022 1
 -5 -9 0 14325.1 916.929 1
 -5 -9 0 15654.1 942.846 2
 -5 -9 -1 1222.75 205.014 5
 -5 -9 1 1184.73 321.755 2
 -5 -9 -1 1384.33 337.263 2
 9 -5 1 1890.28 321.556 5
 9 -5 -1 1356.73 271.738 5
 -5 -9 1 1379.03 217.608 5
 -5 -9 1 995.929 290.959 1
 -5 -9 -1 1873.78 380.227 1
 -9 5 1 1280.47 294.399 1
 -9 5 2 145.393 169.421 1
 9 -5 -2 -10.5528 233.038 3
 -5 -9 2 -85.3925 222.874 2
 -5 -9 -2 54.3426 106.498 5
 -5 -9 -2 44.4585 189.158 2
 -5 -9 -2 179.517 231.869 1
 9 -5 2 -108.08 178.546 5
 -5 -9 2 17.9987 117.072 5
 9 -5 -2 289.769 195.905 5
 -5 -9 2 159.371 266.447 1
 9 -5 3 22416.6 1000.68 5
 9 -5 -3 23109.8 1163.47 3
 -5 -9 -3 22908.1 1085.13 2
 -5 -9 3 22778.7 837.492 5
 9 -5 -3 23669.6 1009.89 5
 -5 -9 -3 23180.4 1129.13 1
 -5 -9 -3 22597.1 862.234 5
 -5 -9 3 22331.7 1162.16 2
 -9 5 3 21906.1 931.908 1
 9 -5 -4 70221.1 2039.25 3
 -5 -9 -4 69941.6 1872.07 2
 9 -5 4 69654.6 1789.5 5
 -5 -9 4 68476.9 1481.99 5
 9 -5 -4 74091 1799.13 5
 -5 -9 -4 69601 1564.34 5
 -5 -9 -4 69075.8 1937.13 1
 -9 5 4 70984.5 1616.31 1
 -5 -9 4 68696.8 2060.8 2
 -5 -9 -5 -227.406 291.678 4
 -5 -9 5 471.172 280.883 2
 9 -5 -5 280.353 269.365 3
 9 -5 5 116.799 185.583 5
 9 -5 -5 -34.4898 175.939 5
 -9 5 5 405.858 177.714 1
 -5 -9 -5 146.629 176.058 2
 -5 -9 5 103.222 113.492 5
 -5 -9 -5 230.791 155.102 5
 -5 -9 -5 101.228 210.619 1
 -5 -9 -6 55674 1496.89 5
 9 -5 -6 54944.8 1889.81 3
 -5 -9 6 57280.3 1443.76 5
 -5 -9 -6 55416.9 1633.21 2
 -5 -9 -6 59039.5 1774.71 1
 9 -5 6 59606.8 1728.01 5
 9 -5 -6 60581.9 1696.47 5
 -5 -9 6 56279.7 1910.14 2
 -5 -9 -6 56485.3 1863.22 4
 -5 -9 -7 2865.35 469.016 4
 9 -5 -7 2115.21 367.215 5
 -5 -9 7 2686.67 479.874 2
 9 -5 -7 2151.1 402.415 3
 -5 -9 -7 2728.34 391.504 2
 -5 -9 7 2841.96 347.21 5
 9 -5 7 2205.37 390.457 5
 -5 -9 -7 3098.31 419.652 1
 -5 -9 8 -187.235 278.747 2
 9 -5 8 160.184 189.637 5
 9 -5 -8 22.4452 252.342 3
 -5 -9 -8 28.1793 146.896 2
 9 -5 -8 -227.302 232.246 5
 -5 -9 -8 158.316 187.165 1
 -5 -9 8 191.253 163.285 5
 -5 -9 -8 372.74 288.841 4
 -5 -9 9 2367.67 464.1 2
 9 -5 -9 1001.45 339.842 3
 9 -5 9 1254.04 318.409 5
 -5 -9 -9 2105.47 354.428 1
 -5 -9 9 2059.2 333.353 5
 9 -5 -9 2157.54 366.787 5
 -5 -9 -9 2076.44 329.909 2
 -5 -9 -9 2204.29 457.601 4
 -5 -9 10 4978.92 648.044 2
 -5 -9 -10 3243.63 428.738 1
 9 -5 -10 5399.98 678.475 3
 -5 -9 10 4223.47 471.745 5
 9 -5 10 2489.47 431.986 5
 9 -5 -10 5734.24 599.605 5
 -5 -9 -10 3789.52 571.802 4
 -5 -9 11 92.4696 260.887 2
 -5 -9 11 -33.8068 194.537 5
 9 -5 11 293.686 230.775 5
 -5 -9 -11 -97.3246 267.899 4
 -5 -9 12 956.331 361.656 2
 9 -5 12 724.421 306.447 5
 -5 -9 12 264.15 182.197 5
 9 -5 -12 299.617 291.049 3
 -5 -9 -12 483.8 289.003 4
 -5 -9 13 205.543 268.993 2
 9 -5 -13 534.555 304.694 3
 -5 -9 13 567.516 263.735 5
 9 -5 13 471.548 281.997 5
 -5 -9 -13 114.774 272.616 4
 9 -5 -14 10102.1 1011.81 3
 -5 -9 14 11570.2 876.302 5
 9 -5 14 11422.3 964.864 5
 -5 -9 14 12067.7 1027.02 2
 -5 -9 -14 10370.9 985.602 4
 -5 -9 15 25.5215 228.885 2
 9 -5 -15 640.5 426.198 3
 -5 -9 15 447.224 221.633 5
 9 -5 15 817.519 316.87 5
 -5 -9 -15 970.594 405.472 4
 -5 -9 16 4148.56 661.711 2
 9 -5 -16 5047.34 755.984 3
 9 -5 16 6308.14 783.447 5
 -5 -9 -16 5685.73 796.861 4
 -5 -9 17 105.954 270.535 2
 9 -5 -17 780.768 453.819 3
 9 -5 17 672.646 350.57 5
 -5 -9 -17 -126.315 302.199 4
 -5 -9 18 599.443 332.285 2
 9 -5 18 24.6435 295.291 5
 9 -5 -18 219.994 297.533 3
 -5 -9 -18 652.984 451.054 4
 9 -5 19 896.078 382.124 5
 9 -5 -19 165.351 354.467 3
 -5 -9 -19 110.699 335.273 4
 -4 -9 0 121.51 232.54 2
 -4 -9 0 68.6134 130.489 5
 9 -4 0 13.4716 145.91 5
 -4 -9 0 275.332 265.987 1
 -9 4 0 202.285 222.666 1
 -4 -9 1 545.104 171.299 5
 -4 -9 1 475.135 244.711 2
 -4 -9 -1 558.123 270.922 1
 9 -4 1 739.337 224.226 5
 9 -4 -1 769.202 207.313 5
 -4 -9 -1 784.942 214.763 5
 -4 -9 1 1115.36 290.211 1
 -4 -9 -1 525.083 246.385 2
 -9 4 1 883.802 253.91 1
 -9 4 -1 1000.04 278.545 1
 -4 -9 -2 18165.5 971.516 2
 9 -4 2 18460.1 837.448 5
 9 -4 -2 18610.1 832.165 5
 -4 -9 -2 17707.5 783.465 5
 -4 -9 2 19863.7 809.331 5
 -9 4 -2 17612.1 936.105 1
 -4 -9 -2 19208 1009.36 1
 -9 4 2 19505.9 892.165 1
 -4 -9 2 18832.4 1044.64 2
 9 -4 -3 8707.9 713.974 3
 -4 -9 -3 7820.93 642.002 2
 9 -4 3 9109.13 607.623 5
 -4 -9 3 8998.44 551.772 5
 -4 -9 -3 8156.59 544.537 5
 9 -4 -3 8684.15 583.477 5
 -4 -9 -3 8393.68 668.253 1
 -9 4 3 8960.67 594.732 1
 -4 -9 3 8409.81 713.015 2
 -4 -9 -4 3711.55 473.141 4
 9 -4 -4 3856.81 514.882 3
 -4 -9 4 3754.11 524.258 2
 -4 -9 -4 3993.49 502.925 1
 -4 -9 -4 3545.41 446.536 2
 -9 4 4 3469.27 374.941 1
 -4 -9 4 3848.01 383.93 5
 -4 -9 -4 3796.1 395.287 5
 9 -4 -4 3749.17 405.982 5
 9 -4 4 4693.94 469.695 5
 -9 4 -4 4108 349.751 4
 -9 4 -5 1321.37 227.929 4
 -4 -9 -5 1304.28 325.745 4
 -4 -9 5 826.915 317.744 2
 9 -4 -5 1483.36 345.825 3
 -4 -9 5 1232.69 246.461 5
 9 -4 5 817.401 240.534 5
 -4 -9 -5 1133.27 284.294 1
 -9 4 5 966.158 203.501 1
 -4 -9 -5 1097.22 288.159 2
 9 -4 -5 811.533 223.236 5
 -4 -9 -5 1076.77 242.147 5
 -4 -9 -6 370.16 190.784 4
 -4 -9 6 641.573 201.139 5
 -4 -9 -6 683.776 259.755 1
 -4 -9 6 418.091 289.621 2
 9 -4 -6 602.732 288.654 3
 9 -4 6 560.329 212.531 5
 -4 -9 -6 631.159 237.533 2
 -4 -9 -6 648.488 213.615 5
 9 -4 -6 783.203 234.393 5
 -9 4 6 440.15 195.962 1
 -9 4 -6 988.439 216.644 4
 9 -4 -7 6860.63 692.219 3
 9 -4 7 7773.98 618.425 5
 -4 -9 7 7705.71 573.895 5
 -4 -9 -7 6748.28 572.091 2
 -4 -9 -7 6991.55 588.587 1
 9 -4 -7 7589.48 599.331 5
 -4 -9 -7 8648.75 643.471 5
 -4 -9 -7 6625.33 638.624 3
 -9 4 -7 7274.58 527.487 4
 -4 -9 7 6812.8 683.335 2
 -4 -9 -7 7828.52 689.259 4
 -4 -9 8 5097.93 609.277 2
 9 -4 -8 4192.45 571.353 3
 -4 -9 -8 4797.25 492.555 1
 -4 -9 8 4212.85 448.179 5
 9 -4 8 3795.21 505.515 5
 -4 -9 -8 4249.94 470.708 2
 9 -4 -8 4383.32 475.133 5
 -4 -9 -8 4513.04 565.702 3
 -9 4 -8 4268.19 429.455 4
 -4 -9 -8 4553.29 562.834 4
 9 -4 -9 13280.2 985.983 3
 -4 -9 -9 12910.5 784.639 1
 -4 -9 9 13324.9 798.495 5
 -4 -9 -9 13856.5 809.863 2
 -4 -9 -9 12099.1 904.151 3
 9 -4 -9 13054.5 821.221 5
 -9 4 -9 13531.5 796.379 4
 -4 -9 9 12445.8 924.245 2
 -4 -9 -9 13836 955.695 4
 9 -4 9 12895.7 853.242 5
 -4 -9 -10 14136.8 812.831 1
 -4 -9 10 13122.6 825.023 5
 -4 -9 -10 14954 831.908 2
 9 -4 10 13450.1 896.859 5
 -4 -9 -10 12388.4 947.23 3
 9 -4 -10 12669.9 769.144 4
 9 -4 -10 14847 1068.92 3
 -9 4 -10 14722.1 853.02 4
 -4 -9 10 14767.1 1035.87 2
 -4 -9 -10 13707.1 983.927 4
 -4 -9 11 1446.99 381.744 2
 9 -4 -11 1764.04 438.625 3
 9 -4 11 1705.03 384.717 5
 -4 -9 11 1882.15 366.798 5
 -4 -9 -11 1665.88 380.612 3
 9 -4 -11 2007.04 331.82 4
 -9 4 -11 1467.31 320.724 4
 -4 -9 -11 1151.54 332.427 4
 -4 -9 12 969.938 357.918 2
 9 -4 -12 13.6475 255.647 3
 -4 -9 12 -0.42468 173.918 5
 9 -4 12 7.27976 209.522 5
 -4 -9 -12 2.32767 246.153 3
 9 -4 -12 275.028 197.461 4
 -9 4 -12 153.757 199.729 4
 -4 -9 -12 146.778 276.329 4
 -4 -9 13 5610.42 665.783 2
 9 -4 13 3511.77 551.141 5
 -4 -9 13 5612.26 612.98 5
 9 -4 -13 4986.11 558.705 4
 -4 -9 -13 4024.56 617.483 3
 9 -4 -13 4692.66 683.917 3
 -9 4 -13 4071.33 527.663 4
 -4 -9 -13 5009.18 671.42 4
 -4 -9 14 6518.69 690.835 5
 9 -4 -14 6302.34 783.716 3
 9 -4 14 4271.15 618.61 5
 9 -4 -14 6014 645.792 4
 -4 -9 -14 6266.06 776.214 3
 -9 4 -14 6160.27 660.691 4
 -4 -9 -14 7881.59 849.709 4
 -4 -9 14 5977.24 710.969 2
 -4 -9 15 5439.02 694.508 2
 9 -4 15 4807.44 678.724 5
 -4 -9 15 5125.65 632.949 5
 9 -4 -15 4714.43 712.224 3
 -4 -9 -15 4017.46 653.861 3
 9 -4 -15 4262.6 562.506 4
 -9 4 -15 5232.76 644.279 4
 -4 -9 -15 4960.04 708.254 4
 9 -4 -16 8067.8 914.505 3
 -4 -9 16 7146.04 784.248 5
 9 -4 16 8596.63 868.317 5
 9 -4 -16 7967.58 785.214 4
 -4 -9 -16 7487.23 916.062 3
 -9 4 -16 10194.3 902.103 4
 -4 -9 -16 8091.75 912.211 4
 -4 -9 16 7571.56 835.362 2
 -4 -9 17 2849.59 550.064 2
 9 -4 -17 2271.49 537.539 3
 9 -4 17 2577.48 569.723 5
 -4 -9 17 2368.1 485.796 5
 -4 -9 -17 2028.71 511.434 3
 -9 4 -17 2764.67 516.014 4
 -4 -9 -17 2718.07 573.613 4
 -4 -9 18 1541.68 453.276 2
 9 -4 18 1552.6 440.442 5
 -4 -9 18 1753.36 464.504 5
 -4 -9 -18 627.235 309.781 3
 -4 -9 -18 893.112 368.8 4
 9 -4 19 535.872 315.592 5
 -4 -9 19 350.138 320.318 5
 4 9 -19 -151.056 264.933 4
 -4 -9 -19 925.729 444.068 3
 9 -4 -19 1171.31 474.553 3
 -4 -9 -19 775.863 326.921 4
 9 -4 20 14415.5 1235.56 5
 -4 -9 20 13630 1167.31 5
 -9 4 -20 15785.8 1311.91 1
 -3 -9 0 9057.59 694.012 2
 9 -3 0 8220.97 520.047 5
 -3 -9 0 8889.2 565.402 5
 -9 3 0 8824.62 641.42 1
 -9 3 -1 2218.69 343.857 1
 -3 -9 1 2620.46 321.812 5
 -3 -9 -1 3074.56 418.394 2
 -9 3 1 2831.29 383.181 1
 9 -3 1 2597.89 304.316 5
 -3 -9 1 2402.64 388.47 2
 9 -3 -1 2593.6 303.961 5
 -3 -9 -1 2370.78 300.418 5
 -3 -9 -2 477.147 249.994 1
 -3 -9 2 510.777 267.326 2
 -9 3 2 378.134 190.653 1
 9 -3 2 609.143 183.386 5
 -3 -9 2 643.682 179.902 5
 -3 -9 -2 409.735 188.202 2
 9 -3 -2 356.663 149.149 5
 -3 -9 -2 804.768 214.126 5
 -9 3 -2 910.172 276.26 1
 -3 -9 -3 9042 659.5 1
 -3 -9 -3 10413.4 726.633 2
 -3 -9 3 9576.65 594.426 5
 -3 -9 -3 9211.74 598.283 5
 -9 3 -3 9044.04 685.701 1
 9 -3 -3 8943.75 548.922 5
 -9 3 3 9881.62 630.696 1
 -3 -9 3 9583.17 741.32 2
 9 -3 3 9438.06 573.625 5
 9 -3 -4 37959.6 1477.68 3
 -3 -9 -4 39955.7 1381.46 4
 -3 -9 -4 36725 1330.03 2
 -9 3 4 41642.9 1236.72 1
 -3 -9 -4 40222.2 1254.71 5
 -3 -9 4 38783.6 1201.75 5
 -3 -9 -4 39776.6 1283.95 3
 9 -3 -4 40632.1 1172.36 5
 -9 3 -4 39555.9 1439.54 1
 -3 -9 4 37429 1460 2
 9 -3 4 41019.4 1215.55 5
 -3 -9 -4 38923.9 1324.51 1
 -9 3 -4 38593.2 1111.09 4
 -3 -9 -5 43.5329 197.629 4
 9 -3 -5 -22.4468 226.431 3
 -3 -9 5 230.313 271.295 2
 9 -3 5 456.222 202.692 5
 -3 -9 -5 -6.53213 180.548 2
 9 -3 -5 -194.275 169.686 5
 -3 -9 -5 -206.467 214.692 5
 -9 3 5 29.5398 127.377 1
 -3 -9 -5 232.409 181.843 3
 -9 3 -5 93.3078 252.464 1
 -3 -9 5 153.16 129.4 5
 -3 -9 -5 247.706 183.4 1
 -9 3 -5 64.941 124.337 4
 9 -3 -6 7999.69 699.431 3
 -9 3 6 8440.2 537.03 1
 9 -3 6 9117.75 617.666 5
 -3 -9 6 8820.11 609.312 5
 -3 -9 -6 9054.89 673.95 2
 -3 -9 -6 7838.9 603.084 5
 -3 -9 -6 7577.31 632.961 3
 9 -3 -6 8451.92 577.05 5
 -3 -9 -6 8345.53 611.869 1
 -9 3 -6 8818.72 580.349 4
 -3 -9 6 9595.39 775.644 2
 -3 -9 -6 8203.11 671.964 4
 -3 -9 7 5336.14 598.762 2
 9 -3 -7 3435.53 507.411 3
 -3 -9 7 3448.05 398.09 5
 9 -3 7 4125.71 440.343 5
 -9 3 7 4981.11 407.895 1
 -3 -9 -7 3473.22 428.751 2
 9 -3 -7 3914.9 410.165 5
 -3 -9 -7 4417.89 451.582 1
 -3 -9 -7 3679.13 444.757 5
 -3 -9 -7 3592.04 483.482 3
 -9 3 -7 4453.86 442.183 4
 -3 -9 -7 3722.7 481.955 4
 -3 -9 8 342.44 272.627 2
 -3 -9 8 362.788 210.076 5
 9 -3 -8 374.237 276.244 3
 9 -3 8 249.248 199.395 5
 9 -3 -8 66.7938 153.666 5
 -3 -9 -8 -117.939 131.453 1
 -3 -9 -8 49.6872 204.32 5
 -3 -9 -8 2.54489 212.059 3
 -3 -9 -8 262.215 178.47 2
 -9 3 -8 352.518 204.208 4
 -3 -9 -8 403.097 259.863 4
 -3 -9 9 9935.05 827.777 2
 9 -3 -9 10083.8 856.37 3
 -3 -9 -9 10382.4 715.2 2
 -3 -9 -9 10636.4 667.577 1
 -3 -9 -9 9838.38 802.616 3
 9 -3 9 10303.1 729.366 5
 -3 -9 9 9747.14 709.862 5
 -9 3 -9 9803.67 700.22 4
 -3 -9 -9 9155.65 748.592 4
 -3 -9 10 2855.57 476.017 2
 9 -3 -10 3314.51 547.663 3
 -3 -9 10 2968.58 427.651 5
 -9 3 -10 3003.51 427.236 4
 -3 -9 -10 2888.96 479.293 3
 9 -3 10 3172.56 458.588 5
 -3 -9 -10 2562.71 453.106 4
 -3 -9 11 3615.87 534.631 2
 9 -3 -11 3042.18 530.467 3
 9 -3 11 3194.95 453.118 5
 -3 -9 -11 2862.69 501.024 3
 -3 -9 11 2933.89 435.71 5
 -9 3 -11 3972.14 497.556 4
 -3 -9 -11 2861.86 495.232 4
 9 -3 -12 10349.6 925.358 3
 9 -3 12 9040.92 773.977 5
 -3 -9 12 9414.15 771.973 5
 -3 -9 -12 8833.56 860.266 3
 9 -3 -12 10140.8 768.911 4
 -9 3 -12 10370.5 809.895 4
 -3 -9 -12 9767.25 852.367 4
 -3 -9 12 9682.66 832.587 2
 9 -3 13 6431.2 684.307 5
 -3 -9 -13 7569.91 822.238 3
 9 -3 -13 6110.23 748.046 3
 -3 -9 13 6169.93 653.529 5
 9 -3 -13 7683.28 706.492 4
 -9 3 -13 7040 691.446 4
 -3 -9 13 6884.79 728.821 2
 -3 -9 -13 7088.3 759.88 4
 9 -3 -14 8778.69 908.902 3
 -3 -9 14 7161.2 727.698 5
 9 -3 -14 6368.39 675.206 4
 -3 -9 -14 6711.16 814.758 3
 -9 3 -14 7411.68 729.274 4
 -3 -9 14 7474.96 799.895 2
 -3 -9 -14 6359.54 749.406 4
 9 -3 -15 13173.1 1106.56 3
 -3 -9 15 12375.5 970.564 5
 -3 -9 -15 12418.7 1106.08 3
 9 -3 -15 13517.1 997.818 4
 -9 3 -15 12406.3 976.005 4
 -3 -9 -15 12536.2 1054.1 4
 -3 -9 15 12207.9 986.268 2
 -3 -9 16 223.895 278.811 2
 -3 -9 16 29.8532 226.413 5
 9 -3 -16 -141.042 276.382 3
 -3 -9 -16 -326.88 366.476 3
 9 -3 -16 156.991 304.259 4
 -9 3 -16 46.7062 262.323 4
 -3 -9 -16 379.625 273.474 4
 9 -3 -17 -224.379 352.27 3
 -3 -9 17 196.246 228.093 2
 -3 -9 17 276.625 249.932 5
 -3 -9 -17 414.793 316.676 3
 9 -3 -17 41.4345 226.352 4
 -9 3 -17 366.423 286.115 1
 -9 3 -17 157.03 243.796 4
 -3 -9 -17 274.381 234.829 4
 9 -3 -18 149.991 369.977 3
 -3 -9 18 510.187 317.753 5
 -3 -9 -18 420.558 285.843 3
 3 9 -18 411.15 250.963 4
 9 -3 -18 373.014 298.536 4
 -9 3 -18 213.126 248.386 1
 -9 3 -18 -491.07 324.446 4
 -3 -9 -18 313.577 324.206 4
 -3 -9 19 3520.13 609.392 5
 9 -3 -19 3683.5 673.491 3
 -3 -9 -19 3784.37 737.072 3
 3 9 -19 3060.86 614.295 4
 9 -3 -19 2958.1 537.42 4
 -9 3 -19 2991.17 561.423 4
 -9 3 -19 3658.49 636.361 1
 -3 -9 -19 4633.73 757.407 4
 -3 -9 20 -124.09 277.94 5
 9 -3 -20 132.054 314.027 3
 3 9 -20 916.442 417.311 4
 9 -3 -20 134.533 256.575 4
 -9 3 -20 -118.543 246.62 4
 -9 3 -20 503.378 344.904 1
 -3 -9 -20 -297.327 401.577 4
 9 -3 -21 276.707 323.284 4
 -9 3 -21 707.733 405.25 1
 9 -2 0 -158.114 129.76 5
 -9 2 0 9.49313 174.48 1
 -2 -9 0 221.905 224.487 2
 -2 -9 0 79.7262 172.439 5
 -9 2 -1 1418.94 301.612 1
 -9 2 1 1373.69 282.149 1
 -2 -9 -1 1020.13 280.761 2
 9 -2 1 1352.55 196.458 5
 -2 -9 1 1358.07 251.653 5
 -2 -9 -1 1142.8 250.187 5
 -2 -9 1 1125.26 326.523 2
 9 -2 -1 1542.76 209.747 5
 -2 -9 2 48687.6 1616.21 2
 -2 -9 -2 48941.4 1546.69 2
 9 -2 2 49277.9 1173.61 5
 9 -2 -2 48110.6 1122.26 5
 -2 -9 -2 49894.4 1249.16 3
 -2 -9 2 48813.3 1354.87 5
 -9 2 -2 48769.6 1528.57 1
 -2 -9 -2 46914.9 1346.36 5
 -9 2 2 48565 1402.71 1
 -2 -9 3 32439 1313.79 2
 -9 2 3 33057.1 1146.28 1
 9 -2 -3 31436 927.079 5
 -2 -9 -3 33496.9 1265.23 2
 -2 -9 3 32436.9 1125.05 5
 -2 -9 -3 30114 1091.12 5
 -2 -9 -3 32520.7 1074.56 3
 -9 2 -3 33282.6 1283.8 1
 9 -2 3 31984.9 975.748 5
 -2 -9 -4 3444.4 406.273 4
 -9 2 4 4005.89 407.897 1
 -2 -9 4 3760.99 480.338 2
 9 -2 -4 4285.86 366.524 5
 -2 -9 -4 3443.64 425.996 2
 -2 -9 -4 3768.46 421.522 5
 -2 -9 -4 3593.18 398.149 3
 9 -2 4 3813.33 361.357 5
 -9 2 -4 3605.98 377.093 4
 -2 -9 4 3683.69 409.238 5
 -9 2 -4 3960.9 488.306 1
 9 -2 5 8788.79 553.43 5
 9 -2 -5 9023.25 742.3 3
 -2 -9 -5 7718.96 619.843 2
 -9 2 5 8868.4 582.667 1
 -2 -9 -5 7557.19 563.131 1
 -2 -9 5 8234.9 599.65 5
 -2 -9 -5 9124.57 635.91 3
 -2 -9 -5 7635.63 588.217 5
 9 -2 -5 7973.87 501.451 5
 -9 2 -5 6628.6 623.854 1
 -9 2 -5 9994.56 625.758 4
 -2 -9 -5 9180.69 649.763 4
 -2 -9 5 8394.08 720.543 2
 9 -2 -6 3159.75 466.535 3
 -9 2 6 3733.46 376.939 1
 -2 -9 6 3269.21 449.195 2
 9 -2 6 3985.05 395.417 5
 -2 -9 -6 3453.12 430.316 3
 9 -2 -6 4322.89 394.533 5
 -2 -9 -6 3943.75 459.319 2
 -2 -9 -6 3181.58 377.195 1
 -2 -9 -6 3522.82 442.044 5
 -2 -9 6 3880.09 431.246 5
 -9 2 -6 4290.17 439.246 4
 -9 2 -6 3898.27 501.211 1
 -2 -9 -6 3602.41 430.29 4
 -2 -9 7 2070.16 330.623 5
 9 -2 -7 2516.98 435.107 3
 -2 -9 7 2525.37 444.411 2
 -2 -9 -7 1973.65 358.361 3
 -2 -9 -7 2492.96 387.517 5
 -2 -9 -7 1886.71 339.21 2
 -9 2 7 1948.79 279.095 1
 9 -2 7 1633.96 284.502 5
 -9 2 -7 2406.45 429.586 1
 -9 2 -7 1932.68 332.548 4
 -2 -9 -7 1916.74 296.467 1
 -2 -9 -7 2016.41 368.804 4
 -2 -9 8 3611.07 453.789 5
 -2 -9 8 3113.1 477.955 2
 9 -2 -8 3581.92 499.517 3
 9 -2 8 2930.08 368.782 5
 -2 -9 -8 3325.21 468.566 3
 -2 -9 -8 3591.45 463.561 5
 -2 -9 -8 3077.42 349.425 1
 -2 -9 -8 3240.41 407.175 2
 -9 2 8 3240.44 341.795 1
 -9 2 -8 3312.41 494.087 1
 -9 2 -8 3369.9 418.896 4
 -2 -9 -8 3639.51 456.939 4
 -2 -9 9 2781.66 452.075 2
 9 -2 -9 3081.35 504.886 3
 9 -2 9 2103.27 363.101 5
 -2 -9 9 2922.82 402.887 5
 -2 -9 -9 2327.67 430.807 3
 -2 -9 -9 2532.63 392.561 5
 -9 2 -9 2740.71 476.436 1
 -9 2 -9 2958.07 424.988 4
 -2 -9 -9 2677.67 405.288 4
 9 -2 -10 14581 1017.21 3
 -2 -9 -10 13798.7 968.031 3
 -2 -9 10 15251.2 926.591 5
 -9 2 -10 13283.1 956.887 1
 9 -2 10 15705.9 905.596 5
 -9 2 -10 14359.4 903.878 4
 -2 -9 -10 14936 959.304 4
 -2 -9 10 13093.2 933.507 2
 9 -2 -11 5620.04 670.949 3
 -2 -9 11 5242.68 577.746 5
 -2 -9 -11 4694.67 634.487 3
 -9 2 -11 4383.6 575.518 1
 -9 2 -11 5948.94 621.542 4
 -2 -9 11 6044.29 642.944 2
 -2 -9 -11 5388.18 616.199 4
 -2 -9 12 11.7112 230.914 2
 9 -2 -12 392.075 282.953 3
 -2 -9 12 547.208 285.458 5
 -2 -9 -12 438.677 251.192 3
 -9 2 -12 564.002 280.888 1
 -9 2 -12 810.226 345.91 4
 -2 -9 -12 440.508 284.382 4
 9 -2 -13 8963.18 874.247 3
 -2 -9 13 8008.23 750.578 5
 -9 2 -13 6914.85 744.581 1
 -2 -9 -13 7169.5 806.006 3
 -9 2 -13 7211.82 725.129 4
 -2 -9 13 7765.83 756.907 2
 -2 -9 -13 6141.22 678.12 4
 -2 -9 14 4124.91 567.75 2
 9 -2 -14 3751.92 598.973 3
 9 -2 -14 3980.31 566.12 4
 -2 -9 -14 3791.04 610.52 3
 -2 -9 -14 4907.03 650.749 4
 -2 -9 14 4506.55 602.633 5
 -9 2 -14 3500.05 573.157 1
 -9 2 -14 4027.44 563.316 4
 -2 -9 15 5668.17 659.674 2
 9 -2 -15 6100.6 757.089 3
 -2 -9 15 5118.1 634.903 5
 -2 -9 -15 6041.97 789.123 3
 9 -2 -15 6047.25 701.589 4
 -9 2 -15 4711.34 636.523 4
 -9 2 -15 4175.46 619.87 1
 -2 -9 -15 5744.12 724.565 4
 9 -2 -16 20713.9 1384.08 3
 -2 -9 16 21494 1318.63 5
 -2 -9 -16 21690.4 1467.19 3
 9 -2 -16 22846.1 1353.95 4
 -9 2 -16 22867.1 1407.97 1
 -9 2 -16 22049.8 1347.37 4
 -2 -9 -16 22194.9 1401.58 4
 -2 -9 16 21790.4 1289.3 2
 9 -2 -17 -73.1187 296.788 3
 -2 -9 17 -139.439 238.621 5
 -2 -9 -17 509.37 375.667 3
 2 9 -17 43.1693 223.544 4
 9 -2 -17 201.295 275.295 4
 -9 2 -17 576.979 306.095 4
 -2 -9 -17 393.155 293.695 4
 -9 2 -17 404.957 302.361 1
 9 -2 -18 402.97 320.352 3
 -2 -9 18 585.126 323.87 5
 -2 -9 -18 644.891 382.327 3
 2 9 -18 1268.12 432.686 4
 9 -2 -18 1091.91 425.41 4
 -9 2 -18 847.773 373.082 4
 -2 -9 -18 504.857 311.118 4
[truncated: 388,887 more chars]
